# Supplementary material for: Human umbilical cord mesenchymal stem cell-derived treatment of severe pulmonary arterial hypertension
Source: Nat Cardiovasc Res. 2022 Jun 9;1(6):568–76. doi: 10.1038/s44161-022-00083-z (PMC11358026; doi:10.1038/s44161-022-00083-z)
Supplement: Supplementary file 7 — Supplementary Data Tables 1–13 [file 44161_2022_83_MOESM7_ESM.xlsx]

## Sheet: Description
List of supplementary data tables:
Table SD1 - Differentially expressed genes for each four human umbilical cord MSC subpopulations of one HUCMSC sample (passage 3) (the cells are clustered by gene expression - scRNA-seq)
Differentially expressed genes for each four HUCMSC subpopulations (cells clustered by gene expression). The CM of these cells was used for threatment of the PAH patient reported in the manuscript.
The differential expression analysis was performed using a Wilcoxon Rank Sum test as implemented in the FindMarkers function of the Seurat R package.
Table SD2 - Differentially expressed genes in Cluster 0 of integrated scRNA-seq analysis of three HUCMSC and two HUVEC samples (passage 6)
The identified clusters are presented in Figure 3A. The differential expression analysis was performed using a Wilcoxon Rank Sum test as implemented in the FindMarkers function of the Seurat R package.
Table SD3 - Differentially expressed genes in Cluster 1 of integrated scRNA-seq analysis of three HUCMSC and two HUVEC samples (passage 6)
The identified clusters are presented in Figure 3A. The differential expression analysis was performed using a Wilcoxon Rank Sum test as implemented in the FindMarkers function of the Seurat R package.
Table SD4 - Differentially expressed genes in Cluster 2 of integrated scRNA-seq analysis of three HUCMSC and two HUVEC samples (passage 6)
The identified clusters are presented in Figure 3A. The differential expression analysis was performed using a Wilcoxon Rank Sum test as implemented in the FindMarkers function of the Seurat R package.
Table SD5 - Differentially expressed genes in Cluster 3 of integrated scRNA-seq analysis of three HUCMSC and two HUVEC samples (passage 6)
The identified clusters are presented in Figure 3A. The differential expression analysis was performed using a Wilcoxon Rank Sum test as implemented in the FindMarkers function of the Seurat R package.
Table SD6 - Differentially expressed genes in Cluster 4 of integrated scRNA-seq analysis of three HUCMSC and two HUVEC samples (passage 6)
The identified clusters are presented in Figure 3A. The differential expression analysis was performed using a Wilcoxon Rank Sum test as implemented in the FindMarkers function of the Seurat R package.
Table SD7 - Differentially expressed genes in Cluster 5 of integrated scRNA-seq analysis of three HUCMSC and two HUVEC samples (passage 6)
The identified clusters are presented in Figure 3A. The differential expression analysis was performed using a Wilcoxon Rank Sum test as implemented in the FindMarkers function of the Seurat R package.
Table SD8 - Differentially expressed genes in Cluster 6 of integrated scRNA-seq analysis of three HUCMSC and two HUVEC samples (passage 6)
The identified clusters are presented in Figure 3A. The differential expression analysis was performed using a Wilcoxon Rank Sum test as implemented in the FindMarkers function of the Seurat R package.
Table SD9 - Differentially expressed genes in Cluster 7 of integrated scRNA-seq analysis of three HUCMSC and two HUVEC samples (passage 6)
The identified clusters are presented in Figure 3A. The differential expression analysis was performed using a Wilcoxon Rank Sum test as implemented in the FindMarkers function of the Seurat R package.
Table SD10 - Differentially enriched proteins (HUCMSC vs HUVEC; Cells - passage 3)
The volcano plots of the identified DEPs are presented in Figure 3C. The differential enrichment analysis was performed using protein-wise linear models as implemented in the test_diff function of the DEP R package.
The adjusted p-values are calculated using the Benjamini-Hochbeg procedure. Sample sizes: HUCMSC n=5, HUVEC n=4.
Table SD11 - Differentially enriched proteins (HUCMSC vs HUVEC; Conditioned media of the cell samples in Table SD10)
The volcano plots of the identified DEPs are presented in Figure 3C. The differential enrichment analysis was performed using protein-wise linear models as implemented in the test_diff function of the DEP R package.
The adjusted p-values are calculated using the Benjamini-Hochbeg procedure. Sample sizes: HUCMSC-CM n=5, HUVEC-CM n=4.
Table SD12 - Concentrations of selected prostaglandins and arachidonic acid in cells
The main table with the calibration data is in ng/ml. The secondary table (source data for Figure 3D) is in ng/mg protein.
Table SD13 - Concentrations of selected prostaglandins and arachidonic acid in conditioned media
The main table with the calibration data is in ng/ml. The secondary table (source data for Figure 3D) is in ng/mg protein.

## Sheet: Table SD1
Table SD1 - Differentially expressed genes for each four human umbilical cord MSC subpopulations of one HUCMSC sample (passage 3) (the cells are clustered by gene expression - scRNA-seq)
ID within cluster	Cluster	gene	p_val	avg_logFC	pct.1	pct.2	p_val_adj	GeneID
1	0	ANLN	7.07e-56	-0.47868	0.271	0.767	1.17e-51	ENSG00000011426
2	0	ANP32B	8.44e-45	-0.3501	0.979	0.997	1.4e-40	ENSG00000136938
3	0	ANP32E	1.93e-54	-0.45278	0.74	0.941	3.2e-50	ENSG00000143401
4	0	ARL6IP1	7.37e-45	-0.53954	0.743	0.899	1.23e-40	ENSG00000170540
5	0	ASPM	1.47e-34	-0.4434	0.383	0.728	2.45e-30	ENSG00000066279
6	0	AURKA	3.45e-16	-0.25755	0.333	0.551	5.74e-12	ENSG00000087586
7	0	AURKB	9.11e-23	-0.25572	0.245	0.553	1.51e-18	ENSG00000178999
8	0	BDNF	6.28e-12	0.269383	0.79	0.659	1.04e-07	ENSG00000176697
9	0	BIRC5	1.83e-79	-0.63154	0.41	0.944	3.04e-75	ENSG00000089685
10	0	BUB3	1.01e-22	-0.26924	0.864	0.915	1.68e-18	ENSG00000154473
11	0	CACYBP	4.2e-33	-0.30085	0.905	0.967	6.98e-29	ENSG00000116161
12	0	CALD1	3.23e-35	0.32355	0.998	0.999	5.36e-31	ENSG00000122786
13	0	CARHSP1	1.33e-27	-0.27905	0.91	0.95	2.2e-23	ENSG00000153048
14	0	CBX5	4.77e-23	-0.26082	0.852	0.935	7.93e-19	ENSG00000094916
15	0	CCN2	2.16e-36	0.743942	0.938	0.854	3.6e-32	ENSG00000118523
16	0	CCNA2	1.62e-33	-0.33417	0.264	0.636	2.69e-29	ENSG00000145386
17	0	CCNB1	4.98e-76	-0.74918	0.364	0.876	8.27e-72	ENSG00000134057
18	0	CCNB2	9.72e-58	-0.46749	0.26	0.723	1.62e-53	ENSG00000157456
19	0	CDC20	5.58e-67	-0.65006	0.357	0.852	9.28e-63	ENSG00000117399
20	0	CDCA3	1.66e-50	-0.414	0.24	0.715	2.76e-46	ENSG00000111665
21	0	CDH2	4.03e-19	0.255488	0.971	0.941	6.7e-15	ENSG00000170558
22	0	CDK1	1.13e-20	-0.36208	0.283	0.547	1.88e-16	ENSG00000170312
23	0	CDKN2A	6.2e-11	0.256711	0.71	0.571	1.03e-06	ENSG00000147889
24	0	CDKN3	1.74e-83	-0.65357	0.39	0.923	2.89e-79	ENSG00000100526
25	0	CEBPD	4.79e-26	0.420924	0.867	0.68	7.95e-22	ENSG00000221869
26	0	CENPA	2.26e-21	-0.28323	0.248	0.521	3.76e-17	ENSG00000115163
27	0	CENPE	1.85e-24	-0.28899	0.245	0.527	3.08e-20	ENSG00000138778
28	0	CENPF	7.6e-57	-0.60713	0.329	0.819	1.26e-52	ENSG00000117724
29	0	CENPK	3.55e-28	-0.2918	0.445	0.724	5.91e-24	ENSG00000123219
30	0	CENPM	3.01e-38	-0.3252	0.364	0.741	5.01e-34	ENSG00000100162
31	0	CENPN	3.82e-30	-0.30107	0.471	0.778	6.35e-26	ENSG00000166451
32	0	CENPU	7.87e-25	-0.25377	0.333	0.634	1.31e-20	ENSG00000151725
33	0	CENPW	2.24e-64	-0.53126	0.674	0.976	3.72e-60	ENSG00000203760
34	0	CEP55	2.03e-39	-0.39079	0.324	0.705	3.37e-35	ENSG00000138180
35	0	CKAP2	1.78e-23	-0.28308	0.376	0.659	2.96e-19	ENSG00000136108
36	0	CKS1B	2.08e-83	-0.66284	0.79	0.994	3.46e-79	ENSG00000173207
37	0	CKS2	1.4e-36	-0.59004	0.831	0.938	2.33e-32	ENSG00000123975
38	0	COL1A1	3.74e-37	0.366532	0.998	0.998	6.22e-33	ENSG00000108821
39	0	COL1A2	9.63e-27	0.335119	0.993	0.997	1.6e-22	ENSG00000164692
40	0	COL3A1	1.22e-20	0.352191	0.988	0.986	2.03e-16	ENSG00000168542
41	0	COL5A1	1.78e-29	0.341199	0.893	0.719	2.97e-25	ENSG00000130635
42	0	CPA4	2.88e-24	0.316463	0.479	0.215	4.78e-20	ENSG00000128510
43	0	CSRP1	3.31e-20	0.331202	0.981	0.989	5.5e-16	ENSG00000159176
44	0	DAB2	2.8e-29	0.502241	0.931	0.816	4.66e-25	ENSG00000153071
45	0	DDX39A	1.32e-25	-0.28245	0.612	0.814	2.19e-21	ENSG00000123136
46	0	DEK	1.7e-43	-0.40744	0.84	0.971	2.83e-39	ENSG00000124795
47	0	DEPDC1	3.63e-30	-0.31821	0.233	0.569	6.03e-26	ENSG00000024526
48	0	DHFR	5.25e-33	-0.28798	0.426	0.741	8.73e-29	ENSG00000228716
49	0	DIAPH3	7.14e-30	-0.32771	0.533	0.775	1.19e-25	ENSG00000139734
50	0	DLGAP5	6.3e-67	-0.53291	0.226	0.767	1.05e-62	ENSG00000126787
51	0	DNMT1	8.11e-20	-0.2564	0.698	0.851	1.35e-15	ENSG00000130816
52	0	DTYMK	1.07e-49	-0.4092	0.871	0.979	1.78e-45	ENSG00000168393
53	0	DUT	1.01e-42	-0.37494	0.893	0.985	1.69e-38	ENSG00000128951
54	0	ECT2	1.11e-19	-0.25668	0.419	0.626	1.85e-15	ENSG00000114346
55	0	FGF2	1.21e-33	0.47884	0.905	0.762	2.01e-29	ENSG00000138685
56	0	FN1	1.08e-14	0.286835	0.998	0.995	1.79e-10	ENSG00000115414
57	0	FTH1	3.01e-29	0.366348	1	1	5e-25	ENSG00000167996
58	0	FTL	2.63e-36	0.475104	1	1	4.37e-32	ENSG00000087086
59	0	GINS2	6.18e-27	-0.28494	0.383	0.712	1.03e-22	ENSG00000131153
60	0	GLRX	1.04e-30	0.539225	0.952	0.9	1.72e-26	ENSG00000173221
61	0	GLS	2.95e-19	0.323982	0.933	0.854	4.91e-15	ENSG00000115419
62	0	GREM1	2.17e-12	0.361281	0.721	0.577	3.6e-08	ENSG00000166923
63	0	GREM1	2.17e-12	0.361281	0.721	0.577	3.6e-08	ENSG00000276886
64	0	GREM1	2.17e-12	0.361281	0.721	0.577	3.6e-08	ENSG00000282046
65	0	GTSE1	5.03e-26	-0.30122	0.267	0.584	8.37e-22	ENSG00000075218
66	0	HERPUD1	8.77e-18	0.319575	0.807	0.661	1.46e-13	ENSG00000051108
67	0	HMGB1	1.95e-76	-0.56368	0.998	1	3.24e-72	ENSG00000189403
68	0	HMGB2	2.34e-36	-0.62261	0.586	0.836	3.89e-32	ENSG00000164104
69	0	HMGB3	1.34e-38	-0.3758	0.629	0.858	2.23e-34	ENSG00000029993
70	0	HMGN2	3.98e-79	-0.57968	0.995	1	6.62e-75	ENSG00000198830
71	0	HMMR	1.37e-46	-0.39214	0.214	0.643	2.27e-42	ENSG00000072571
72	0	HMOX1	0.020225	0.250945	0.433	0.348	1	ENSG00000100292
73	0	HNRNPA1	2.14e-35	-0.31409	0.96	0.989	3.55e-31	ENSG00000135486
74	0	HNRNPA2B1	4.68e-50	-0.36891	1	0.999	7.77e-46	ENSG00000122566
75	0	HNRNPAB	2.33e-26	-0.26885	0.986	0.998	3.87e-22	ENSG00000197451
76	0	HNRNPH1	3.41e-10	-0.26173	0.905	0.944	5.66e-06	ENSG00000169045
77	0	HNRNPH1	3.41e-10	-0.26173	0.905	0.944	5.66e-06	ENSG00000284254
78	0	HNRNPH3	1.61e-30	-0.29313	0.895	0.969	2.67e-26	ENSG00000096746
79	0	HNRNPR	4.04e-36	-0.32699	0.905	0.975	6.72e-32	ENSG00000125944
80	0	HNRNPR	4.04e-36	-0.32699	0.905	0.975	6.72e-32	ENSG00000282958
81	0	HNRNPU	5.81e-22	-0.27717	0.938	0.973	9.66e-18	ENSG00000153187
82	0	HSP90AA1	7.59e-53	-0.41606	1	1	1.26e-48	ENSG00000080824
83	0	IFITM3	9.13e-28	0.280069	0.995	0.983	1.52e-23	ENSG00000142089
84	0	IGFBP3	4.12e-09	0.474737	0.495	0.34	6.85e-05	ENSG00000146674
85	0	IGFBP5	9.25e-09	0.83756	0.64	0.533	0.000154	ENSG00000115461
86	0	ILF2	2.81e-31	-0.28987	0.929	0.979	4.68e-27	ENSG00000143621
87	0	INHBA	5.39e-14	0.323289	0.898	0.801	8.97e-10	ENSG00000122641
88	0	JPT1	1.6e-55	-0.35645	0.993	1	2.65e-51	ENSG00000189159
89	0	KIF20B	9.8e-23	-0.27707	0.35	0.632	1.63e-18	ENSG00000138182
90	0	KIF23	3.53e-18	-0.26238	0.405	0.644	5.87e-14	ENSG00000137807
91	0	KPNA2	9.95e-52	-0.52911	0.719	0.931	1.65e-47	ENSG00000182481
92	0	KRT19	0.489482	0.258489	0.91	0.93	1	ENSG00000171345
93	0	LSM5	3.83e-33	-0.26632	0.983	0.992	6.37e-29	ENSG00000106355
94	0	MAD2L1	3.48e-55	-0.49907	0.483	0.879	5.78e-51	ENSG00000164109
95	0	MALAT1	3.19e-21	0.447013	0.995	0.997	5.3e-17	ENSG00000251562
96	0	MCM7	1.35e-39	-0.38113	0.424	0.804	2.25e-35	ENSG00000166508
97	0	MKI67	1.42e-49	-0.51873	0.283	0.747	2.35e-45	ENSG00000148773
98	0	MMP23B	4.78e-20	0.299195	0.743	0.511	7.94e-16	ENSG00000189409
99	0	MZT1	6.85e-30	-0.29785	0.733	0.865	1.14e-25	ENSG00000204899
100	0	NASP	5.96e-42	-0.38468	0.664	0.912	9.91e-38	ENSG00000132780
101	0	NBDY	4.18e-24	0.26688	0.924	0.865	6.95e-20	ENSG00000204272
102	0	NCAPG	4.08e-27	-0.27785	0.26	0.57	6.78e-23	ENSG00000109805
103	0	NCL	1.96e-28	-0.30645	1	0.997	3.26e-24	ENSG00000115053
104	0	NNMT	1.93e-22	0.326228	0.993	0.99	3.21e-18	ENSG00000166741
105	0	NPPB	0.014451	0.667556	0.152	0.109	1	ENSG00000120937
106	0	NUCKS1	1.06e-41	-0.35153	0.983	0.995	1.76e-37	ENSG00000069275
107	0	NUDT1	8.11e-28	-0.2683	0.705	0.876	1.35e-23	ENSG00000106268
108	0	NUF2	2.99e-25	-0.28086	0.248	0.562	4.98e-21	ENSG00000143228
109	0	NUSAP1	2.51e-52	-0.43908	0.255	0.731	4.17e-48	ENSG00000137804
110	0	OSTC	6.79e-32	0.278758	1	0.997	1.13e-27	ENSG00000198856
111	0	PBK	7.09e-45	-0.36185	0.233	0.662	1.18e-40	ENSG00000168078
112	0	PCLAF	2.87e-69	-0.67435	0.476	0.991	4.77e-65	ENSG00000166803
113	0	PCNA	4.37e-29	-0.34639	0.583	0.825	7.26e-25	ENSG00000132646
114	0	PHF19	4.75e-52	-0.43383	0.476	0.843	7.9e-48	ENSG00000119403
115	0	PIMREG	3.34e-33	-0.26974	0.183	0.529	5.55e-29	ENSG00000129195
116	0	PLK1	3.13e-39	-0.39732	0.217	0.619	5.21e-35	ENSG00000166851
117	0	PPIC	4.85e-24	0.276586	0.85	0.669	8.06e-20	ENSG00000168938
118	0	PRC1	1.65e-71	-0.58739	0.414	0.912	2.74e-67	ENSG00000198901
119	0	PSIP1	6.53e-25	-0.27856	0.624	0.815	1.09e-20	ENSG00000164985
120	0	PTGES3	4.43e-37	-0.27051	1	0.997	7.36e-33	ENSG00000110958
121	0	PTMA	8.76e-63	-0.44618	1	1	1.46e-58	ENSG00000187514
122	0	PTTG1	9.35e-98	-0.82981	0.674	0.99	1.55e-93	ENSG00000164611
123	0	PTX3	3.93e-28	0.731915	0.967	0.946	6.53e-24	ENSG00000163661
124	0	RAD21	4.05e-23	-0.30758	0.795	0.87	6.74e-19	ENSG00000164754
125	0	RANBP1	4.7e-71	-0.4301	0.995	1	7.81e-67	ENSG00000099901
126	0	RPA3	3.72e-34	-0.32095	0.831	0.953	6.19e-30	ENSG00000106399
127	0	RPL39L	2.29e-38	-0.34903	0.652	0.876	3.8e-34	ENSG00000163923
128	0	RRAS	3.26e-22	0.282909	0.883	0.801	5.41e-18	ENSG00000126458
129	0	RRM1	7.69e-25	-0.27099	0.495	0.739	1.28e-20	ENSG00000167325
130	0	RRM2	3.67e-75	-0.65063	0.364	0.891	6.09e-71	ENSG00000171848
131	0	SAT1	7.74e-20	0.399413	0.857	0.724	1.29e-15	ENSG00000130066
132	0	SELENOM	5.54e-51	0.471178	0.998	0.987	9.21e-47	ENSG00000198832
133	0	SFPQ	8.07e-35	-0.34264	0.902	0.967	1.34e-30	ENSG00000116560
134	0	SHCBP1	1.74e-30	-0.26811	0.231	0.559	2.89e-26	ENSG00000171241
135	0	SMC2	7.14e-35	-0.31256	0.495	0.764	1.19e-30	ENSG00000136824
136	0	SMC4	6.71e-50	-0.46164	0.507	0.848	1.12e-45	ENSG00000113810
137	0	SNRPB	3.71e-36	-0.25728	0.998	0.999	6.17e-32	ENSG00000125835
138	0	SNRPD1	9.54e-38	-0.28481	0.995	0.999	1.59e-33	ENSG00000167088
139	0	SPARC	1.87e-28	0.387802	0.986	0.982	3.1e-24	ENSG00000113140
140	0	SRSF3	5.25e-29	-0.26942	0.988	0.998	8.72e-25	ENSG00000112081
141	0	SRSF7	6.27e-33	-0.30761	0.979	0.992	1.04e-28	ENSG00000115875
142	0	STC2	7.34e-21	0.39892	0.812	0.622	1.22e-16	ENSG00000113739
143	0	STMN1	5.13e-91	-0.78225	0.893	1	8.53e-87	ENSG00000117632
144	0	TFPI2	0.002878	0.330041	0.983	0.984	1	ENSG00000105825
145	0	THBS1	1.7e-05	0.291972	0.795	0.737	0.282389	ENSG00000137801
146	0	TIMP1	1.5e-16	0.404714	1	0.999	2.49e-12	ENSG00000102265
147	0	TIMP3	2.28e-10	0.596386	0.931	0.88	3.79e-06	ENSG00000100234
148	0	TK1	9.37e-58	-0.45021	0.452	0.89	1.56e-53	ENSG00000167900
149	0	TM4SF1	1.43e-30	-0.48122	0.781	0.942	2.37e-26	ENSG00000169908
150	0	TMPO	6.98e-38	-0.40756	0.531	0.815	1.16e-33	ENSG00000120802
151	0	TOP2A	7.7e-30	-0.40434	0.31	0.652	1.28e-25	ENSG00000131747
152	0	TPM1	6.12e-26	0.303911	0.995	1	1.02e-21	ENSG00000140416
153	0	TPX2	2.29e-48	-0.50374	0.438	0.822	3.81e-44	ENSG00000088325
154	0	TROAP	2.3e-33	-0.28281	0.245	0.617	3.82e-29	ENSG00000135451
155	0	TUBA1B	2.02e-74	-0.43565	1	1	3.36e-70	ENSG00000123416
156	0	TUBA1C	1.6e-42	-0.35771	0.995	0.999	2.67e-38	ENSG00000167553
157	0	TUBB	1.5e-50	-0.27698	1	1	2.49e-46	ENSG00000232421
158	0	TUBB	1.5e-50	-0.27698	1	1	2.49e-46	ENSG00000196230
159	0	TUBB	1.5e-50	-0.27698	1	1	2.49e-46	ENSG00000183311
160	0	TUBB	1.5e-50	-0.27698	1	1	2.49e-46	ENSG00000232575
161	0	TUBB	1.5e-50	-0.27698	1	1	2.49e-46	ENSG00000229684
162	0	TUBB	1.5e-50	-0.27698	1	1	2.49e-46	ENSG00000224156
163	0	TUBB	1.5e-50	-0.27698	1	1	2.49e-46	ENSG00000235067
164	0	TUBB	1.5e-50	-0.27698	1	1	2.49e-46	ENSG00000227739
165	0	TUBB4B	3.66e-74	-0.53333	0.993	1	6.08e-70	ENSG00000188229
166	0	TYMS	3.87e-79	-0.66798	0.45	0.946	6.44e-75	ENSG00000176890
167	0	UBE2C	1.66e-40	-0.58569	0.455	0.838	2.76e-36	ENSG00000175063
168	0	UBE2S	2.23e-90	-0.70639	0.995	0.999	3.71e-86	ENSG00000108106
169	0	UBE2T	2.9e-48	-0.51316	0.612	0.891	4.82e-44	ENSG00000077152
170	0	XRCC6	3.94e-27	-0.26174	0.886	0.959	6.55e-23	ENSG00000196419
171	0	ZWINT	6.33e-43	-0.38692	0.433	0.795	1.05e-38	ENSG00000122952
1	1	ANKRD1	1.45e-08	-0.27823	0.231	0.395	0.000241	ENSG00000148677
2	1	ARL6IP1	3.58e-32	0.401366	0.944	0.809	5.96e-28	ENSG00000170540
3	1	BIRC5	1.11e-31	0.346521	0.955	0.695	1.84e-27	ENSG00000089685
4	1	CCN2	1.71e-29	-0.68626	0.777	0.924	2.84e-25	ENSG00000118523
5	1	CCNB1	1.97e-63	0.635334	0.952	0.611	3.28e-59	ENSG00000134057
6	1	CCNB2	9.16e-53	0.441028	0.849	0.459	1.52e-48	ENSG00000157456
7	1	CDC20	3.19e-52	0.561885	0.928	0.594	5.3e-48	ENSG00000117399
8	1	CDK1	1.34e-28	-0.53124	0.265	0.542	2.23e-24	ENSG00000170312
9	1	CDKN1A	1.64e-09	-0.29095	0.427	0.591	2.73e-05	ENSG00000124762
10	1	CDKN3	2.91e-40	0.402633	0.966	0.662	4.84e-36	ENSG00000100526
11	1	CKS1B	4.01e-27	0.304252	1	0.899	6.67e-23	ENSG00000173207
12	1	DAB2	5.2e-30	-0.4896	0.737	0.901	8.64e-26	ENSG00000153071
13	1	DLGAP5	8.94e-44	0.40279	0.859	0.481	1.49e-39	ENSG00000126787
14	1	FBXO5	8.46e-23	-0.26316	0.172	0.473	1.41e-18	ENSG00000112029
15	1	FGF2	7.55e-16	-0.34492	0.692	0.856	1.26e-11	ENSG00000138685
16	1	FHL2	1e-43	-0.4133	0.886	0.976	1.66e-39	ENSG00000115641
17	1	FST	6.48e-18	-0.53267	0.629	0.798	1.08e-13	ENSG00000134363
18	1	FTL	1.71e-09	-0.27145	1	1	2.85e-05	ENSG00000087086
19	1	GADD45A	1.54e-15	-0.28326	0.737	0.891	2.57e-11	ENSG00000116717
20	1	GLRX	2.07e-06	-0.29612	0.899	0.925	0.034355	ENSG00000173221
21	1	GREM1	5.65e-12	-0.37779	0.504	0.673	9.39e-08	ENSG00000276886
22	1	GREM1	5.65e-12	-0.37779	0.504	0.673	9.39e-08	ENSG00000282046
23	1	GREM1	5.65e-12	-0.37779	0.504	0.673	9.39e-08	ENSG00000166923
24	1	HMGB2	0.006328	-0.25333	0.772	0.748	1	ENSG00000164104
25	1	HMGB3	4.94e-23	0.279445	0.878	0.745	8.22e-19	ENSG00000029993
26	1	HMMR	3.51e-37	0.351563	0.743	0.406	5.83e-33	ENSG00000072571
27	1	HNRNPH1	5.68e-10	0.253705	0.955	0.921	9.44e-06	ENSG00000284254
28	1	HNRNPH1	5.68e-10	0.253705	0.955	0.921	9.44e-06	ENSG00000169045
29	1	IGFBP3	0.00162	-0.25749	0.324	0.418	1	ENSG00000146674
30	1	IGFBP5	0.000124	-0.50218	0.493	0.599	1	ENSG00000115461
31	1	KLF2	1.56e-20	-0.30289	0.427	0.706	2.59e-16	ENSG00000127528
32	1	LMO4	4.42e-11	-0.27086	0.711	0.845	7.34e-07	ENSG00000143013
33	1	MALAT1	4.73e-28	-0.4445	1	0.995	7.85e-24	ENSG00000251562
34	1	NPPB	0.564472	-0.35003	0.133	0.119	1	ENSG00000120937
35	1	PRC1	1.99e-28	0.325679	0.931	0.676	3.31e-24	ENSG00000198901
36	1	PTTG1	4.25e-64	0.536446	0.995	0.843	7.06e-60	ENSG00000164611
37	1	PTX3	1.08e-08	-0.46276	0.942	0.957	0.000179	ENSG00000163661
38	1	SELENOM	8.34e-13	-0.25494	0.997	0.988	1.39e-08	ENSG00000198832
39	1	STMN1	4.16e-20	0.292454	1	0.951	6.91e-16	ENSG00000117632
40	1	THBS1	2.76e-08	-0.30613	0.674	0.79	0.000459	ENSG00000137801
41	1	TIMP3	0.000142	-0.37705	0.854	0.914	1	ENSG00000100234
42	1	TOP2A	2.05e-05	-0.37974	0.517	0.551	0.341113	ENSG00000131747
43	1	TUBA1C	7.49e-29	0.276433	1	0.997	1.25e-24	ENSG00000167553
44	1	TUBB4B	6.57e-28	0.283781	1	0.997	1.09e-23	ENSG00000188229
45	1	UBE2C	5.4e-06	-0.68728	0.78	0.686	0.089722	ENSG00000175063
46	1	UBE2S	2.09e-52	0.45061	1	0.997	3.47e-48	ENSG00000108106
1	2	ANLN	4.81e-23	0.301347	0.827	0.523	8e-19	ENSG00000011426
2	2	ARHGAP11A	2.78e-43	0.301787	0.622	0.229	4.61e-39	ENSG00000198826
3	2	ARHGAP11A	2.78e-43	0.301787	0.622	0.229	4.61e-39	ENSG00000275568
4	2	ARHGAP29	1.04e-16	0.278153	0.807	0.606	1.73e-12	ENSG00000137962
5	2	ASPM	6.54e-38	0.440008	0.869	0.521	1.09e-33	ENSG00000066279
6	2	ATAD2	1.16e-42	0.419423	0.881	0.531	1.93e-38	ENSG00000156802
7	2	AURKA	4.09e-23	0.310048	0.696	0.4	6.8e-19	ENSG00000087586
8	2	AURKB	8.85e-52	0.404783	0.784	0.329	1.47e-47	ENSG00000178999
9	2	BUB3	3.13e-33	0.344441	0.949	0.88	5.2e-29	ENSG00000154473
10	2	CCNA2	8.28e-36	0.343356	0.793	0.412	1.38e-31	ENSG00000145386
11	2	CDCA2	2.28e-35	0.270952	0.605	0.254	3.79e-31	ENSG00000184661
12	2	CDCA3	3.88e-19	0.26978	0.741	0.494	6.45e-15	ENSG00000111665
13	2	CDCA4	1.54e-34	0.299593	0.707	0.349	2.56e-30	ENSG00000170779
14	2	CDCA8	1.93e-36	0.334074	0.705	0.304	3.21e-32	ENSG00000134690
15	2	CDK1	2.83e-114	0.823401	0.903	0.296	4.71e-110	ENSG00000170312
16	2	CDKN2D	2.66e-25	0.303721	0.628	0.364	4.43e-21	ENSG00000129355
17	2	CEBPD	1.72e-13	-0.34381	0.659	0.771	2.85e-09	ENSG00000221869
18	2	CENPA	6.99e-40	0.416429	0.71	0.328	1.16e-35	ENSG00000115163
19	2	CENPE	7.27e-31	0.337763	0.676	0.346	1.21e-26	ENSG00000138778
20	2	CENPF	2.69e-34	0.479819	0.889	0.574	4.48e-30	ENSG00000117724
21	2	CENPK	1.42e-30	0.307817	0.849	0.553	2.36e-26	ENSG00000123219
22	2	CENPU	3.65e-33	0.299304	0.798	0.438	6.07e-29	ENSG00000151725
23	2	CEP55	1.19e-19	0.26713	0.781	0.506	1.97e-15	ENSG00000138180
24	2	CKAP2	2.47e-20	0.267814	0.776	0.489	4.11e-16	ENSG00000136108
25	2	CKAP2L	3.35e-43	0.286988	0.616	0.215	5.57e-39	ENSG00000169607
26	2	CKS1B	4.36e-17	0.257132	0.989	0.906	7.24e-13	ENSG00000173207
27	2	CKS2	1.99e-42	0.551866	0.986	0.873	3.31e-38	ENSG00000123975
28	2	CLSPN	3.43e-31	0.331646	0.787	0.438	5.7e-27	ENSG00000092853
29	2	CXCL1	5.23e-08	0.31812	0.48	0.323	0.00087	ENSG00000163739
30	2	DBF4	1.6e-27	0.25461	0.727	0.403	2.66e-23	ENSG00000006634
31	2	DEK	7.03e-36	0.364495	0.983	0.909	1.17e-31	ENSG00000124795
32	2	DIAPH3	1.25e-28	0.296391	0.875	0.63	2.08e-24	ENSG00000139734
33	2	DTYMK	1.93e-20	0.262422	0.98	0.931	3.22e-16	ENSG00000168393
34	2	DUT	1.12e-33	0.323143	0.994	0.941	1.87e-29	ENSG00000128951
35	2	ECT2	6.59e-24	0.272281	0.75	0.487	1.1e-19	ENSG00000114346
36	2	FAM111A	1.62e-36	0.307	0.597	0.254	2.69e-32	ENSG00000166801
37	2	FAM83D	6.06e-32	0.267016	0.534	0.202	1.01e-27	ENSG00000101447
38	2	FBXO5	1.81e-55	0.385046	0.727	0.258	3.01e-51	ENSG00000112029
39	2	FOSL1	8.52e-36	0.383265	0.849	0.589	1.42e-31	ENSG00000175592
40	2	FST	9.63e-25	0.532783	0.869	0.704	1.6e-20	ENSG00000134363
41	2	FTL	3.11e-13	-0.27242	1	1	5.17e-09	ENSG00000087086
42	2	GINS2	4.28e-22	0.253444	0.824	0.523	7.12e-18	ENSG00000131153
43	2	GLRX	8.38e-10	-0.27972	0.884	0.93	1.39e-05	ENSG00000173221
44	2	GTSE1	6.71e-52	0.47333	0.787	0.366	1.11e-47	ENSG00000075218
45	2	HELLS	2.8e-25	0.280665	0.841	0.556	4.66e-21	ENSG00000119969
46	2	HJURP	6.94e-70	0.385641	0.631	0.15	1.15e-65	ENSG00000123485
47	2	HMGB1	5.83e-27	0.279386	1	0.999	9.69e-23	ENSG00000189403
48	2	HMGB2	2.36e-80	0.878442	0.974	0.673	3.93e-76	ENSG00000164104
49	2	HMGN2	1.83e-28	0.298756	1	0.998	3.04e-24	ENSG00000198830
50	2	IGFBP5	0.064694	-0.40567	0.545	0.576	1	ENSG00000115461
51	2	KIF11	1.54e-41	0.351542	0.699	0.296	2.56e-37	ENSG00000138160
52	2	KIF20B	8.26e-26	0.266564	0.781	0.45	1.37e-21	ENSG00000138182
53	2	KIF23	3.98e-39	0.375324	0.838	0.465	6.61e-35	ENSG00000137807
54	2	KPNA2	1.55e-25	0.378324	0.949	0.83	2.57e-21	ENSG00000182481
55	2	LMO4	1.76e-23	0.36758	0.906	0.769	2.92e-19	ENSG00000143013
56	2	MAD2L1	4.45e-25	0.297278	0.929	0.684	7.4e-21	ENSG00000164109
57	2	MIR100HG	3.21e-18	-0.27185	0.756	0.882	5.34e-14	ENSG00000255248
58	2	MIS18BP1	1.62e-24	0.264094	0.736	0.465	2.7e-20	ENSG00000129534
59	2	MKI67	4.31e-53	0.582264	0.884	0.489	7.16e-49	ENSG00000148773
60	2	MND1	9.68e-34	0.277051	0.665	0.303	1.61e-29	ENSG00000121211
61	2	MYBL1	9.47e-23	0.265281	0.58	0.31	1.57e-18	ENSG00000185697
62	2	NCAPG	3.12e-44	0.352868	0.781	0.352	5.18e-40	ENSG00000109805
63	2	NEAT1	5.51e-12	-0.37238	0.915	0.946	9.16e-08	ENSG00000245532
64	2	NPPB	0.048189	-0.30471	0.094	0.134	1	ENSG00000120937
65	2	NUF2	8.21e-29	0.286481	0.727	0.36	1.36e-24	ENSG00000143228
66	2	NUPR1	2.65e-10	-0.25378	0.679	0.796	4.41e-06	ENSG00000176046
67	2	NUSAP1	1.6e-32	0.361332	0.83	0.482	2.66e-28	ENSG00000137804
68	2	OSTC	3.79e-23	-0.25321	0.994	0.999	6.3e-19	ENSG00000198856
69	2	PCLAF	2.79e-43	0.452534	0.994	0.76	4.64e-39	ENSG00000166803
70	2	PCNA	1.32e-26	0.304816	0.923	0.68	2.19e-22	ENSG00000132646
71	2	PTX3	1.3e-05	-0.37791	0.943	0.956	0.216053	ENSG00000163661
72	2	RAD51AP1	6.41e-33	0.288325	0.665	0.309	1.06e-28	ENSG00000111247
73	2	RRM2	2.76e-49	0.476781	0.952	0.634	4.58e-45	ENSG00000171848
74	2	SAC3D1	4.96e-23	0.261738	0.81	0.565	8.24e-19	ENSG00000168061
75	2	SELENOM	3.03e-15	-0.28111	0.977	0.996	5.03e-11	ENSG00000198832
76	2	SMC3	8.71e-27	0.301866	0.918	0.764	1.45e-22	ENSG00000108055
77	2	SMC4	9.92e-39	0.368327	0.946	0.659	1.65e-34	ENSG00000113810
78	2	STMN1	2.16e-27	0.340129	1	0.952	3.6e-23	ENSG00000117632
79	2	TIMP1	2.06e-10	-0.34075	0.997	1	3.43e-06	ENSG00000102265
80	2	TIMP3	0.007378	-0.28736	0.895	0.897	1	ENSG00000100234
81	2	TK1	9.35e-23	0.259103	0.923	0.683	1.55e-18	ENSG00000167900
82	2	TM4SF1	3.46e-16	0.375013	0.957	0.864	5.75e-12	ENSG00000169908
83	2	TMPO	3.28e-46	0.466051	0.912	0.652	5.44e-42	ENSG00000120802
84	2	TOP2A	4.57e-70	0.740713	0.866	0.419	7.6e-66	ENSG00000131747
85	2	TPX2	7.38e-26	0.324811	0.903	0.62	1.23e-21	ENSG00000088325
86	2	TRIM59	5.02e-30	0.31581	0.702	0.376	8.35e-26	ENSG00000213186
87	2	TYMS	9.61e-50	0.480419	0.983	0.711	1.6e-45	ENSG00000176890
88	2	UBE2C	2.35e-94	1.09794	0.972	0.617	3.91e-90	ENSG00000175063
89	2	UBE2T	6.3e-55	0.51626	0.96	0.741	1.05e-50	ENSG00000077152
90	2	USP1	5.05e-25	0.286126	0.807	0.539	8.39e-21	ENSG00000162607
91	2	YWHAH	1.42e-23	0.252704	0.98	0.951	2.36e-19	ENSG00000128245
92	2	ZWINT	7.55e-41	0.380672	0.906	0.592	1.26e-36	ENSG00000122952
1	3	ASPM	2.45e-07	-0.25512	0.428	0.64	0.004071	ENSG00000066279
2	3	AURKA	1.83e-07	-0.28777	0.29	0.505	0.003044	ENSG00000087586
3	3	CDC20	0.00019	-0.30708	0.648	0.697	1	ENSG00000117399
4	3	CENPF	0.000198	-0.26345	0.579	0.67	1	ENSG00000117724
5	3	CKS2	2.72e-08	-0.42156	0.821	0.914	0.000452	ENSG00000123975
6	3	HMGB2	3.23e-05	-0.37848	0.669	0.766	0.537614	ENSG00000164104
7	3	IGFBP5	0.695287	-0.43954	0.607	0.563	1	ENSG00000115461
8	3	KIF20B	1.34e-09	-0.26436	0.29	0.572	2.23e-05	ENSG00000138182
9	3	KIF23	1.21e-07	-0.26525	0.379	0.59	0.002011	ENSG00000137807
10	3	NPPB	0.094269	-0.4327	0.083	0.128	1	ENSG00000120937
11	3	UBE2C	0.006128	-0.25314	0.662	0.72	1	ENSG00000175063

## Sheet: Table SD2
Table SD2 - Differentially expressed genes in Cluster 0 of integrated scRNA-seq analysis of three HUCMSC and two HUVEC samples (passage 6)
gene	p_val	avg_log2FC	pct.1	pct.2	p_val_adj
A1BG	5.22e-30	1.091	0.333	0.08	9.68e-26
AAAS	1.77e-09	0.441918	0.316	0.176	3.28e-05
AADAT	7.43e-13	0.317931	0.126	0.019	1.38e-08
AAK1	2.04e-25	-1.79848	0.446	0.672	3.78e-21
AAMDC	1.47e-06	0.91729	0.69	0.571	0.027159
AAR2	3.94e-10	-0.526572	0.149	0.269	7.29e-06
AARS2	2.09e-14	-0.36229	0.089	0.221	3.88e-10
AARSD1	3.37e-07	0.620875	0.441	0.325	0.0062368
AASDHPPT	9.64e-10	0.881913	0.606	0.473	1.79e-05
AASS	5.09e-14	-0.534857	0.122	0.263	9.44e-10
AATF	5.55e-11	0.642993	0.471	0.306	1.03e-06
ABCA3	3.52e-80	-0.987486	0.003	0.284	6.53e-76
ABCB10	1.19e-14	-0.58292	0.146	0.301	2.2e-10
ABCB6	5.86e-15	-0.448214	0.112	0.258	1.09e-10
ABCC1	3.68e-34	-1.11243	0.17	0.432	6.81e-30
ABCC3	3.64e-33	0.912283	0.258	0.017	6.75e-29
ABCC4	8.25e-12	-0.61216	0.191	0.33	1.53e-07
ABCD4	4.61e-17	-0.502408	0.101	0.252	8.53e-13
ABHD11	1.46e-13	0.710202	0.352	0.182	2.7e-09
ABHD13	2.1e-06	-0.299635	0.163	0.258	0.0389163
ABHD17A	5.11e-19	-2.33925	0.58	0.742	9.46e-15
ABHD2	8.68e-30	-1.27147	0.273	0.529	1.61e-25
ABI1	3.24e-10	-0.475987	0.314	0.46	6e-06
ABI3	2.67e-135	-2.46273	0.007	0.462	4.95e-131
ABI3BP	6.24e-07	-0.254658	0.108	0.197	0.011564
ABITRAM	9.08e-08	-0.313951	0.082	0.165	0.00168286
ABL1	6.29e-48	-1.29982	0.212	0.534	1.17e-43
ABL2	4.96e-94	-5.31048	0.577	0.911	9.2e-90
ABLIM1	8.01e-36	-0.45722	0.016	0.174	1.48e-31
ABLIM3	7.91e-44	-1.02815	0.071	0.323	1.47e-39
ABR	2e-28	-0.826521	0.177	0.417	3.7e-24
ABRACL	3.26e-12	-5.96564	0.831	0.9	6.05e-08
AC002558.3	3.79e-11	-0.400729	0.082	0.189	7.02e-07
AC004556.3	2.63e-10	0.593234	0.177	0.065	4.88e-06
AC005261.1	2.55e-07	-0.276331	0.114	0.206	0.00473097
AC005670.3	5.09e-14	-0.411379	0.139	0.289	9.43e-10
AC006329.1	7.49e-11	-0.335267	0.058	0.152	1.39e-06
AC007743.1	6.43e-16	-0.253342	0.027	0.124	1.19e-11
AC007998.3	1.68e-25	-0.515807	0.007	0.113	3.12e-21
AC008568.1	2.93e-33	-21.8145	0	0.115	5.42e-29
AC008875.3	3.56e-30	-0.759752	0.066	0.26	6.6e-26
AC012360.3	1.8e-07	-0.258294	0.069	0.147	0.00334194
AC015813.1	4.44e-10	-0.32716	0.078	0.176	8.22e-06
AC016831.1	1.43e-11	0.475645	0.251	0.111	2.64e-07
AC022613.1	1.16e-10	0.3016	0.167	0.054	2.16e-06
AC027031.2	2.11e-13	-0.332809	0.085	0.21	3.91e-09
AC037198.1	9.54e-40	-1.15486	0.057	0.28	1.77e-35
AC058791.1	1.09e-11	0.264025	0.104	0.011	2.02e-07
AC073130.1	7.06e-63	-0.989237	0.04	0.328	1.31e-58
AC073611.1	1.54e-06	0.420646	0.182	0.093	0.028584
AC083799.1	7.37e-21	-0.292179	0.017	0.121	1.37e-16
AC083855.2	6.25e-33	-0.626982	0.062	0.265	1.16e-28
AC087392.1	2.91e-21	0.450165	0.149	0	5.39e-17
AC090152.1	1.07e-07	-0.324607	0.079	0.163	0.00197905
AC091607.2	6.06e-13	0.394026	0.143	0.028	1.12e-08
AC092069.1	2.9e-19	0.863994	0.26	0.076	5.37e-15
AC092683.1	4.26e-39	-0.74059	0.047	0.26	7.88e-35
AC092718.4	1.04e-06	-0.250686	0.136	0.23	0.0192728
AC092807.3	1.25e-21	1.92246	0.444	0.223	2.31e-17
AC093323.1	1.28e-07	-0.316286	0.102	0.193	0.00237098
AC093673.1	1.19e-12	-0.87202	0.326	0.49	2.21e-08
AC093849.2	1.39e-63	1.29135	0.391	0	2.57e-59
AC110611.2	3.92e-24	-0.314012	0.007	0.106	7.26e-20
AC124067.2	1.51e-19	0.478581	0.184	0.024	2.8e-15
AC124798.1	4.46e-22	-0.301431	0.021	0.135	8.27e-18
AC127502.2	1.58e-17	-0.719712	0.126	0.295	2.93e-13
AC145207.5	2.16e-14	-0.386549	0.096	0.23	4.01e-10
AC240274.1	7.29e-10	-0.331752	0.069	0.163	1.35e-05
AC244153.1	2.16e-28	1.18036	0.39	0.13	4.01e-24
ACAA1	3.77e-07	0.455202	0.38	0.262	0.00699254
ACAA2	2.79e-72	4.1491	0.818	0.475	5.16e-68
ACACA	2.45e-12	-0.710066	0.21	0.358	4.54e-08
ACADM	3.12e-07	1.02878	0.533	0.416	0.00577269
ACADVL	3.04e-30	3.11378	0.784	0.564	5.63e-26
ACAT1	6.7e-11	0.473629	0.574	0.391	1.24e-06
ACAT2	7.65e-33	0.783813	0.687	0.39	1.42e-28
ACBD3	5.42e-28	4.47197	0.721	0.501	1e-23
ACD	4.92e-12	0.492494	0.376	0.215	9.12e-08
ACER3	7.69e-12	-0.429059	0.29	0.449	1.42e-07
ACLY	2.17e-11	-1.31686	0.641	0.774	4.01e-07
ACOT7	6.05e-19	1.33915	0.617	0.41	1.12e-14
ACOT8	1.14e-06	0.289221	0.178	0.089	0.0211212
ACOX1	1.64e-07	-0.265187	0.127	0.224	0.0030466
ACSL1	8.24e-10	-0.309588	0.096	0.202	1.53e-05
ACTA2	1.78e-153	77.7294	0.749	0.013	3.29e-149
ACTB	2.61e-119	346.45	1	0.998	4.84e-115
ACTG1	2.46e-95	336.422	1	1	4.56e-91
ACTG2	6.29e-151	48.9075	0.733	0	1.17e-146
ACTL6A	1.26e-30	1.4445	0.741	0.482	2.34e-26
ACTN1	1.23e-38	12.5123	0.983	0.941	2.28e-34
ACTR10	7.14e-34	2.81083	0.72	0.455	1.32e-29
ACTR3	3.17e-25	4.86583	0.981	0.942	5.87e-21
ACTR6	8.06e-18	0.770977	0.405	0.202	1.49e-13
ACVR1B	1.21e-37	-0.728271	0.057	0.273	2.24e-33
ACVRL1	2.28e-240	-4.03894	0.007	0.735	4.22e-236
ACY1	6.04e-08	0.326557	0.15	0.059	0.00111977
ADA	2.13e-15	-0.32437	0.056	0.174	3.94e-11
ADAL	1.3e-08	0.641184	0.164	0.065	0.000240875
ADAM10	1.69e-36	-1.47187	0.339	0.618	3.13e-32
ADAM12	2.89e-44	1.12291	0.304	0.007	5.35e-40
ADAM15	4.12e-79	-5.15833	0.263	0.683	7.63e-75
ADAM17	1.52e-07	-0.391511	0.257	0.378	0.00282128
ADAM19	3.22e-67	1.64218	0.44	0.02	5.97e-63
ADAM23	5.01e-56	-1.0381	0.086	0.397	9.27e-52
ADAM9	6.72e-44	-4.92777	0.822	0.952	1.25e-39
ADAMTS1	2.71e-18	16.7655	0.604	0.408	5.02e-14
ADAMTS12	6.88e-50	1.25532	0.347	0.015	1.27e-45
ADAMTS2	1.39e-26	0.583239	0.185	0	2.57e-22
ADAMTS6	3.99e-20	4.38629	0.663	0.484	7.4e-16
ADAMTS7	1.91e-16	-0.293365	0.028	0.128	3.53e-12
ADAMTS9	3.25e-93	-1.85062	0.003	0.325	6.02e-89
ADAMTSL1	8.47e-26	0.864968	0.37	0.126	1.57e-21
ADAR	4.88e-23	-1.53724	0.466	0.664	9.05e-19
ADARB1	1.61e-68	3.06676	0.643	0.219	2.98e-64
ADAT2	2.32e-06	-0.263179	0.1	0.18	0.0429414
ADCK2	2.59e-19	-0.652495	0.139	0.317	4.81e-15
ADCY3	7.86e-25	-0.895784	0.21	0.43	1.46e-20
ADCY4	1.19e-52	-0.678289	0	0.182	2.21e-48
ADCY6	5.45e-08	-0.251686	0.083	0.171	0.00101029
ADD1	1.55e-10	-0.842008	0.562	0.694	2.88e-06
ADD3	7.07e-15	0.82431	0.402	0.221	1.31e-10
ADGRA3	1.04e-14	-0.537945	0.136	0.288	1.92e-10
ADGRE5	9.22e-37	0.835317	0.272	0.013	1.71e-32
ADGRG1	1.5e-147	-6.91836	0.023	0.536	2.78e-143
ADGRG6	1.65e-79	-2.96891	0.205	0.631	3.05e-75
ADGRL2	2.76e-57	-1.00683	0.05	0.33	5.11e-53
ADGRL4	2.13e-238	-15.4879	0.214	0.946	3.94e-234
ADH5	6.82e-108	6.36467	0.928	0.555	1.26e-103
ADI1	9.14e-37	2.78876	0.824	0.596	1.69e-32
ADIPOR1	8.97e-17	-2.35621	0.56	0.72	1.66e-12
ADIPOR2	1.07e-12	-0.655196	0.252	0.408	1.99e-08
ADIRF	5.39e-72	11.0467	0.696	0.276	9.98e-68
ADM	1.15e-52	50.3358	0.601	0.243	2.12e-48
ADNP	3.42e-08	-0.282245	0.383	0.527	0.000634521
ADNP2	6.1e-17	-0.597475	0.178	0.356	1.13e-12
ADRM1	1.26e-25	3.10443	0.942	0.829	2.33e-21
ADTRP	5e-59	-0.822005	0.013	0.247	9.26e-55
AEBP2	4.78e-15	-0.86228	0.177	0.336	8.86e-11
AFAP1L1	7.34e-09	-0.301869	0.068	0.156	0.000135973
AFDN	7.96e-10	-0.437872	0.441	0.571	1.48e-05
AFF1	9.16e-34	-0.740793	0.109	0.347	1.7e-29
AFF4	6.28e-14	-1.26531	0.455	0.622	1.16e-09
AFG3L2	1.02e-08	-1.09117	0.375	0.505	0.000188882
AFP	1.68e-15	0.311611	0.109	0	3.1e-11
AGA	1.35e-12	0.479753	0.238	0.093	2.5e-08
AGAP3	3.96e-26	-0.953717	0.18	0.406	7.35e-22
AGBL5	1.05e-13	-0.399379	0.087	0.213	1.94e-09
AGGF1	1.57e-06	0.601407	0.413	0.308	0.02906
AGO1	7.52e-19	-0.570356	0.158	0.341	1.39e-14
AGO2	7.86e-36	-2.1255	0.443	0.712	1.46e-31
AGPAT3	9.37e-16	-0.822544	0.323	0.505	1.74e-11
AGPAT5	6.7e-28	-1.5594	0.424	0.668	1.24e-23
AGPS	1.01e-42	-2.25763	0.394	0.686	1.87e-38
AGRN	3.11e-09	0.369957	0.199	0.087	5.75e-05
AGTPBP1	1.08e-22	-0.337304	0.035	0.171	2e-18
AGTR1	4.83e-15	0.390582	0.106	0	8.94e-11
AHCYL2	1.16e-20	-0.290247	0.028	0.147	2.16e-16
AHNAK2	5.5e-38	-4.02256	0.249	0.538	1.02e-33
AHR	3.58e-07	0.786151	0.356	0.239	0.00663717
AIFM2	1.9e-16	1.17308	0.34	0.15	3.52e-12
AIG1	2.25e-28	1.42126	0.46	0.2	4.17e-24
AIMP2	5.85e-08	0.336676	0.505	0.364	0.00108377
AJUBA	1.07e-06	-0.831428	0.224	0.334	0.0198344
AK4	1.57e-14	-0.336177	0.03	0.122	2.91e-10
AK6	2.53e-31	4.25952	0.785	0.549	4.7e-27
AKAP1	2.43e-17	-0.901679	0.177	0.356	4.51e-13
AKAP12	3.38e-184	-78.0557	0.708	0.987	6.26e-180
AKAP17A	1.18e-18	-0.703187	0.198	0.39	2.19e-14
AKR1B1	2.14e-15	7.9678	0.856	0.737	3.96e-11
AKR7A2	8.13e-23	1.45772	0.717	0.523	1.51e-18
AKT1	3.15e-63	-3.3944	0.606	0.857	5.84e-59
AKT3	2.34e-31	-1.43318	0.351	0.612	4.34e-27
AL022311.1	2.48e-06	-0.297775	0.111	0.193	0.0460243
AL031595.3	2.21e-30	-0.457551	0.02	0.165	4.09e-26
AL035071.1	1.05e-10	-0.285424	0.056	0.148	1.94e-06
AL049840.5	5.39e-14	-0.368563	0.067	0.184	9.99e-10
AL136372.2	4.14e-39	-0.416044	0	0.135	7.67e-35
AL161772.1	2.46e-51	-0.627953	0.023	0.249	4.56e-47
AL355312.4	1.52e-49	-0.552393	0.013	0.215	2.82e-45
AL390728.6	8.64e-09	-0.257995	0.047	0.122	0.000160024
AL590004.3	1.04e-58	-0.695958	0.004	0.217	1.93e-54
AL590617.2	1.06e-13	-0.390563	0.092	0.221	1.97e-09
ALDH18A1	1.41e-07	-0.571927	0.271	0.388	0.00260784
ALDH1A2	1.65e-37	-0.37014	0	0.13	3.05e-33
ALDH1A3	1.14e-15	5.88256	0.344	0.169	2.1e-11
ALDH1B1	4.01e-08	-0.32509	0.153	0.26	0.000742226
ALDH1L2	2.66e-18	0.537952	0.165	0.019	4.93e-14
ALDH3B1	8.98e-16	0.371759	0.119	0.004	1.66e-11
ALDH7A1	4.17e-19	0.632744	0.483	0.262	7.73e-15
ALDH9A1	3.71e-11	0.700923	0.54	0.375	6.87e-07
ALDOA	4.7e-09	0.385332	0.216	0.1	8.7e-05
ALG12	1.81e-06	-0.272775	0.106	0.189	0.0334936
ALG13	2.35e-07	0.50721	0.515	0.397	0.00435638
ALG14	4.68e-10	0.918724	0.425	0.278	8.66e-06
ALG5	7.9e-11	0.440047	0.672	0.521	1.46e-06
ALG8	3.27e-11	0.438316	0.378	0.217	6.05e-07
ALKBH5	2.45e-34	-1.18634	0.33	0.607	4.54e-30
ALKBH7	1.7e-25	1.60508	0.681	0.455	3.14e-21
ALKBH8	1.04e-18	-0.43	0.063	0.202	1.93e-14
ALPK2	3.07e-33	0.772032	0.227	0	5.69e-29
ALPK3	2.65e-43	-0.639143	0.006	0.171	4.91e-39
ALYREF	2.79e-41	4.3272	0.966	0.84	5.17e-37
AMD1	1.39e-22	-2.24603	0.682	0.848	2.57e-18
AMFR	4.58e-11	-0.538463	0.274	0.423	8.49e-07
AMMECR1L	4.82e-20	-0.477966	0.092	0.254	8.93e-16
AMOTL1	1.6e-14	-0.759788	0.29	0.464	2.96e-10
AMPH	1.7e-09	-0.306119	0.077	0.173	3.14e-05
AMZ2	2.62e-06	0.885823	0.472	0.36	0.0484716
ANAPC1	2.11e-18	-0.738593	0.258	0.46	3.91e-14
ANAPC10	3.84e-09	0.567071	0.506	0.362	7.12e-05
ANAPC11	3.52e-31	6.384	0.979	0.929	6.52e-27
ANAPC13	1.05e-07	5.72551	0.741	0.679	0.00194115
ANAPC5	9.51e-32	-3.25517	0.705	0.883	1.76e-27
ANGPT1	5.03e-18	0.894324	0.281	0.098	9.31e-14
ANGPT2	7.98e-59	-3.0763	0.018	0.26	1.48e-54
ANKFY1	1.87e-10	-0.475122	0.212	0.353	3.47e-06
ANKLE2	6.54e-11	-1.01472	0.533	0.657	1.21e-06
ANKRD1	4.97e-210	-77.2522	0.351	0.978	9.2e-206
ANKRD11	2.65e-87	-5.44495	0.849	0.98	4.91e-83
ANKRD12	3.04e-07	-0.938049	0.521	0.625	0.00562676
ANKRD13A	2.44e-45	2.53929	0.597	0.273	4.51e-41
ANKRD13B	4.06e-28	-0.344336	0.012	0.137	7.52e-24
ANKRD17	2.91e-12	-0.571573	0.503	0.66	5.38e-08
ANKRD18B	2.21e-32	-0.849648	0.085	0.301	4.1e-28
ANKRD27	1.5e-12	-0.482694	0.094	0.217	2.77e-08
ANKRD28	8.4e-07	1.88331	0.788	0.696	0.0155695
ANKRD35	1.3e-39	0.96656	0.285	0.011	2.41e-35
ANKRD36C	3.67e-34	-1.26952	0.16	0.423	6.79e-30
ANKRD50	1.57e-106	-3.44393	0.21	0.714	2.91e-102
ANKS6	1.34e-14	-0.581178	0.166	0.325	2.48e-10
ANLN	1.78e-20	6.62876	0.861	0.761	3.31e-16
ANO6	3.68e-07	-0.67055	0.292	0.41	0.00680874
ANP32A	1.62e-08	0.56165	0.809	0.696	0.000300091
ANP32B	9.07e-09	2.83197	0.991	0.991	0.000168087
ANP32E	1.15e-39	6.97719	0.927	0.803	2.14e-35
ANPEP	1.51e-49	-4.37523	0.338	0.664	2.79e-45
ANTKMT	8.13e-11	1.36937	0.736	0.664	1.51e-06
ANTXR1	3.69e-31	1.12636	0.343	0.082	6.83e-27
ANTXR2	1.58e-07	0.689378	0.45	0.327	0.0029238
ANXA1	2.32e-165	153.181	1	0.952	4.29e-161
ANXA10	2.3e-39	1.90615	0.264	0	4.25e-35
ANXA11	2.01e-09	0.599209	0.81	0.692	3.72e-05
ANXA2	2.5e-162	138.772	1	0.998	4.62e-158
ANXA4	1.17e-26	1.5195	0.539	0.282	2.17e-22
ANXA5	4.87e-84	16.9775	0.997	0.974	9.02e-80
ANXA6	6.54e-59	3.43685	0.794	0.43	1.21e-54
ANXA7	7.66e-47	3.11637	0.837	0.573	1.42e-42
AOPEP	2.15e-14	0.634604	0.421	0.234	3.98e-10
AP000695.2	3.94e-30	-0.791113	0.027	0.182	7.3e-26
AP001528.1	9.15e-72	-0.868364	0.004	0.26	1.7e-67
AP1AR	2.84e-09	-0.274692	0.191	0.319	5.26e-05
AP1B1	3.13e-31	-1.32764	0.263	0.525	5.8e-27
AP1M1	4.51e-10	-0.659667	0.389	0.531	8.36e-06
AP1S1	5.63e-20	3.66312	0.833	0.69	1.04e-15
AP1S2	1.13e-34	2.53114	0.697	0.432	2.09e-30
AP2A1	5.01e-14	-0.707558	0.426	0.597	9.28e-10
AP2A2	3.99e-08	-0.511482	0.238	0.356	0.000739114
AP2B1	2.61e-19	-1.56586	0.432	0.633	4.83e-15
AP2M1	3.58e-12	6.18172	0.989	0.955	6.64e-08
AP2S1	1.38e-30	20.2667	1	0.996	2.56e-26
AP3D1	1.72e-56	-3.31083	0.585	0.866	3.19e-52
AP3M1	2.6e-16	-0.632796	0.196	0.375	4.81e-12
AP5B1	3.64e-15	-0.451777	0.097	0.237	6.74e-11
AP5M1	7.14e-09	-0.364185	0.139	0.25	0.000132248
APBB2	1.34e-28	-1.84104	0.246	0.494	2.48e-24
APC	5.03e-07	-0.867921	0.4	0.508	0.00931204
APCDD1L	1.67e-53	1.60979	0.37	0.017	3.09e-49
APCDD1L-DT	1.54e-57	1.77541	0.378	0.009	2.86e-53
APEX1	1.17e-19	1.49426	0.896	0.74	2.16e-15
APH1A	5.31e-32	-2.14421	0.687	0.859	9.84e-28
APH1B	2.68e-09	0.433955	0.245	0.122	4.97e-05
API5	8.95e-09	-0.733335	0.436	0.557	0.000165882
APIP	5.11e-47	2.18747	0.698	0.351	9.46e-43
APLN	2.7e-175	-35.7547	0.016	0.59	5.01e-171
APLP2	2.7e-114	-25.0496	0.8	0.98	5e-110
APOBEC3C	2.67e-22	0.645902	0.257	0.058	4.94e-18
APOO	2.32e-22	1.07035	0.441	0.213	4.3e-18
APP	9.55e-104	-16.4074	0.624	0.922	1.77e-99
APPL2	2.75e-22	0.951749	0.405	0.174	5.1e-18
ARAP3	6e-36	-0.673392	0.096	0.336	1.11e-31
AREG	9.08e-20	21.4559	0.165	0.013	1.68e-15
AREL1	5.67e-24	-0.574847	0.089	0.271	1.05e-19
ARF4	1.06e-69	8.97852	0.989	0.939	1.97e-65
ARF5	2.19e-16	1.62467	0.605	0.41	4.05e-12
ARFGAP1	1.99e-18	-0.681717	0.186	0.373	3.69e-14
ARFGAP3	9.15e-27	1.52934	0.603	0.345	1.7e-22
ARFGEF1	3.17e-11	-0.394511	0.332	0.499	5.87e-07
ARFGEF2	2.47e-18	-0.825953	0.156	0.336	4.58e-14
ARFGEF3	1.45e-67	-0.668398	0.002	0.237	2.69e-63
ARHGAP11A	1.71e-25	-1.67178	0.559	0.785	3.17e-21
ARHGAP17	4.21e-30	-1.74127	0.354	0.597	7.8e-26
ARHGAP21	2.4e-40	-4.53361	0.441	0.724	4.45e-36
ARHGAP23	2.87e-25	-4.44902	0.333	0.564	5.31e-21
ARHGAP24	2.77e-136	-3.2194	0.122	0.683	5.13e-132
ARHGAP26	2.66e-20	-0.264473	0.012	0.106	4.92e-16
ARHGAP29	2.46e-42	1.75107	0.929	0.989	4.56e-38
ARHGAP31	3.36e-52	-0.999447	0.071	0.354	6.22e-48
ARHGAP4	1.76e-42	-0.475885	0.005	0.165	3.25e-38
ARHGDIA	1.33e-06	10.0799	0.978	0.998	0.0245946
ARHGDIB	4.67e-154	-16.7926	0.436	0.963	8.66e-150
ARHGEF1	1.39e-06	-0.344426	0.347	0.455	0.0258376
ARHGEF10	1.76e-21	-0.7337	0.237	0.458	3.25e-17
ARHGEF12	2.84e-23	-1.33933	0.454	0.677	5.25e-19
ARHGEF15	2.61e-80	-0.929167	0	0.273	4.83e-76
ARHGEF17	3.91e-13	0.488569	0.199	0.063	7.25e-09
ARHGEF28	9.99e-54	-1.77218	0.2	0.547	1.85e-49
ARHGEF40	1.22e-31	0.703368	0.231	0.007	2.26e-27
ARHGEF7	1.4e-20	-0.715191	0.195	0.397	2.6e-16
ARID1A	4.45e-09	-0.333856	0.616	0.729	8.25e-05
ARID1B	3.59e-28	-1.83543	0.397	0.623	6.65e-24
ARID3A	4.22e-15	0.479319	0.232	0.076	7.81e-11
ARID5A	1.25e-14	-0.274873	0.025	0.113	2.31e-10
ARID5B	1.07e-141	6.28828	0.771	0.096	1.98e-137
ARIH1	2.04e-12	-0.593074	0.294	0.453	3.78e-08
ARIH2	3.75e-18	-0.934223	0.526	0.707	6.96e-14
ARL1	3.7e-42	3.21887	0.833	0.586	6.86e-38
ARL14EP	1.33e-10	0.443932	0.366	0.212	2.46e-06
ARL2	6.76e-46	2.57936	0.858	0.622	1.25e-41
ARL2BP	2.71e-07	-1.20687	0.676	0.75	0.00501333
ARL3	9.12e-82	4.81469	0.906	0.59	1.69e-77
ARL4D	4.88e-12	0.50087	0.198	0.069	9.04e-08
ARL5A	4.7e-11	-1.12985	0.722	0.842	8.7e-07
ARL5B	3.94e-09	-0.505108	0.197	0.321	7.31e-05
ARL6IP1	8.28e-13	7.5597	0.86	0.785	1.53e-08
ARL6IP4	6.72e-56	-5.40977	0.979	0.998	1.25e-51
ARL6IP5	1.29e-11	-1.12855	0.88	0.813	2.39e-07
ARL8B	1.84e-07	-0.655638	0.476	0.596	0.00340606
ARMC5	4.18e-19	-0.455544	0.061	0.2	7.75e-15
ARMCX2	1.49e-13	-0.893101	0.195	0.347	2.75e-09
ARMCX3	9.76e-12	-1.10103	0.369	0.529	1.81e-07
ARNTL2	2.5e-07	-0.410428	0.31	0.429	0.00462754
ARPC2	4.28e-20	6.07214	1	1	7.92e-16
ARPC3	1.63e-31	-2.89445	0.998	0.981	3.03e-27
ARPC4	6.7e-07	1.47873	0.855	0.779	0.0124154
ARPC5	1.83e-14	4.68039	0.985	0.991	3.38e-10
ARPC5L	6.02e-12	-10.5383	0.932	0.97	1.12e-07
ARPP19	9.71e-12	-1.14654	0.662	0.794	1.8e-07
ARRB1	3.42e-22	-0.377331	0.048	0.193	6.33e-18
ARRB2	9.1e-07	-0.320621	0.095	0.176	0.0168651
ARRDC3	1.54e-10	-0.278265	0.127	0.25	2.85e-06
ARSI	2.47e-23	0.643119	0.163	0	4.58e-19
ARSJ	3.16e-57	-3.14606	0.433	0.772	5.85e-53
ARSK	1.28e-06	-0.439028	0.173	0.269	0.0236946
ART4	9.85e-48	-0.589838	0	0.165	1.83e-43
ASAH1	8.49e-60	1.48011	0.455	0.056	1.57e-55
ASAP2	9.38e-25	-1.45968	0.449	0.672	1.74e-20
ASB1	2.58e-33	1.21115	0.449	0.156	4.78e-29
ASCC2	5.03e-08	-0.567091	0.289	0.414	0.00093164
ASF1A	3.96e-10	0.924126	0.54	0.384	7.33e-06
ASGR1	2.43e-27	-0.371377	0.02	0.154	4.49e-23
ASNSD1	6.42e-07	-0.763077	0.37	0.477	0.0118966
ASPH	1.53e-105	13.0389	0.96	0.737	2.83e-101
ASPSCR1	5.34e-07	0.52697	0.354	0.239	0.00988495
ASRGL1	6.64e-64	-1.57779	0.049	0.349	1.23e-59
ASXL2	1.95e-15	-0.690247	0.243	0.421	3.62e-11
ATAD2B	8.49e-07	-0.252294	0.087	0.167	0.0157212
ATAD3A	4.97e-11	-3.34962	0.586	0.707	9.2e-07
ATAD3B	5.51e-19	-0.947963	0.339	0.538	1.02e-14
ATF4	7.36e-78	-5.83025	0.752	0.939	1.36e-73
ATF5	9.53e-21	-1.32411	0.319	0.534	1.77e-16
ATF6	2.31e-08	-0.690323	0.452	0.57	0.00042856
ATG4A	4.1e-32	-0.977776	0.117	0.347	7.6e-28
ATG9A	3.55e-33	-0.911892	0.147	0.397	6.58e-29
ATIC	3.13e-28	1.30806	0.649	0.382	5.8e-24
ATL3	1.52e-07	-0.557412	0.552	0.647	0.00282277
ATMIN	3.52e-09	-0.4151	0.202	0.328	6.53e-05
ATN1	1.51e-11	-0.478764	0.271	0.423	2.81e-07
ATOH8	1.69e-17	-1.45631	0.14	0.304	3.12e-13
ATOX1	4.65e-29	4.3059	0.946	0.879	8.61e-25
ATP10A	4.02e-17	0.307799	0.12	0	7.45e-13
ATP11A	1.67e-52	-1.39343	0.12	0.434	3.09e-48
ATP11B	5.88e-19	-0.625327	0.203	0.393	1.09e-14
ATP13A2	3.05e-16	-0.430799	0.098	0.245	5.65e-12
ATP13A3	8.64e-76	-9.35292	0.432	0.792	1.6e-71
ATP1A1	5.06e-50	-5.08658	0.608	0.844	9.37e-46
ATP23	4.8e-08	0.298284	0.18	0.08	0.000888634
ATP2A2	7.85e-63	-2.5667	0.64	0.879	1.45e-58
ATP2B1	2.02e-154	25.8228	0.944	0.451	3.75e-150
ATP2B1-AS1	2.02e-13	0.414481	0.13	0.019	3.74e-09
ATP2B4	2.21e-47	2.50064	0.573	0.232	4.09e-43
ATP2C1	9.58e-11	-0.523316	0.385	0.532	1.77e-06
ATP5F1A	3.83e-15	-0.338922	0.94	0.857	7.09e-11
ATP5F1B	4.46e-28	-3.35479	0.98	0.937	8.26e-24
ATP5F1C	3.59e-71	7.40703	0.981	0.803	6.65e-67
ATP5F1D	7.78e-35	11.1953	0.979	0.946	1.44e-30
ATP5F1E	1.65e-55	31.9804	1	0.996	3.05e-51
ATP5IF1	1.59e-45	9.61387	0.979	0.894	2.95e-41
ATP5MC1	3.78e-26	9.35496	0.986	0.961	7e-22
ATP5MC2	1.31e-16	14.5869	0.996	0.985	2.43e-12
ATP5MC3	3.16e-79	47.8084	0.998	0.978	5.85e-75
ATP5MD	1.08e-59	11.9985	0.983	0.918	2e-55
ATP5ME	6.06e-18	2.18672	0.833	0.692	1.12e-13
ATP5MF	1.42e-111	11.986	0.981	0.779	2.64e-107
ATP5MG	1.8e-95	28.4784	0.996	0.942	3.34e-91
ATP5MPL	1.39e-33	13.0389	0.958	0.861	2.58e-29
ATP5PD	1.61e-39	15.3679	0.913	0.712	2.98e-35
ATP5PF	5.27e-26	12.0269	0.994	0.983	9.77e-22
ATP5PO	7.05e-30	23.1102	0.965	0.887	1.31e-25
ATP6AP1	3.38e-08	-0.69947	0.412	0.531	0.000625617
ATP6AP2	3.45e-16	-0.639095	0.705	0.534	6.4e-12
ATP6V0A1	3.04e-13	-0.371088	0.1	0.23	5.62e-09
ATP6V0A2	2.14e-13	-0.472199	0.129	0.271	3.97e-09
ATP6V0B	3.18e-17	4.72857	0.966	0.907	5.89e-13
ATP6V0C	1.45e-09	1.77809	0.899	0.826	2.69e-05
ATP6V0D1	2.01e-06	0.759605	0.535	0.419	0.0372709
ATP6V0E1	1.21e-09	3.8899	0.96	0.974	2.24e-05
ATP6V1A	4.57e-45	-1.49345	0.295	0.616	8.47e-41
ATP6V1D	1.09e-45	7.03968	0.923	0.755	2.03e-41
ATP8B1	2.22e-25	1.22575	0.461	0.21	4.11e-21
ATP8B2	1.81e-07	-0.344789	0.122	0.215	0.00335296
ATRAID	1.19e-45	3.95924	0.91	0.727	2.2e-41
ATRX	1.77e-11	-1.35069	0.726	0.824	3.28e-07
ATXN1	4.91e-08	-0.331802	0.109	0.206	0.000909267
ATXN10	2.55e-112	6.04186	0.908	0.544	4.73e-108
ATXN1L	2.13e-07	-0.255144	0.116	0.21	0.00394706
ATXN2L	3.06e-19	-1.0165	0.477	0.673	5.66e-15
ATXN7	1.16e-14	-0.615707	0.163	0.327	2.15e-10
ATXN7L3	4.22e-13	-0.383182	0.128	0.269	7.82e-09
AURKA	3.16e-17	2.98019	0.637	0.453	5.86e-13
AURKAIP1	8.72e-16	17.8992	0.999	0.994	1.62e-11
AURKB	4.2e-11	1.3438	0.761	0.649	7.79e-07
AVL9	3.05e-09	-0.491671	0.163	0.284	5.65e-05
AVPI1	9.36e-28	1.47059	0.276	0.05	1.73e-23
AXL	4.42e-07	-0.820819	0.915	0.954	0.00817982
B2M	4.62e-155	67.6594	1	0.989	8.56e-151
B3GAT3	1.46e-14	1.76798	0.599	0.427	2.7e-10
B3GLCT	3.56e-10	-0.303835	0.097	0.204	6.59e-06
B3GNT5	6.9e-34	-0.730309	0.078	0.297	1.28e-29
B4GALT2	7.41e-34	-2.41968	0.455	0.709	1.37e-29
B4GALT4	4.96e-14	0.516502	0.231	0.082	9.19e-10
B4GALT5	1.34e-10	-0.588482	0.27	0.412	2.49e-06
B4GALT6	1.11e-12	-0.327926	0.068	0.18	2.06e-08
B4GALT7	3.12e-07	-0.42092	0.417	0.536	0.00577466
BACE2	4.42e-28	-1.32216	0.123	0.336	8.2e-24
BACH1	1.62e-12	0.870329	0.387	0.224	3e-08
BAG1	1.75e-62	-4.65769	0.67	0.907	3.25e-58
BAG2	9.7e-78	4.90467	0.801	0.386	1.8e-73
BAG3	1.4e-06	-0.897166	0.362	0.473	0.0259539
BAK1	3.31e-08	-0.393458	0.136	0.241	0.000613518
BANF1	2.64e-73	10.8345	0.988	0.879	4.89e-69
BAP1	1.43e-16	-0.535087	0.165	0.338	2.64e-12
BARD1	4.93e-11	1.34802	0.593	0.458	9.13e-07
BASP1	4.06e-47	14.0854	0.993	0.944	7.53e-43
BATF3	1.19e-27	0.85909	0.245	0.03	2.2e-23
BAX	1.38e-13	10.2043	0.959	0.941	2.55e-09
BAZ1A	7.41e-11	-3.0058	0.692	0.781	1.37e-06
BAZ2A	4.45e-16	-0.577232	0.222	0.397	8.24e-12
BAZ2B	2.62e-23	-0.78415	0.144	0.345	4.85e-19
BBS4	8.75e-10	0.305858	0.172	0.063	1.62e-05
BBS7	2.54e-09	0.666427	0.492	0.34	4.7e-05
BCAP29	2.15e-06	1.39596	0.817	0.751	0.0398826
BCAR1	8.48e-81	-5.30197	0.568	0.879	1.57e-76
BCAS2	2.83e-37	1.83943	0.763	0.494	5.24e-33
BCAS4	1.98e-49	1.43249	0.369	0.03	3.68e-45
BCAT1	9.23e-102	-7.91855	0.697	0.937	1.71e-97
BCKDK	8.32e-08	-0.39881	0.604	0.707	0.00154205
BCL10	4.17e-22	-7.52672	0.516	0.711	7.73e-18
BCL2L1	4.23e-48	-2.44082	0.303	0.623	7.84e-44
BCL6B	1.22e-82	-0.956416	0	0.28	2.25e-78
BCL7C	8.58e-17	2.14086	0.908	0.852	1.59e-12
BCR	1.5e-97	-2.17825	0.11	0.564	2.78e-93
BDKRB1	1.35e-170	8.28978	0.788	0	2.51e-166
BDNF	6.44e-107	15.372	0.68	0.1	1.19e-102
BDP1	2.53e-29	-2.46832	0.631	0.814	4.68e-25
BEND6	4.21e-18	0.611248	0.237	0.065	7.81e-14
BEND7	3.36e-14	-0.315165	0.048	0.154	6.22e-10
BET1	6.4e-16	1.32729	0.575	0.39	1.19e-11
BEX3	5.36e-14	-12.0572	0.977	0.942	9.93e-10
BEX4	5.85e-07	-0.683694	0.193	0.297	0.0108398
BFAR	6.96e-13	-0.979139	0.569	0.735	1.29e-08
BGN	2.17e-120	-16.9854	0.596	0.933	4.02e-116
BHLHE41	1.43e-50	1.86622	0.355	0.017	2.64e-46
BICC1	2.36e-21	0.538326	0.165	0.007	4.38e-17
BICD2	1.73e-22	-1.14104	0.355	0.583	3.2e-18
BIN1	4.79e-18	-1.49455	0.269	0.464	8.87e-14
BIRC2	1.06e-31	-2.83553	0.467	0.718	1.95e-27
BIRC3	3.75e-15	0.873127	0.106	0	6.95e-11
BIRC5	1.59e-24	6.18396	0.916	0.813	2.95e-20
BLCAP	4.15e-39	-1.85655	0.281	0.577	7.68e-35
BLMH	1.14e-39	-1.5437	0.254	0.551	2.12e-35
BLOC1S1	1.18e-88	8.12207	0.947	0.746	2.19e-84
BLOC1S4	4.25e-10	0.773448	0.439	0.288	7.87e-06
BLOC1S5	1.23e-07	-0.493286	0.198	0.312	0.00227742
BLVRA	2.29e-18	0.984376	0.509	0.291	4.24e-14
BLVRB	5.45e-55	4.83037	0.776	0.438	1.01e-50
BMP2	1.27e-89	-2.48173	0.007	0.327	2.35e-85
BMP4	1.16e-33	-2.90801	0.157	0.414	2.14e-29
BMP6	0	-12.7788	0.001	0.92	0
BMPER	5.54e-22	0.551329	0.154	0	1.03e-17
BMPR1A	6.31e-18	0.40752	0.145	0.009	1.17e-13
BMPR2	3.51e-173	-7.90925	0.333	0.905	6.5e-169
BMX	1.58e-210	-4.21238	0	0.644	2.93e-206
BNC2	6.74e-10	-0.585822	0.359	0.501	1.25e-05
BNIP2	2.57e-12	-0.629116	0.498	0.662	4.76e-08
BOD1	5.46e-21	-0.694923	0.636	0.809	1.01e-16
BOLA3	4.34e-34	6.85615	0.93	0.863	8.04e-30
BPGM	3.29e-08	-0.453335	0.315	0.447	0.000609206
BPHL	1.74e-06	0.298488	0.201	0.109	0.0322841
BRD1	1.53e-07	-0.275432	0.127	0.224	0.00284352
BRD2	4.56e-18	-0.559162	0.659	0.833	8.45e-14
BRD3	2.55e-16	-0.770573	0.271	0.464	4.72e-12
BRD4	5.38e-38	-2.79944	0.641	0.831	9.97e-34
BRD7	7.85e-15	-1.54595	0.703	0.822	1.45e-10
BRI3	1.33e-41	-14.3147	0.968	0.993	2.47e-37
BRI3BP	6.73e-17	-0.804068	0.281	0.473	1.25e-12
BRIX1	2.7e-42	2.32139	0.809	0.514	5e-38
BRPF1	1.53e-07	-0.264379	0.114	0.208	0.00282601
BRWD3	4.26e-08	-0.298292	0.079	0.165	0.000789815
BSG	1.56e-32	5.96812	0.96	0.883	2.89e-28
BST1	3.37e-11	0.564859	0.237	0.102	6.25e-07
BST2	1.03e-69	-3.62279	0.028	0.323	1.91e-65
BTBD1	8.09e-11	-0.893805	0.349	0.488	1.5e-06
BTBD6	4.03e-39	-2.00709	0.389	0.681	7.47e-35
BTBD7	3.59e-37	-1.4434	0.313	0.605	6.65e-33
BTF3	5.59e-41	22.3662	1	1	1.04e-36
BTF3L4	1.4e-30	2.8638	0.9	0.772	2.6e-26
BTG3	3.8e-19	2.72144	0.781	0.631	7.04e-15
BUB1	9.43e-17	1.14473	0.45	0.254	1.75e-12
BUB3	1.88e-30	-9.11272	0.953	0.859	3.49e-26
BUD23	5.63e-07	1.02995	0.742	0.594	0.0104259
BZW1	7.74e-25	18.5993	0.991	0.974	1.43e-20
C11orf24	5.62e-16	1.63973	0.535	0.365	1.04e-11
C11orf49	4.85e-07	0.305528	0.276	0.165	0.00898
C11orf58	4.5e-24	8.40521	0.967	0.929	8.33e-20
C11orf68	3.22e-15	0.953371	0.43	0.239	5.96e-11
C11orf91	2.59e-10	-2.45042	0.137	0.26	4.79e-06
C11orf96	1.19e-41	-0.870413	0.006	0.165	2.21e-37
C12orf45	1.7e-12	0.707939	0.578	0.395	3.15e-08
C12orf57	2.33e-20	4.67227	0.788	0.631	4.31e-16
C12orf75	6.95e-203	90.054	0.999	0.942	1.29e-198
C14orf119	5.06e-29	-0.47444	0.78	0.532	9.37e-25
C14orf132	1.48e-09	0.331519	0.13	0.035	2.74e-05
C15orf39	6.41e-26	-0.518181	0.062	0.234	1.19e-21
C15orf54	2.62e-64	-0.849092	0	0.221	4.85e-60
C15orf61	1.67e-12	1.5749	0.566	0.403	3.09e-08
C16orf72	2.25e-06	-0.354684	0.217	0.317	0.0416152
C16orf74	8.66e-20	-3.74123	0.59	0.755	1.6e-15
C17orf75	7.05e-15	0.835451	0.419	0.237	1.31e-10
C18orf25	7.17e-07	-0.31131	0.154	0.252	0.0132855
C18orf54	8.85e-17	-0.664458	0.161	0.332	1.64e-12
C19orf48	3.33e-26	-1.44441	0.609	0.805	6.16e-22
C19orf53	1.44e-33	9.46507	0.986	0.98	2.66e-29
C1D	7.64e-37	2.65555	0.724	0.436	1.41e-32
C1GALT1C1	3.57e-30	1.72587	0.492	0.21	6.61e-26
C1orf115	1.14e-80	-0.926533	0.009	0.304	2.11e-76
C1orf216	1.23e-10	-0.331922	0.073	0.173	2.28e-06
C1orf43	6.42e-19	-2.77744	0.831	0.924	1.19e-14
C1orf53	5.95e-09	0.450583	0.318	0.186	0.0001103
C1orf56	1.15e-19	0.872041	0.267	0.08	2.14e-15
C1QBP	3.07e-26	13.996	0.991	0.985	5.68e-22
C1QTNF2	8.05e-26	0.5579	0.187	0.004	1.49e-21
C1QTNF6	1.43e-28	-0.469832	0.039	0.202	2.64e-24
C1R	3.52e-12	0.30319	0.104	0.009	6.52e-08
C2CD2	8.44e-14	-0.377577	0.086	0.212	1.56e-09
C2CD5	1.08e-06	-0.272514	0.139	0.232	0.0199192
C2orf27A	2.39e-16	-0.868744	0.17	0.338	4.44e-12
C3orf52	1.55e-06	0.298814	0.159	0.076	0.0287655
C4orf3	4.84e-31	6.087	0.927	0.827	8.96e-27
C4orf48	1.29e-29	2.74241	0.863	0.731	2.39e-25
C5orf15	6.8e-11	0.62125	0.38	0.228	1.26e-06
C5orf24	4.08e-12	-2.22628	0.596	0.72	7.57e-08
C5orf34	9.52e-07	0.283155	0.162	0.076	0.0176426
C6orf132	6.07e-15	0.328156	0.12	0.007	1.12e-10
C6orf226	1.33e-06	0.449919	0.232	0.134	0.0246226
C6orf62	2.47e-35	-2.21779	0.505	0.755	4.57e-31
C7orf26	6.76e-16	-0.675665	0.173	0.343	1.25e-11
C7orf50	1.51e-07	2.55048	0.847	0.918	0.00279849
C8orf76	1.55e-10	0.459423	0.46	0.297	2.87e-06
C8orf88	5.33e-54	1.55962	0.483	0.102	9.87e-50
C9orf40	1.54e-10	1.18856	0.588	0.436	2.85e-06
C9orf64	2.04e-10	0.307955	0.201	0.08	3.78e-06
CA12	5.8e-53	1.74854	0.4	0.039	1.07e-48
CAB39	1.98e-26	-0.968187	0.289	0.542	3.67e-22
CABLES1	7.42e-68	-2.14181	0.023	0.302	1.37e-63
CACNA2D1	3.3e-31	-1.8669	0.145	0.386	6.11e-27
CACNG8	2.3e-55	-1.03261	0.021	0.256	4.26e-51
CACUL1	1.27e-09	-0.419683	0.326	0.475	2.36e-05
CACYBP	3.94e-12	2.83034	0.966	0.913	7.3e-08
CAD	3.09e-08	-0.453415	0.308	0.436	0.000573017
CADPS2	1e-65	-0.743379	0.008	0.254	1.86e-61
CALCOCO2	4.85e-14	1.01443	0.475	0.295	8.99e-10
CALCRL	3.12e-127	-1.6402	0.006	0.434	5.78e-123
CALD1	1.96e-116	11.4692	0.999	0.97	3.62e-112
CALHM6	3.41e-08	0.265878	0.103	0.026	0.000631142
CALM1	6.64e-39	-5.81358	0.997	0.987	1.23e-34
CALM2	1.11e-135	89.7018	0.999	0.993	2.06e-131
CALM3	7.11e-31	-4.47945	0.914	0.981	1.32e-26
CALR	4.88e-15	5.74111	0.998	0.998	9.04e-11
CALU	3.9e-33	10.6425	0.998	0.981	7.22e-29
CAMK4	2.18e-14	0.403668	0.199	0.056	4.03e-10
CAMKK2	6.27e-25	-0.801258	0.2	0.429	1.16e-20
CAMSAP1	4.27e-11	-0.335473	0.21	0.356	7.91e-07
CAMSAP2	7.68e-41	-1.83917	0.35	0.655	1.42e-36
CAMTA1	6.14e-14	5.45242	0.901	0.827	1.14e-09
CANT1	3.77e-20	-1.41008	0.329	0.538	6.98e-16
CANX	2.4e-74	-16.629	0.927	0.987	4.45e-70
CAP1	4.63e-48	8.88997	0.991	0.946	8.58e-44
CAP2	1.8e-21	0.614866	0.166	0.007	3.34e-17
CAPG	1.41e-18	1.7788	0.537	0.317	2.62e-14
CAPN10	1.28e-12	-0.438307	0.101	0.224	2.37e-08
CAPN15	3.16e-31	-0.783174	0.132	0.369	5.86e-27
CAPN2	5.18e-07	-2.96403	0.908	0.954	0.00959632
CAPNS1	7.54e-07	1.56265	0.857	0.829	0.0139686
CAPZA2	1.09e-25	-1.79174	0.809	0.922	2.03e-21
CAPZB	6.5e-25	7.86621	0.952	0.896	1.2e-20
CARD10	2.17e-08	-0.362722	0.097	0.191	0.000401892
CARD11	9.21e-71	-1.00638	0.042	0.362	1.71e-66
CARD16	4.83e-13	-0.578632	0.1	0.23	8.95e-09
CARD19	8.34e-14	1.35568	0.66	0.482	1.55e-09
CARD6	2.89e-60	-0.900102	0.024	0.28	5.36e-56
CARD8	9.2e-160	-3.84137	0.134	0.744	1.7e-155
CARD8-AS1	6.78e-76	-1.51298	0.035	0.36	1.26e-71
CARHSP1	3.45e-111	8.88014	0.945	0.668	6.39e-107
CARM1	4.46e-10	-0.440263	0.334	0.482	8.27e-06
CARS2	4.1e-09	0.714924	0.524	0.393	7.6e-05
CASC3	1.79e-06	-0.714155	0.374	0.477	0.033238
CASKIN2	9.5e-28	-0.601081	0.076	0.267	1.76e-23
CASP2	2.56e-07	-0.34367	0.207	0.317	0.00473407
CASP3	9.44e-24	-1.64431	0.318	0.547	1.75e-19
CASP4	5.02e-19	-0.813485	0.31	0.51	9.3e-15
CASP6	7.74e-12	0.670428	0.402	0.234	1.43e-07
CASP7	1.93e-21	-0.830591	0.155	0.349	3.57e-17
CAST	2.64e-40	6.28126	0.964	0.887	4.88e-36
CAT	1.41e-17	0.80975	0.375	0.174	2.61e-13
CAV1	2.85e-63	27.7099	1	1	5.28e-59
CAVIN1	5.68e-114	-21.749	0.993	1	1.05e-109
CAVIN2	4.14e-170	-11.5072	0.064	0.673	7.67e-166
CAVIN3	1.91e-187	44.4093	0.987	0.629	3.55e-183
CBFB	2.91e-51	-2.18028	0.347	0.675	5.38e-47
CBR1	4.76e-93	10.5782	0.899	0.534	8.82e-89
CBR3	6.74e-46	2.82211	0.631	0.289	1.25e-41
CBX6	8.03e-60	-2.6671	0.381	0.738	1.49e-55
CCAR2	1.08e-07	-0.251548	0.203	0.321	0.00199405
CCBE1	2.19e-97	3.29099	0.55	0.007	4.06e-93
CCDC107	1.21e-06	1.55802	0.601	0.506	0.0224372
CCDC117	9.66e-13	-0.493375	0.134	0.273	1.79e-08
CCDC124	7.27e-09	0.999337	0.81	0.731	0.000134655
CCDC134	6.24e-12	0.363866	0.167	0.048	1.16e-07
CCDC144A	1.49e-17	-0.401495	0.04	0.156	2.76e-13
CCDC34	2.04e-38	2.35992	0.7	0.416	3.77e-34
CCDC43	4.17e-09	-0.80448	0.392	0.518	7.72e-05
CCDC50	2.3e-81	-8.65857	0.898	0.991	4.25e-77
CCDC68	7.31e-72	-1.43561	0.08	0.438	1.35e-67
CCDC71L	1.14e-07	-0.740113	0.542	0.655	0.00211832
CCDC74A	3.13e-11	0.388071	0.205	0.078	5.8e-07
CCDC80	1.42e-187	17.232	0.921	0.197	2.63e-183
CCDC85A	5.61e-09	-0.557377	0.128	0.237	0.000103994
CCDC85B	1.75e-29	2.57443	0.983	0.996	3.25e-25
CCDC88A	1.53e-10	-1.10178	0.635	0.751	2.84e-06
CCDC88C	3.11e-33	-0.389089	0.002	0.124	5.75e-29
CCDC91	6.89e-16	0.867777	0.388	0.204	1.28e-11
CCL2	1.1e-85	69.523	0.542	0.037	2.04e-81
CCM2	1.25e-08	-0.582902	0.622	0.722	0.000231406
CCN1	1.85e-09	17.1625	0.98	0.98	3.42e-05
CCN2	2.08e-219	-114.151	0.904	0.998	3.86e-215
CCNB1	1.78e-54	10.3695	0.823	0.523	3.3e-50
CCNB1IP1	1.07e-06	-0.475722	0.355	0.473	0.0198257
CCNB2	5.23e-27	2.26884	0.626	0.365	9.69e-23
CCND1	2.71e-55	34.3738	0.993	0.931	5.03e-51
CCND3	3.08e-13	-1.52133	0.602	0.759	5.71e-09
CCNDBP1	2.2e-19	0.862715	0.447	0.232	4.07e-15
CCNE1	3.01e-24	-1.01185	0.073	0.245	5.58e-20
CCNF	1.64e-15	-0.870799	0.327	0.514	3.03e-11
CCNG1	2.09e-19	-2.83994	0.498	0.683	3.87e-15
CCNH	1.56e-19	2.78318	0.633	0.429	2.9e-15
CCNI	1.68e-24	-4.79586	0.977	0.994	3.1e-20
CCNL2	2.2e-08	-0.796838	0.393	0.523	0.000408413
CCNT1	6.24e-10	-0.39449	0.165	0.291	1.16e-05
CCNY	7.78e-78	-3.12611	0.407	0.796	1.44e-73
CCNYL1	8.46e-60	-1.19855	0.133	0.486	1.57e-55
CCPG1	1.24e-50	-2.26453	0.217	0.555	2.3e-46
CCSER2	1.6e-42	-2.06339	0.291	0.61	2.97e-38
CCT2	5.32e-49	4.90737	0.983	0.876	9.86e-45
CCT3	3.1e-22	-4.86473	0.976	0.933	5.74e-18
CCT4	3.13e-43	11.7013	0.969	0.868	5.79e-39
CCT5	1.45e-61	15.3808	0.99	0.896	2.69e-57
CCT6A	9.62e-33	4.45765	0.993	0.961	1.78e-28
CCT7	4.78e-22	5.47985	0.922	0.772	8.85e-18
CCT8	1.49e-63	4.46784	0.978	0.816	2.75e-59
CD200	1.35e-10	0.427483	0.112	0.02	2.5e-06
CD248	1.1e-104	4.1135	0.568	0	2.03e-100
CD2AP	6.38e-52	-1.59951	0.234	0.583	1.18e-47
CD2BP2	4.42e-20	1.11117	0.678	0.464	8.19e-16
CD302	1.25e-17	-0.482442	0.071	0.21	2.32e-13
CD44	1.72e-188	12.9721	0.982	0.455	3.2e-184
CD47	2.11e-30	2.52292	0.744	0.49	3.9e-26
CD55	2.86e-11	-3.13646	0.383	0.534	5.3e-07
CD58	7.49e-17	0.726746	0.341	0.152	1.39e-12
CD59	2.57e-54	-26.9544	0.999	1	4.76e-50
CD63	5.76e-132	59.4018	1	0.981	1.07e-127
CD82	4.62e-13	0.401695	0.162	0.039	8.56e-09
CD9	1.39e-85	-129.348	0.922	0.983	2.57e-81
CD93	3.13e-253	-9.05678	0	0.75	5.79e-249
CD99	3.76e-109	26.0487	0.995	0.97	6.97e-105
CD99L2	1.54e-11	-0.406553	0.097	0.213	2.84e-07
CDA	6.44e-19	0.702653	0.166	0.017	1.19e-14
CDC123	1.42e-21	2.55826	0.83	0.642	2.64e-17
CDC20	2.07e-70	9.44896	0.812	0.425	3.84e-66
CDC25A	6.84e-15	-0.513083	0.137	0.288	1.27e-10
CDC34	2.62e-14	-0.663575	0.503	0.66	4.85e-10
CDC37	3.65e-08	-1.39891	0.847	0.889	0.000675716
CDC42	6.28e-12	1.37077	0.991	0.981	1.16e-07
CDC42BPA	1.39e-43	-4.36076	0.392	0.698	2.58e-39
CDC42BPB	1.96e-30	-1.75823	0.452	0.692	3.64e-26
CDC42EP1	3.55e-27	-1.81356	0.5	0.72	6.58e-23
CDC42EP2	3.32e-19	-0.748108	0.225	0.423	6.16e-15
CDC42EP3	6.91e-169	17.4192	0.965	0.571	1.28e-164
CDC42EP5	2.36e-54	-1.18632	0.095	0.404	4.38e-50
CDC42SE2	4.06e-11	-0.507319	0.243	0.39	7.53e-07
CDCA3	9.98e-62	7.49561	0.727	0.341	1.85e-57
CDCA4	1.1e-06	-1.02463	0.734	0.798	0.0203906
CDCA5	1.26e-11	-1.14517	0.476	0.623	2.33e-07
CDCA7L	3.75e-15	-0.558291	0.504	0.673	6.95e-11
CDCP1	6.28e-32	1.18137	0.249	0.017	1.16e-27
CDH13	2.23e-18	1.11344	0.394	0.193	4.14e-14
CDH2	4.95e-25	3.77382	0.704	0.468	9.17e-21
CDH4	1.53e-21	0.496283	0.155	0.002	2.84e-17
CDH5	0	-21.3081	0	0.974	0
CDH6	2.54e-30	0.790768	0.209	0	4.7e-26
CDIPT	1.08e-15	-0.787989	0.411	0.599	2.01e-11
CDK1	2.46e-37	15.3792	0.891	0.727	4.56e-33
CDK10	2.48e-07	-0.595482	0.304	0.421	0.00459516
CDK13	4.44e-16	-1.03878	0.302	0.488	8.23e-12
CDK14	6.16e-16	-0.664712	0.189	0.358	1.14e-11
CDK15	1.66e-21	0.433866	0.151	0	3.07e-17
CDK16	8.58e-22	-1.30874	0.422	0.629	1.59e-17
CDK17	1.65e-72	-2.91284	0.243	0.649	3.06e-68
CDK5	3.03e-13	0.500896	0.281	0.124	5.6e-09
CDK5RAP2	4.03e-08	9.46576	0.546	0.453	0.00074601
CDK9	2.48e-11	-0.669076	0.289	0.44	4.6e-07
CDKN1B	1.63e-12	-0.567414	0.16	0.301	3.02e-08
CDKN2A	1.22e-50	2.45708	0.522	0.147	2.25e-46
CDKN2C	6.36e-09	2.23937	0.459	0.325	0.00011787
CDKN2D	4.86e-24	4.05504	0.622	0.397	9e-20
CDKN3	5.67e-73	12.0602	0.91	0.685	1.05e-68
CDR2L	1.79e-14	-0.338838	0.111	0.254	3.31e-10
CDV3	1.43e-59	-8.35504	0.949	0.987	2.66e-55
CDYL2	2.3e-57	-0.972145	0.039	0.306	4.26e-53
CEBPB	2.61e-07	2.20126	0.627	0.527	0.00483219
CEBPD	5.72e-76	13.3021	0.569	0.1	1.06e-71
CEBPG	1.7e-26	-1.13098	0.365	0.61	3.15e-22
CEBPZ	6.64e-08	0.840476	0.587	0.453	0.00122969
CEBPZOS	1.43e-15	1.34491	0.467	0.273	2.66e-11
CELF1	1.22e-34	-1.91323	0.576	0.794	2.26e-30
CELF2	4.05e-29	-1.2857	0.21	0.46	7.51e-25
CENPB	7.58e-64	-2.61671	0.338	0.705	1.4e-59
CENPF	1.32e-09	3.86427	0.937	0.917	2.44e-05
CENPH	6.87e-09	1.43497	0.608	0.495	0.000127256
CENPL	2.59e-10	-0.607184	0.298	0.44	4.81e-06
CENPM	3.15e-27	2.18709	0.785	0.57	5.84e-23
CENPO	1.2e-12	-0.605824	0.337	0.499	2.23e-08
CENPS	1.65e-07	0.472564	0.592	0.475	0.00305895
CENPV	1.62e-20	3.0989	0.861	0.74	3e-16
CENPW	7.16e-26	3.49464	0.938	0.85	1.33e-21
CENPX	3.23e-20	10.1967	0.985	0.967	5.98e-16
CEP126	1.65e-35	-0.667859	0.042	0.236	3.05e-31
CEP170	2.46e-19	2.79056	0.8	0.905	4.57e-15
CEP170B	4.35e-19	-0.571824	0.093	0.252	8.06e-15
CEP57L1	4.35e-07	1.00245	0.479	0.367	0.00806122
CEP78	1.13e-09	-0.703371	0.431	0.57	2.09e-05
CERK	3.86e-66	-2.91367	0.276	0.672	7.15e-62
CERS2	1.29e-11	-0.669909	0.582	0.714	2.38e-07
CERS6	2.94e-24	-0.83064	0.188	0.403	5.44e-20
CES2	4.32e-09	-0.290652	0.144	0.26	8e-05
CETN2	3.17e-15	0.8797	0.448	0.249	5.87e-11
CETN3	2.57e-20	0.795736	0.321	0.117	4.75e-16
CFAP97	5.03e-12	1.35736	0.602	0.442	9.33e-08
CFDP1	2.68e-09	-10.3111	0.564	0.66	4.96e-05
CFL1	2.72e-116	89.7208	1	1	5.04e-112
CFL2	4.44e-46	8.00609	0.891	0.744	8.22e-42
CFLAR	4.92e-57	-3.3847	0.413	0.751	9.12e-53
CGGBP1	4.23e-13	-1.65322	0.559	0.722	7.84e-09
CGNL1	1.06e-52	-0.651723	0.012	0.221	1.96e-48
CHAF1A	4.92e-13	-2.04881	0.374	0.534	9.12e-09
CHAMP1	3.98e-08	0.80868	0.514	0.391	0.000737985
CHCHD1	1.01e-13	3.46845	0.91	0.816	1.86e-09
CHCHD10	1.72e-29	-3.52942	0.551	0.785	3.19e-25
CHCHD2	6.23e-41	33.1342	1	0.996	1.15e-36
CHCHD5	3.25e-37	2.26438	0.726	0.466	6.03e-33
CHD1	3.12e-12	-1.08971	0.55	0.69	5.79e-08
CHD2	7.76e-08	-0.731157	0.492	0.622	0.00143811
CHD3	6.3e-40	-1.37606	0.385	0.681	1.17e-35
CHD7	1.55e-52	-0.627193	0.022	0.25	2.87e-48
CHERP	5.28e-19	-0.655179	0.22	0.417	9.79e-15
CHFR	3.66e-21	-0.659503	0.107	0.284	6.79e-17
CHIC2	2.34e-07	-0.443623	0.626	0.738	0.0043427
CHID1	1.01e-06	0.469161	0.548	0.455	0.0186937
CHML	1.21e-49	-2.74816	0.219	0.56	2.24e-45
CHMP2A	1.19e-29	2.8362	0.818	0.599	2.2e-25
CHMP4A	2.14e-23	1.47548	0.671	0.438	3.96e-19
CHMP5	8.77e-65	3.64057	0.854	0.551	1.62e-60
CHMP7	1.8e-14	-0.511055	0.202	0.369	3.33e-10
CHP1	7.88e-23	-0.97477	0.335	0.566	1.46e-18
CHPF	4.59e-79	2.07718	0.465	0.002	8.5e-75
CHPF2	3.41e-23	-0.689101	0.238	0.462	6.31e-19
CHRM2	1.48e-34	1.12608	0.235	0	2.73e-30
CHRM3	7.7e-16	0.634647	0.111	0	1.43e-11
CHST11	1.99e-11	-0.468748	0.108	0.228	3.68e-07
CHST2	6.98e-13	-0.496584	0.086	0.206	1.29e-08
CHSY1	3.43e-13	-0.285265	0.268	0.443	6.36e-09
CHUK	7.25e-11	-0.453036	0.2	0.341	1.34e-06
CHURC1	1.78e-34	3.36419	0.873	0.727	3.3e-30
CIAO2B	4.13e-47	10.0684	0.969	0.902	7.65e-43
CIB1	5.18e-54	14.6471	0.914	0.716	9.6e-50
CINP	2.2e-12	1.06081	0.565	0.404	4.07e-08
CIP2A	7.64e-08	0.947771	0.591	0.462	0.00141562
CIRBP	2.19e-26	3.51982	0.946	0.835	4.06e-22
CISD2	2.37e-17	3.02511	0.845	0.751	4.38e-13
CISD3	1.94e-27	2.27885	0.747	0.544	3.59e-23
CITED2	6.82e-49	21.0629	0.804	0.564	1.26e-44
CIZ1	2.29e-06	-0.433193	0.353	0.475	0.0423693
CKAP2	1.24e-12	4.23895	0.707	0.605	2.31e-08
CKAP2L	4.98e-19	2.74954	0.723	0.547	9.22e-15
CKB	8.2e-25	3.11119	0.221	0.026	1.52e-20
CKS1B	1.74e-37	20.0778	0.983	0.939	3.23e-33
CKS2	6.15e-26	23.7797	0.987	0.967	1.14e-21
CLASP1	1.13e-08	-0.404817	0.175	0.291	0.000209763
CLASP2	1.49e-14	-0.401502	0.177	0.343	2.77e-10
CLCF1	9.49e-12	0.350259	0.121	0.02	1.76e-07
CLCN3	3.52e-08	-0.455007	0.357	0.494	0.000652495
CLCN4	8.16e-89	-1.13021	0.018	0.356	1.51e-84
CLCN5	6.04e-14	-0.314876	0.053	0.161	1.12e-09
CLCN7	7.09e-10	-0.304682	0.117	0.232	1.31e-05
CLDN11	5.13e-14	8.85264	0.769	0.904	9.5e-10
CLDN5	1.06e-52	-5.8021	0.002	0.191	1.96e-48
CLEC11A	7.83e-98	5.66909	0.826	0.343	1.45e-93
CLEC14A	4.33e-305	-15.5523	0.024	0.905	8.03e-301
CLEC16A	1.02e-11	-0.262971	0.06	0.161	1.88e-07
CLGN	5.19e-15	0.368324	0.117	0.006	9.62e-11
CLIC1	4.62e-94	62.1147	1	0.965	8.55e-90
CLIC3	6.5e-08	2.00162	0.177	0.08	0.00120414
CLIC4	1.36e-08	1.2043	0.863	0.913	0.000252501
CLIP1	1.41e-35	-1.86964	0.452	0.711	2.62e-31
CLMP	5.7e-115	4.80037	0.752	0.167	1.06e-110
CLN6	9.96e-30	-1.08525	0.311	0.575	1.85e-25
CLN8	5.25e-13	-0.430581	0.123	0.26	9.73e-09
CLNS1A	1.03e-20	2.30561	0.864	0.742	1.91e-16
CLPB	3.06e-07	-0.314604	0.206	0.317	0.00566244
CLPTM1	1.34e-13	-0.816061	0.436	0.592	2.49e-09
CLPTM1L	4.08e-64	-2.65005	0.576	0.866	7.56e-60
CLSTN1	1.66e-17	-0.702104	0.369	0.573	3.07e-13
CLUAP1	4.43e-09	0.412677	0.295	0.163	8.2e-05
CLUH	6.62e-36	-1.05505	0.186	0.46	1.23e-31
CMBL	8.58e-08	0.258371	0.19	0.089	0.00158952
CMC1	1.86e-26	2.13136	0.781	0.571	3.45e-22
CMIP	1.26e-101	-4.69247	0.228	0.712	2.33e-97
CMPK1	1.3e-21	-1.01072	0.762	0.879	2.41e-17
CMTM6	4.46e-31	-1.57727	0.676	0.861	8.26e-27
CMTM8	6.36e-80	-1.1271	0.006	0.291	1.18e-75
CNKSR3	7.63e-09	0.332203	0.15	0.054	0.000141367
CNN1	2.95e-29	1.14056	0.202	0	5.47e-25
CNN3	1.34e-24	4.30101	0.929	0.861	2.48e-20
CNOT1	1.89e-23	-1.35784	0.347	0.571	3.5e-19
CNOT11	6.5e-12	-0.720945	0.269	0.427	1.2e-07
CNOT6	1.36e-22	-0.757793	0.149	0.353	2.52e-18
CNOT6L	4.3e-27	-1.10622	0.191	0.429	7.96e-23
CNOT8	2.9e-09	-0.498062	0.219	0.345	5.37e-05
CNP	7.41e-12	-0.748293	0.325	0.477	1.37e-07
CNTNAP3B	4.08e-28	-0.547732	0.063	0.247	7.56e-24
COA3	9.04e-43	3.36382	0.834	0.584	1.67e-38
COA6	2.54e-14	1.88261	0.781	0.664	4.71e-10
COASY	1.18e-09	-0.468027	0.252	0.391	2.19e-05
COG6	1.2e-06	-0.342757	0.134	0.226	0.0221826
COL12A1	1.17e-95	4.52509	0.609	0.065	2.17e-91
COL13A1	5.9e-45	-3.35815	0.26	0.557	1.09e-40
COL16A1	3.17e-11	0.297347	0.104	0.013	5.88e-07
COL18A1	7.9e-102	-4.76362	0.265	0.759	1.46e-97
COL1A1	1.47e-251	109.501	0.998	0	2.73e-247
COL1A2	2.77e-244	70.5439	0.981	0.002	5.12e-240
COL27A1	3.1e-14	-0.397854	0.082	0.208	5.75e-10
COL3A1	1.45e-208	54.6689	0.895	0.004	2.69e-204
COL4A1	1.65e-74	-6.86458	0.607	0.894	3.06e-70
COL5A1	1.88e-18	-3.91942	0.496	0.673	3.49e-14
COL5A2	2.67e-27	6.7195	0.795	0.629	4.95e-23
COL6A1	7.46e-220	30.5292	0.936	0.052	1.38e-215
COL6A2	1.73e-217	20.1971	0.917	0.007	3.21e-213
COL6A3	1.52e-191	18.0053	0.848	0	2.82e-187
COMMD1	3.47e-20	-3.78106	0.778	0.566	6.44e-16
COMMD10	5.24e-19	1.04568	0.52	0.299	9.71e-15
COMMD3	1.1e-37	3.5634	0.691	0.386	2.04e-33
COMMD4	9.82e-65	4.66686	0.919	0.668	1.82e-60
COMMD6	4.21e-87	10.1468	0.967	0.835	7.8e-83
COMMD8	4.39e-31	2.88515	0.743	0.488	8.14e-27
COP1	2.87e-08	-0.494973	0.186	0.302	0.000532215
COPB1	3.12e-41	5.72932	0.881	0.627	5.78e-37
COPB2	7.36e-33	5.55594	0.8	0.588	1.36e-28
COPE	3.44e-68	5.77615	0.943	0.698	6.37e-64
COPRS	1.77e-62	19.8218	0.958	0.894	3.27e-58
COPS3	1.54e-14	1.58647	0.81	0.681	2.85e-10
COPS6	6.31e-69	8.50446	0.965	0.779	1.17e-64
COPS9	6.22e-35	6.4765	0.96	0.885	1.15e-30
COPZ1	1.66e-19	2.92465	0.793	0.668	3.07e-15
COPZ2	6.89e-53	3.09812	0.613	0.239	1.28e-48
COQ3	1.74e-19	0.846139	0.376	0.169	3.22e-15
COQ5	4.6e-19	0.668694	0.366	0.158	8.52e-15
CORO1C	7.07e-22	4.12791	0.86	0.785	1.31e-17
CORO2B	6.22e-15	0.346951	0.105	0	1.15e-10
COTL1	4.51e-131	21.9592	0.993	0.946	8.36e-127
COX16	1.63e-11	1.82067	0.765	0.649	3.02e-07
COX17	8.09e-73	5.30914	0.81	0.451	1.5e-68
COX20	7.58e-46	9.09041	0.941	0.788	1.4e-41
COX4I1	3.4e-21	14.4889	0.995	0.974	6.3e-17
COX5A	5.29e-31	17.9146	0.982	0.909	9.79e-27
COX5B	9.75e-82	14.3724	0.979	0.859	1.81e-77
COX6A1	2.97e-117	4.33743	0.988	0.824	5.49e-113
COX6B1	9.85e-109	14.4993	0.987	0.826	1.82e-104
COX6C	6.5e-90	13.8191	0.982	0.846	1.2e-85
COX7A2	6.33e-88	37.7749	0.991	0.952	1.17e-83
COX7B	1.57e-24	7.29235	0.946	0.848	2.91e-20
COX7C	7.41e-47	9.93786	0.995	0.948	1.37e-42
COX8A	6.73e-125	47.5034	0.998	0.978	1.25e-120
CPA4	4.71e-17	1.71974	0.257	0.082	8.73e-13
CPD	6.24e-40	-0.984783	0.17	0.456	1.16e-35
CPEB4	4.97e-33	-1.11398	0.146	0.393	9.2e-29
CPED1	1.07e-34	0.832929	0.239	0.002	1.98e-30
CPNE2	3.83e-08	-0.619477	0.299	0.427	0.000710353
CPNE3	1.57e-31	4.27105	0.721	0.477	2.91e-27
CPNE7	9.44e-11	0.352058	0.171	0.056	1.75e-06
CPNE8	2.51e-08	-0.340841	0.103	0.2	0.000464132
CPSF1	3.59e-17	-0.908507	0.205	0.386	6.66e-13
CPSF7	9.05e-09	-0.556963	0.253	0.377	0.000167714
CRABP2	2.45e-35	3.158	0.26	0.011	4.54e-31
CRACR2A	6.28e-29	-0.346481	0.018	0.156	1.16e-24
CRADD	1.64e-07	0.267878	0.115	0.037	0.00304001
CREB3L1	3.32e-74	1.92119	0.441	0	6.15e-70
CREB3L2	1.67e-10	1.42161	0.672	0.549	3.09e-06
CREBBP	1.42e-12	-0.527331	0.304	0.464	2.63e-08
CRIM1	1.2e-57	-8.04788	0.922	0.985	2.23e-53
CRIM1-DT	1.51e-22	-1.09827	0.243	0.46	2.8e-18
CRIP1	6.41e-38	16.0642	0.364	0.078	1.19e-33
CRIP2	7.65e-134	-9.46733	0.295	0.85	1.42e-129
CRIPT	2.87e-26	1.48544	0.62	0.38	5.32e-22
CRK	1.3e-63	-2.92273	0.425	0.776	2.42e-59
CRKL	1.57e-19	-0.949442	0.167	0.354	2.91e-15
CRNDE	1.51e-68	3.2347	0.676	0.237	2.79e-64
CRNKL1	1.34e-07	0.325084	0.259	0.147	0.00248704
CROT	9.73e-10	0.33945	0.224	0.102	1.8e-05
CRTC2	7.18e-07	-0.286202	0.113	0.2	0.0133014
CRYBG1	6.22e-15	0.749777	0.222	0.071	1.15e-10
CRYL1	8.67e-10	-0.575803	0.158	0.28	1.61e-05
CS	6.82e-58	-5.17798	0.506	0.805	1.26e-53
CSDE1	4.67e-34	-2.50515	0.922	0.993	8.66e-30
CSF1	1.87e-18	0.471585	0.156	0.013	3.46e-14
CSF2RB	4.7e-57	-0.648012	0	0.197	8.71e-53
CSGALNACT2	3.24e-13	-0.949452	0.298	0.468	6e-09
CSNK1G2	5.07e-41	-1.88105	0.397	0.688	9.4e-37
CSNK2A1	4.58e-07	-1.30875	0.574	0.655	0.00848306
CSNK2A2	1.58e-42	-1.4031	0.318	0.635	2.93e-38
CSNK2B	1.61e-22	3.01139	0.917	0.783	2.99e-18
CSPG4	2.05e-66	1.55884	0.405	0	3.8e-62
CSRP1	4.15e-17	5.91065	0.952	0.911	7.69e-13
CSRP2	1.61e-161	29.8064	0.823	0.093	2.98e-157
CSTB	1.34e-54	57.3862	0.996	0.976	2.48e-50
CTBP2	1.51e-23	-1.52152	0.559	0.763	2.81e-19
CTDNEP1	2.71e-14	-1.536	0.821	0.905	5.02e-10
CTDP1	2.37e-11	-0.352576	0.094	0.21	4.4e-07
CTDSP2	7.9e-20	-0.768894	0.337	0.56	1.46e-15
CTDSPL2	2.36e-12	-0.706091	0.312	0.475	4.37e-08
CTHRC1	1.53e-203	43.0487	0.945	0.212	2.84e-199
CTNNA1	1.71e-18	-0.996318	0.743	0.852	3.17e-14
CTNNAL1	2.08e-48	10.4988	0.966	0.898	3.86e-44
CTNNB1	2.67e-08	2.42177	0.685	0.596	0.000494357
CTNNBIP1	2.09e-15	1.1156	0.572	0.397	3.87e-11
CTNNBL1	2.23e-07	0.285419	0.365	0.236	0.00413177
CTNND1	1.17e-37	-1.3856	0.38	0.67	2.16e-33
CTPS1	5.79e-07	1.84758	0.733	0.651	0.010728
CTSA	8.93e-10	1.41656	0.51	0.362	1.65e-05
CTSB	5.67e-43	8.07853	0.944	0.859	1.05e-38
CTSL	2.77e-116	10.1693	0.936	0.525	5.13e-112
CTSZ	4.82e-23	-1.85615	0.76	0.894	8.92e-19
CTTN	1.14e-22	-3.66683	0.767	0.894	2.11e-18
CTXN1	4.56e-13	-0.809065	0.163	0.308	8.45e-09
CUL3	7.74e-12	-1.0348	0.59	0.727	1.43e-07
CUL4A	8.31e-07	-0.350128	0.469	0.581	0.0153961
CUL4B	5.67e-44	-2.22901	0.28	0.596	1.05e-39
CUTA	1.51e-169	30.8286	0.98	0.633	2.8e-165
CXCL12	3.2e-15	6.88111	0.177	0.039	5.92e-11
CXCL2	1.21e-40	24.4131	0.328	0.035	2.23e-36
CXCL3	4.67e-85	79.1498	0.518	0.022	8.66e-81
CXCL5	4.88e-32	13.2818	0.23	0.006	9.05e-28
CXCL6	2.52e-13	14.0047	0.217	0.076	4.67e-09
CXCL8	4.33e-10	131.549	0.388	0.583	8.01e-06
CXXC5	5.4e-25	3.04261	0.271	0.056	1e-20
CYB561	4.79e-07	-0.282003	0.15	0.249	0.008869
CYB561D2	9.2e-09	1.13872	0.413	0.271	0.000170451
CYB5A	8.38e-62	5.49931	0.85	0.573	1.55e-57
CYB5R2	1.8e-33	0.764879	0.268	0.022	3.34e-29
CYBA	6.16e-89	10.634	0.759	0.301	1.14e-84
CYBRD1	7.69e-30	2.04062	0.445	0.182	1.42e-25
CYC1	1.84e-33	7.19339	0.929	0.787	3.41e-29
CYHR1	8.83e-11	-0.474406	0.225	0.371	1.64e-06
CYP51A1	4.44e-09	-1.62256	0.42	0.532	8.23e-05
CYTH1	1.36e-19	-0.383795	0.05	0.184	2.52e-15
CYTOR	1.79e-06	3.41061	0.889	0.852	0.0331182
CYYR1	8.52e-34	-0.354823	0	0.117	1.58e-29
CZIB	8.04e-10	0.883419	0.653	0.508	1.49e-05
DAAM1	3.86e-73	-2.88872	0.191	0.592	7.15e-69
DAB2IP	7.03e-17	-0.464075	0.082	0.223	1.3e-12
DAD1	8.93e-78	16.7354	0.992	0.907	1.66e-73
DAG1	4.25e-28	-1.76537	0.342	0.588	7.87e-24
DANCR	2.45e-44	-3.19777	0.813	0.937	4.53e-40
DAP	1.14e-38	-2.67028	0.647	0.855	2.11e-34
DAP3	1.49e-07	1.74223	0.635	0.523	0.00276395
DAPK1	1.39e-80	-1.45098	0.021	0.338	2.57e-76
DAZAP1	1.66e-24	-4.56721	0.706	0.855	3.07e-20
DAZAP2	4.72e-34	-1.68136	0.561	0.787	8.74e-30
DBF4	2.2e-07	-0.460303	0.68	0.772	0.004082
DBI	1.73e-45	18.6289	0.992	0.965	3.2e-41
DBNDD1	4.04e-31	-0.466515	0.023	0.176	7.48e-27
DBNDD2	6.31e-10	0.839509	0.394	0.256	1.17e-05
DCAF12	3.12e-21	-0.770394	0.154	0.349	5.77e-17
DCAF13	3.26e-39	2.95158	0.796	0.506	6.04e-35
DCAF5	3.37e-28	-0.626043	0.117	0.334	6.24e-24
DCAF7	3.64e-42	-2.3462	0.462	0.735	6.74e-38
DCHS1	4.72e-73	-1.12229	0.022	0.317	8.74e-69
DCLK2	3.18e-08	0.351232	0.123	0.039	0.000588353
DCN	1.15e-107	14.4009	0.59	0.007	2.13e-103
DCP1A	6.15e-15	-0.833333	0.279	0.453	1.14e-10
DCPS	3.82e-11	0.625194	0.474	0.315	7.08e-07
DCTN2	2.38e-17	2.0581	0.779	0.625	4.4e-13
DCTN3	1.46e-53	6.44433	0.934	0.746	2.71e-49
DCTN5	1.65e-19	-1.0696	0.312	0.519	3.05e-15
DCTN6	9.36e-33	6.64127	0.719	0.453	1.73e-28
DCUN1D3	3.16e-07	-0.420766	0.104	0.191	0.00584781
DDB1	1.57e-17	-0.821185	0.509	0.688	2.91e-13
DDHD2	5.14e-20	-0.496038	0.126	0.306	9.53e-16
DDI2	6.65e-28	-0.782445	0.121	0.341	1.23e-23
DDOST	3.85e-40	1.61226	0.833	0.547	7.12e-36
DDR2	1.23e-08	0.955335	0.521	0.371	0.000227084
DDT	4.24e-16	4.61709	0.922	0.857	7.85e-12
DDX1	2.28e-12	1.2245	0.68	0.514	4.22e-08
DDX10	9.8e-13	-2.27548	0.375	0.531	1.81e-08
DDX19A	5.32e-15	-0.619164	0.219	0.39	9.86e-11
DDX21	1.94e-54	-7.28388	0.908	0.98	3.6e-50
DDX23	1.31e-10	-0.872376	0.455	0.596	2.42e-06
DDX24	1.42e-14	1.98271	0.837	0.74	2.63e-10
DDX27	3.56e-10	0.51448	0.479	0.314	6.6e-06
DDX39A	4.46e-09	1.21736	0.819	0.727	8.27e-05
DDX39B	1.38e-38	2.89564	0.926	0.794	2.56e-34
DDX3X	1.56e-07	-1.63335	0.741	0.829	0.00288314
DDX3Y	5.24e-19	-1.28917	0.29	0.49	9.71e-15
DDX5	2.11e-20	2.62449	0.98	0.941	3.92e-16
DDX51	5.37e-08	-0.340612	0.172	0.286	0.000994768
DDX56	4.81e-12	0.432482	0.54	0.354	8.91e-08
DEAF1	8.48e-23	-1.08671	0.229	0.447	1.57e-18
DECR1	4.54e-21	1.62226	0.554	0.332	8.42e-17
DEGS1	3.81e-12	1.49162	0.749	0.609	7.07e-08
DELE1	5.3e-12	-0.498698	0.163	0.304	9.81e-08
DENND11	4.97e-22	-0.335974	0.026	0.148	9.2e-18
DENND3	3.06e-35	-0.596609	0.068	0.286	5.67e-31
DENND4A	1.63e-20	-0.568913	0.106	0.28	3.01e-16
DENND4B	1.12e-11	-0.354313	0.124	0.252	2.07e-07
DENND4C	1.42e-06	-0.315523	0.107	0.191	0.0262237
DENND5A	1.04e-10	-0.500776	0.281	0.429	1.93e-06
DENND6A	7.47e-13	-0.461192	0.104	0.232	1.38e-08
DERL2	1.63e-35	2.79862	0.78	0.536	3.02e-31
DESI1	3.11e-55	-4.78109	0.639	0.868	5.76e-51
DESI2	1.08e-18	-2.18183	0.602	0.761	2.01e-14
DGCR2	2.35e-20	-0.564736	0.118	0.297	4.36e-16
DGCR8	2.8e-23	-0.807901	0.233	0.456	5.18e-19
DGKD	7.41e-09	-0.363905	0.095	0.191	0.000137335
DGKH	5.51e-18	-1.10896	0.24	0.427	1.02e-13
DGKZ	2.64e-34	-1.30298	0.3	0.579	4.89e-30
DGLUCY	4.29e-19	-0.429727	0.063	0.204	7.95e-15
DGUOK	4.36e-43	1.29548	0.927	0.772	8.09e-39
DHCR24	5.98e-40	-2.42328	0.323	0.614	1.11e-35
DHCR7	5.44e-29	-1.0796	0.158	0.39	1.01e-24
DHPS	1.17e-21	0.503393	0.625	0.395	2.17e-17
DHRS7	1.08e-35	1.60246	0.549	0.247	2.01e-31
DHX33	4.52e-16	-1.08448	0.307	0.492	8.37e-12
DHX37	5.86e-11	-0.365349	0.133	0.258	1.09e-06
DIAPH1	1.95e-09	-0.793386	0.553	0.688	3.62e-05
DICER1	3.27e-07	-0.355731	0.427	0.544	0.00605823
DIP2A	3.17e-11	-0.443697	0.167	0.304	5.88e-07
DIP2B	8.4e-12	-0.462721	0.11	0.232	1.56e-07
DIP2C	7.73e-07	0.269133	0.162	0.074	0.0143254
DIPK1B	1.08e-282	-5.61155	0	0.818	2e-278
DIPK2A	1.02e-11	-0.401381	0.158	0.297	1.89e-07
DIRAS3	2.42e-17	3.30132	0.144	0.011	4.49e-13
DIS3L	1.5e-10	-0.901119	0.106	0.219	2.78e-06
DIXDC1	1.79e-84	-3.72059	0.168	0.601	3.32e-80
DKK1	5.57e-58	138.319	0.965	0.904	1.03e-53
DKK3	1.45e-15	0.857573	0.455	0.252	2.68e-11
DLAT	7.31e-07	-0.336779	0.304	0.425	0.0135474
DLC1	1.11e-32	-4.31736	0.657	0.846	2.06e-28
DLD	1.02e-08	0.548573	0.535	0.391	0.000189654
DLG3	1.69e-15	0.344121	0.149	0.02	3.13e-11
DLST	4.16e-20	-0.872657	0.292	0.506	7.71e-16
DMAC1	1.72e-07	0.332206	0.631	0.497	0.0031836
DNAJA1	1.83e-26	-2.25448	0.952	0.866	3.39e-22
DNAJA3	1.63e-19	-0.648721	0.34	0.547	3.02e-15
DNAJA4	6.12e-35	-0.638244	0.03	0.206	1.13e-30
DNAJB1	1.56e-06	0.5703	0.488	0.369	0.0288713
DNAJB6	8.7e-20	7.53744	0.861	0.711	1.61e-15
DNAJC1	1.52e-25	-5.02128	0.532	0.722	2.82e-21
DNAJC10	4.77e-38	-6.0179	0.6	0.82	8.84e-34
DNAJC14	3.56e-15	-0.457478	0.111	0.26	6.59e-11
DNAJC15	3.91e-13	5.26589	0.871	0.829	7.24e-09
DNAJC17	6.71e-08	0.39666	0.287	0.167	0.00124408
DNAJC5	5.65e-37	-1.1551	0.257	0.547	1.05e-32
DNAJC8	4.59e-18	3.30823	0.899	0.787	8.5e-14
DNASE1L1	1.9e-35	-2.89385	0.191	0.458	3.52e-31
DNM1L	2.85e-11	-1.53541	0.498	0.644	5.29e-07
DNM2	4.16e-20	-1.09093	0.365	0.581	7.71e-16
DNMBP	1.89e-08	-0.419237	0.248	0.371	0.000349256
DNMT3A	1.9e-07	-0.343186	0.147	0.247	0.00351197
DNTTIP1	2.37e-20	1.04083	0.498	0.265	4.4e-16
DNTTIP2	1.42e-11	0.868671	0.701	0.577	2.64e-07
DOCK2	6.83e-15	0.377606	0.124	0.009	1.27e-10
DOCK4	6.93e-125	-3.05864	0.097	0.623	1.28e-120
DOCK5	3.48e-39	1.966	0.476	0.154	6.44e-35
DOCK6	1.74e-84	-1.17661	0.026	0.364	3.23e-80
DOCK7	6.97e-15	1.00595	0.504	0.33	1.29e-10
DOCK9	2.76e-111	-1.98005	0.043	0.482	5.11e-107
DOK1	3.56e-13	0.563199	0.214	0.074	6.6e-09
DOK5	2.11e-16	0.767814	0.19	0.041	3.91e-12
DOP1B	1.19e-09	0.295183	0.149	0.048	2.21e-05
DOT1L	6.37e-44	-0.951032	0.134	0.429	1.18e-39
DPCD	9.66e-13	0.718426	0.445	0.273	1.79e-08
DPF1	9.53e-07	0.281774	0.172	0.083	0.0176526
DPH2	2.12e-14	-0.545565	0.153	0.31	3.92e-10
DPM1	8.36e-28	1.6081	0.668	0.393	1.55e-23
DPM2	3.32e-20	2.98381	0.697	0.514	6.15e-16
DPP4	1.92e-12	0.328273	0.127	0.02	3.55e-08
DPP7	9.51e-12	-1.79725	0.551	0.69	1.76e-07
DPP8	6.69e-14	-0.762533	0.315	0.494	1.24e-09
DPP9	1.59e-12	-0.557849	0.329	0.49	2.95e-08
DPY19L1	2.63e-96	-2.89503	0.184	0.657	4.87e-92
DPY19L3	2.79e-27	-0.578491	0.068	0.252	5.17e-23
DPY30	4.83e-23	1.95947	0.883	0.724	8.95e-19
DPYSL3	2.01e-11	-2.06719	0.606	0.748	3.72e-07
DR1	1.17e-16	-1.05538	0.599	0.763	2.16e-12
DRAP1	9.87e-130	45.3109	0.996	0.909	1.83e-125
DSC3	5.05e-40	0.981139	0.267	0	9.35e-36
DSCC1	1.39e-12	0.564626	0.331	0.171	2.58e-08
DSE	3.4e-45	1.91627	0.474	0.122	6.3e-41
DSEL	3.59e-46	4.9406	0.661	0.319	6.65e-42
DSG2	9.33e-69	1.45394	0.416	0	1.73e-64
DST	1.9e-25	2.42749	0.93	0.878	3.53e-21
DSTN	1.04e-08	11.949	0.998	0.998	0.000193059
DTD1	1.37e-15	1.91686	0.87	0.75	2.54e-11
DTNA	1.74e-19	-0.26942	0.016	0.113	3.22e-15
DTWD1	4.03e-27	1.59116	0.545	0.288	7.46e-23
DTYMK	1.04e-18	9.97653	0.975	0.957	1.92e-14
DUS1L	4.7e-15	-0.913213	0.491	0.655	8.71e-11
DUSP1	1.65e-25	14.7019	0.813	0.662	3.05e-21
DUSP10	3.35e-26	0.84586	0.227	0.024	6.21e-22
DUSP12	4.43e-12	1.03184	0.537	0.367	8.2e-08
DUSP14	2.08e-24	1.68639	0.74	0.542	3.86e-20
DUSP18	4.49e-07	-0.260011	0.086	0.167	0.00831918
DUSP23	5.22e-185	-19.5137	0.472	0.946	9.67e-181
DUSP3	4.36e-21	-1.09777	0.215	0.423	8.08e-17
DUSP4	1.15e-38	-4.04161	0.035	0.232	2.13e-34
DUSP6	5.35e-60	-15.1236	0.541	0.861	9.91e-56
DUSP7	5.63e-27	-0.742917	0.144	0.365	1.04e-22
DUT	3.6e-59	8.73551	0.993	0.918	6.67e-55
DVL2	7.79e-07	-0.347047	0.142	0.237	0.0144418
DYM	9.76e-11	-0.512427	0.167	0.297	1.81e-06
DYNC1LI1	1.44e-06	0.254628	0.582	0.456	0.0267532
DYNC1LI2	4.97e-11	-3.60317	0.645	0.787	9.22e-07
DYNC2H1	2.83e-28	0.791027	0.253	0.032	5.24e-24
DYNLL1	9.12e-32	86.0118	1	1	1.69e-27
DYNLRB1	4.88e-62	14.6754	0.896	0.677	9.05e-58
DYNLT1	2.95e-39	10.3286	0.983	0.959	5.46e-35
DYRK1A	1.43e-07	-0.444098	0.262	0.38	0.00264788
DYRK4	8.4e-07	0.733405	0.421	0.312	0.0155546
DZIP1	2.48e-12	-0.572581	0.21	0.362	4.6e-08
DZIP1L	4.95e-13	0.289674	0.114	0.011	9.17e-09
E2F1	1.56e-12	-0.528195	0.448	0.601	2.9e-08
E2F4	1.62e-23	-1.33531	0.465	0.673	3e-19
E2F8	2.13e-07	-0.546459	0.329	0.438	0.00393825
E4F1	1.46e-11	-0.488395	0.156	0.291	2.71e-07
EAPP	1.07e-13	0.640872	0.48	0.301	1.99e-09
EBPL	4.25e-07	3.62725	0.909	0.868	0.00786551
ECE1	3.77e-224	-12.0512	0.361	0.972	6.98e-220
ECH1	1.7e-27	1.53579	0.608	0.354	3.16e-23
ECHDC1	7.92e-44	2.14655	0.795	0.495	1.47e-39
ECHS1	8.67e-39	3.48677	0.906	0.709	1.61e-34
ECI1	9.42e-17	1.26542	0.606	0.401	1.74e-12
ECI2	1.69e-06	-8.39378	0.908	0.92	0.0313316
ECM1	4.72e-57	1.62892	0.429	0.048	8.75e-53
ECSCR	0	-32.7609	0.014	0.996	0
ECT2	9.61e-13	3.37953	0.715	0.607	1.78e-08
EDC4	1.91e-06	-0.601841	0.275	0.375	0.0354069
EDEM1	3.43e-24	-0.671874	0.191	0.417	6.36e-20
EDF1	2.16e-34	11.5413	0.993	0.967	4e-30
EDIL3	2.23e-07	0.75193	0.462	0.338	0.00413087
EDN1	0	-72.2922	0.056	0.954	0
EEA1	6.11e-13	-1.9499	0.698	0.807	1.13e-08
EEF1A1	2.65e-59	43.5545	1	1	4.9e-55
EEF1AKMT1	3.58e-21	0.848996	0.395	0.171	6.63e-17
EEF1AKMT2	1.28e-18	1.59784	0.528	0.312	2.37e-14
EEF1B2	7.4e-08	8.90681	1	1	0.00137089
EEF1D	1.35e-16	23.1429	0.999	0.998	2.51e-12
EEF1E1	4.8e-07	0.51449	0.94	0.904	0.00890047
EEF1G	1.05e-93	-34.1594	0.999	1	1.95e-89
EEF2	5.08e-77	-26.0152	0.998	1	9.41e-73
EEF2K	1.33e-13	-0.414177	0.109	0.243	2.47e-09
EFCAB14	2.78e-27	-1.29796	0.258	0.503	5.15e-23
EFEMP1	8.65e-293	-47.1311	0.134	0.972	1.6e-288
EFEMP2	1.13e-38	2.79846	0.747	0.462	2.09e-34
EFNA5	8.15e-24	-0.418032	0.077	0.252	1.51e-19
EFNB1	1.91e-17	-0.473185	0.029	0.134	3.54e-13
EFNB2	1.59e-09	0.886292	0.334	0.199	2.94e-05
EFR3A	1.19e-12	-0.749532	0.316	0.471	2.2e-08
EGFL7	3.19e-290	-51.0095	0.189	0.991	5.92e-286
EGFR	9.72e-44	1.50498	0.493	0.147	1.8e-39
EGLN1	6.5e-40	-1.45146	0.271	0.568	1.2e-35
EGLN2	4.43e-27	-1.30308	0.448	0.686	8.21e-23
EGR1	2.28e-128	13.4803	0.767	0.124	4.22e-124
EHBP1L1	1.57e-11	0.570902	0.294	0.147	2.91e-07
EHD1	8.72e-18	-2.41572	0.436	0.614	1.62e-13
EHD4	1.9e-109	-7.4704	0.511	0.904	3.52e-105
EHMT1	5.37e-15	-1.28228	0.403	0.566	9.95e-11
EI24	3.09e-93	-8.50677	0.807	0.981	5.72e-89
EID1	4.18e-58	12.295	0.998	0.985	7.74e-54
EID3	9.62e-23	-1.78032	0.153	0.356	1.78e-18
EIF1	1.31e-19	47.8724	1	1	2.42e-15
EIF1AY	8.85e-15	3.54712	0.703	0.531	1.64e-10
EIF1B	9.63e-24	1.55789	0.808	0.627	1.78e-19
EIF2B3	3.47e-08	0.545669	0.537	0.403	0.000643002
EIF2D	6.94e-07	-0.493694	0.333	0.447	0.0128564
EIF2S1	1.93e-30	2.59463	0.913	0.779	3.57e-26
EIF2S2	3.6e-07	-2.08633	0.935	0.954	0.00667056
EIF3A	1.78e-10	5.92928	0.973	0.989	3.3e-06
EIF3B	1.37e-19	-2.22609	0.668	0.827	2.53e-15
EIF3D	1.84e-06	1.3171	0.875	0.792	0.0341182
EIF3F	9.54e-24	13.841	0.981	0.952	1.77e-19
EIF3G	8.35e-39	7.59895	0.969	0.848	1.55e-34
EIF3H	4.82e-09	0.80375	0.947	0.904	8.93e-05
EIF3I	5.95e-53	0.36072	0.958	0.768	1.1e-48
EIF3J	1.01e-25	-2.46428	0.616	0.788	1.87e-21
EIF3K	6.71e-08	8.91064	0.987	0.967	0.00124384
EIF3L	3.77e-16	-0.397537	0.659	0.811	6.98e-12
EIF3M	2.08e-21	0.777115	0.946	0.859	3.85e-17
EIF4A1	8.77e-116	42.1214	1	0.996	1.63e-111
EIF4A2	2.2e-28	-3.12194	0.66	0.852	4.08e-24
EIF4A3	2.24e-48	3.15042	0.831	0.506	4.15e-44
EIF4B	2.39e-68	-3.52692	0.698	0.928	4.42e-64
EIF4EBP1	7.69e-12	-7.21132	0.949	0.985	1.42e-07
EIF4EBP2	2.53e-08	-0.852678	0.296	0.427	0.000468528
EIF4G1	1.81e-56	-4.31943	0.88	0.978	3.36e-52
EIF4G2	8.17e-61	-9.19048	0.984	1	1.51e-56
EIF4G3	1.37e-10	-1.58116	0.497	0.653	2.54e-06
EIF4H	1.2e-56	-4.03742	0.851	0.967	2.23e-52
EIF5B	1.58e-16	-3.62158	0.779	0.881	2.93e-12
EIF6	2.09e-115	8.7644	0.973	0.698	3.88e-111
ELF1	9.06e-46	-1.84252	0.242	0.568	1.68e-41
ELF4	2.22e-20	-0.412989	0.102	0.275	4.11e-16
ELK3	3.18e-36	-1.78712	0.472	0.746	5.89e-32
ELK4	5.29e-50	-1.66367	0.158	0.481	9.81e-46
ELL2	2.97e-14	1.49665	0.497	0.315	5.5e-10
ELMO1	3.47e-37	-0.492068	0.011	0.165	6.44e-33
ELMOD1	3.56e-40	-0.477815	0	0.139	6.6e-36
ELOA	8.91e-11	-0.634819	0.37	0.523	1.65e-06
ELOB	1.51e-107	17.2507	0.992	0.904	2.79e-103
ELOC	3.66e-23	10.2262	0.986	0.959	6.78e-19
ELOVL1	6.65e-08	2.51726	0.771	0.707	0.00123127
ELOVL2	2.62e-16	0.32629	0.115	0	4.85e-12
ELOVL5	3.49e-51	-2.13679	0.4	0.718	6.47e-47
ELOVL6	1.09e-16	1.21956	0.43	0.236	2.02e-12
ELP5	1.09e-20	4.12772	0.6	0.414	2.02e-16
EMB	1.31e-38	0.938605	0.259	0	2.43e-34
EMC10	4.66e-14	-0.681214	0.351	0.523	8.64e-10
EMC2	1.27e-12	0.683567	0.447	0.278	2.36e-08
EMC4	9.59e-25	4.20872	0.888	0.722	1.78e-20
EMC7	2.14e-36	3.84054	0.89	0.69	3.96e-32
EMC9	2.2e-12	0.502285	0.598	0.449	4.08e-08
EMCN	2.7e-54	-0.72343	0	0.187	5e-50
EMD	1.23e-16	-1.8992	0.663	0.798	2.27e-12
EMG1	1.85e-27	1.37863	0.806	0.594	3.43e-23
EMILIN1	1.43e-93	2.67362	0.535	0.009	2.65e-89
EMILIN2	1.54e-06	-0.27895	0.077	0.15	0.028564
EML1	8.99e-61	-1.34468	0.087	0.41	1.67e-56
EML2	2.66e-09	-0.542949	0.153	0.267	4.93e-05
EML3	8.15e-13	-0.367984	0.098	0.224	1.51e-08
EML4	5.28e-12	1.17472	0.532	0.38	9.78e-08
EMP1	7.41e-155	-12.751	0.529	0.948	1.37e-150
EMP2	1.15e-36	2.16706	0.729	0.453	2.14e-32
EMP3	1.62e-178	77.5095	0.999	0.835	2.99e-174
ENC1	5.89e-11	-0.614439	0.355	0.51	1.09e-06
ENDOD1	8.01e-09	-0.41659	0.208	0.334	0.000148487
ENDOG	8.57e-21	3.0957	0.613	0.384	1.59e-16
ENG	3.76e-258	-67.228	0.436	0.996	6.97e-254
ENKD1	5.39e-09	-0.339359	0.119	0.226	9.98e-05
ENO1	1.45e-109	40.8664	0.999	0.996	2.69e-105
ENO2	9.13e-20	0.899135	0.281	0.087	1.69e-15
ENOSF1	1.04e-08	-0.486531	0.314	0.453	0.000192206
ENPP1	2.45e-28	1.68566	0.263	0.039	4.54e-24
ENSA	1.25e-25	-2.11033	0.685	0.85	2.32e-21
ENTPD1-AS1	3.68e-07	-0.30781	0.102	0.189	0.00682061
ENTPD7	2.11e-17	-0.460603	0.079	0.223	3.91e-13
ENTR1	3.94e-16	-0.79889	0.416	0.597	7.3e-12
ENY2	4.96e-07	-4.41436	0.979	0.942	0.00919806
EOGT	4e-63	-1.33183	0.147	0.518	7.41e-59
EP300	5.32e-07	-0.465911	0.321	0.442	0.00986325
EP400	2.6e-12	-0.875097	0.389	0.549	4.82e-08
EPAS1	2.3e-230	-9.86879	0.137	0.885	4.26e-226
EPB41	1.32e-06	-0.650308	0.134	0.223	0.0243931
EPB41L3	2.69e-250	-4.87915	0.007	0.759	4.99e-246
EPB41L4A	1.78e-42	-0.406717	0.001	0.15	3.3e-38
EPB41L4A-AS1	1.08e-23	-1.54354	0.308	0.529	2e-19
EPB41L5	5.89e-09	-0.251679	0.049	0.126	0.000109101
EPHA2	1.86e-52	-2.76442	0.419	0.746	3.45e-48
EPHB2	6.44e-91	-1.62278	0.094	0.525	1.19e-86
EPHB4	3.45e-160	-3.23096	0.082	0.681	6.38e-156
EPHX1	1.87e-10	0.444499	0.195	0.076	3.47e-06
EPS15	1.16e-12	-0.561912	0.249	0.408	2.15e-08
EPS8	2.89e-57	5.36849	0.779	0.469	5.36e-53
EPS8L2	1.9e-16	0.350133	0.131	0.007	3.51e-12
EPSTI1	1.66e-22	1.00231	0.186	0.015	3.08e-18
ERAP2	1.9e-25	-1.29562	0.23	0.464	3.52e-21
ERBIN	2.69e-13	1.80537	0.601	0.44	4.99e-09
ERCC1	7.79e-16	1.60581	0.847	0.707	1.44e-11
ERCC2	6.72e-16	-0.586119	0.255	0.44	1.24e-11
ERCC3	6.79e-07	-0.373771	0.219	0.327	0.012586
ERCC6	1.21e-90	-5.97938	0.244	0.699	2.24e-86
ERCC6L	1.06e-09	0.55852	0.302	0.167	1.97e-05
EREG	9.29e-13	2.23129	0.101	0.006	1.72e-08
ERG	1.72e-243	-3.88643	0	0.725	3.18e-239
ERGIC2	4.48e-30	2.97541	0.837	0.67	8.3e-26
ERH	7.71e-42	1.09355	0.998	0.976	1.43e-37
ERI3	2.09e-12	0.982013	0.609	0.46	3.88e-08
ERP29	7.69e-28	2.47861	0.891	0.748	1.42e-23
ERVK3-1	2.25e-13	0.835379	0.659	0.484	4.17e-09
ESAM	4.47e-272	-7.25106	0	0.794	8.29e-268
ESD	4.61e-118	8.95741	0.95	0.588	8.54e-114
ESM1	9.26e-262	-14.7426	0.054	0.859	1.72e-257
ESRRA	4.74e-17	-0.973273	0.247	0.438	8.77e-13
ESYT2	2.64e-17	-0.74293	0.242	0.432	4.9e-13
ETF1	9.2e-25	-1.67122	0.739	0.866	1.7e-20
ETFA	1.37e-41	4.26436	0.846	0.603	2.54e-37
ETFB	1.4e-45	5.86815	0.87	0.609	2.6e-41
ETHE1	1.03e-14	1.42283	0.569	0.397	1.91e-10
ETNK1	8.83e-09	-0.414169	0.37	0.503	0.000163517
ETS2	5.19e-24	1.42653	0.54	0.302	9.61e-20
ETV4	2.44e-09	-0.330861	0.17	0.293	4.53e-05
ETV5	8.03e-13	-0.750821	0.323	0.488	1.49e-08
ETV6	3.06e-24	-1.07598	0.205	0.421	5.67e-20
EVA1C	1.05e-97	-1.75374	0.106	0.564	1.95e-93
EVI5	3.78e-16	-1.90445	0.414	0.603	7e-12
EVL	1.39e-72	-1.34749	0.103	0.481	2.57e-68
EXD3	4.81e-11	-0.279459	0.062	0.16	8.91e-07
EXOC2	1.37e-07	-0.37649	0.172	0.278	0.00254391
EXOC3L1	6.43e-36	-0.309859	0	0.124	1.19e-31
EXOC5	8.89e-19	-1.3716	0.447	0.64	1.65e-14
EXOC6	3.61e-102	-7.71934	0.221	0.699	6.68e-98
EXOC6B	1.49e-12	-0.33279	0.101	0.228	2.77e-08
EXOSC1	3.51e-17	2.0358	0.612	0.421	6.5e-13
EXOSC3	1.8e-43	1.54705	0.78	0.443	3.33e-39
EXOSC4	1.98e-46	1.47158	0.578	0.226	3.66e-42
EXOSC5	2.18e-19	0.773964	0.499	0.271	4.03e-15
EXOSC6	5.22e-07	-0.683771	0.479	0.583	0.00966711
EXOSC7	1.02e-27	1.87846	0.68	0.419	1.88e-23
EXOSC8	8.54e-58	6.47661	0.88	0.568	1.58e-53
EXOSC9	4.73e-47	2.47797	0.79	0.484	8.76e-43
EXTL2	5.82e-08	-0.865923	0.403	0.534	0.00107836
EXTL3	3.48e-10	-0.355303	0.095	0.202	6.44e-06
EYA3	9.3e-13	-0.607891	0.165	0.315	1.72e-08
EZR	2.16e-53	10.9357	0.915	0.764	3.99e-49
F11R	2.11e-35	-0.546019	0.015	0.171	3.9e-31
F2R	6.81e-250	-12.6047	0.138	0.915	1.26e-245
F2RL1	1.72e-26	-0.301529	0.017	0.145	3.18e-22
F3	2e-86	21.5047	0.505	0.006	3.71e-82
FAAP100	1.05e-24	-0.97834	0.172	0.388	1.95e-20
FABP4	2.29e-29	9.2514	0.237	0.019	4.25e-25
FABP5	1.94e-66	26.1135	0.995	0.911	3.6e-62
FADS1	5.91e-23	-5.51436	0.546	0.727	1.09e-18
FADS2	2.94e-68	-2.09856	0.151	0.532	5.45e-64
FADS3	1.17e-28	-3.38257	0.377	0.62	2.16e-24
FAF2	4.85e-07	0.704707	0.617	0.519	0.00899234
FAH	1.19e-32	1.49435	0.434	0.148	2.21e-28
FAM104B	3.72e-13	0.56079	0.419	0.236	6.89e-09
FAM107B	2.63e-155	-8.57923	0.484	0.946	4.88e-151
FAM110B	4.03e-15	0.315894	0.118	0.006	7.46e-11
FAM114A1	1.46e-41	6.12563	0.859	0.653	2.7e-37
FAM120A	2.25e-63	-6.15873	0.727	0.942	4.18e-59
FAM120AOS	1.48e-16	-0.856699	0.462	0.646	2.74e-12
FAM124B	8.03e-49	-0.485748	0	0.169	1.49e-44
FAM126B	6.38e-16	-0.481801	0.104	0.25	1.18e-11
FAM131A	2.83e-13	-0.334107	0.109	0.243	5.25e-09
FAM155A	3.9e-08	-0.301487	0.074	0.16	0.000722387
FAM167A	2.93e-21	0.540779	0.149	0	5.42e-17
FAM168B	1.09e-41	-1.49016	0.351	0.673	2.03e-37
FAM171A1	2.92e-24	-0.909802	0.257	0.486	5.41e-20
FAM174B	9.31e-55	-0.531068	0.006	0.21	1.73e-50
FAM177A1	1.23e-10	2.05179	0.797	0.712	2.28e-06
FAM189B	4.31e-13	-0.726778	0.199	0.356	7.99e-09
FAM193A	7.88e-09	-0.525702	0.215	0.34	0.00014599
FAM199X	1.98e-25	-0.571271	0.219	0.456	3.67e-21
FAM200B	4.18e-09	1.87932	0.624	0.499	7.75e-05
FAM207A	2.17e-14	2.78621	0.842	0.75	4.01e-10
FAM20B	2.16e-17	-0.703811	0.238	0.43	3.99e-13
FAM20C	1.77e-12	-0.62376	0.232	0.384	3.27e-08
FAM214A	2.52e-10	-0.332631	0.03	0.102	4.67e-06
FAM214B	6.21e-31	-0.85256	0.095	0.31	1.15e-26
FAM219A	3.66e-27	-0.559876	0.079	0.271	6.78e-23
FAM222B	3.11e-15	-0.420768	0.147	0.306	5.76e-11
FAM234A	6.3e-16	-0.649504	0.215	0.391	1.17e-11
FAM241A	5.06e-155	-3.73775	0.117	0.714	9.37e-151
FAM24B	1.59e-17	-0.638319	0.105	0.26	2.94e-13
FAM27C	1.14e-23	-0.831189	0.078	0.25	2.12e-19
FAM32A	1.43e-11	-1.42304	0.592	0.738	2.65e-07
FAM43A	1.7e-255	-23.4878	0.143	0.931	3.15e-251
FAM53B	3.41e-14	-0.251211	0.025	0.111	6.32e-10
FAM53C	4.07e-24	-0.479408	0.081	0.26	7.54e-20
FAM89A	1.52e-11	0.444588	0.214	0.083	2.81e-07
FAM91A1	2.83e-07	-0.550158	0.287	0.406	0.00524971
FAM98B	7.97e-13	-0.718876	0.263	0.425	1.48e-08
FANCB	2.14e-23	1.71896	0.514	0.276	3.96e-19
FANCL	4.61e-09	0.481082	0.332	0.199	8.53e-05
FAP	1.87e-59	1.36545	0.371	0	3.46e-55
FAR1	1.74e-13	-0.792804	0.353	0.519	3.23e-09
FAR2	7.06e-15	-0.557866	0.118	0.263	1.31e-10
FARP2	1.35e-15	-0.54877	0.139	0.297	2.5e-11
FARS2	7.99e-07	0.296024	0.214	0.115	0.0148007
FARSA	2.49e-12	-0.368241	0.642	0.464	4.62e-08
FARSB	9.25e-14	0.359765	0.584	0.399	1.71e-09
FAS	6.18e-50	1.76955	0.332	0.006	1.14e-45
FASN	3.18e-47	-2.72112	0.341	0.664	5.88e-43
FAT1	4.34e-60	2.21236	0.454	0.056	8.03e-56
FAT4	5.71e-13	-0.359404	0.064	0.174	1.06e-08
FAU	2.42e-40	44.9808	1	0.998	4.48e-36
FBH1	3.32e-27	-0.988633	0.204	0.438	6.15e-23
FBL	5.82e-13	-2.67468	0.781	0.844	1.08e-08
FBLIM1	3.18e-151	-7.59494	0.371	0.892	5.9e-147
FBLN1	9.15e-108	2.97512	0.582	0.002	1.7e-103
FBLN2	2.96e-21	0.620005	0.149	0	5.48e-17
FBLN5	3.42e-60	-1.59701	0.045	0.328	6.34e-56
FBN1	6.5e-67	4.51668	0.743	0.362	1.2e-62
FBRS	2.23e-11	-0.397496	0.206	0.356	4.14e-07
FBRSL1	5.94e-37	-1.21247	0.178	0.453	1.1e-32
FBXL18	1.66e-09	-0.343815	0.098	0.202	3.08e-05
FBXL19	1.26e-20	-0.375716	0.043	0.176	2.33e-16
FBXL3	3.93e-07	-0.646079	0.225	0.334	0.00728749
FBXL6	1.68e-07	0.431108	0.306	0.187	0.00310564
FBXL7	7.81e-12	-0.280997	0.058	0.158	1.45e-07
FBXO11	1.26e-09	-0.455111	0.309	0.449	2.34e-05
FBXO28	3.05e-10	-0.577732	0.186	0.317	5.66e-06
FBXO30	1.41e-13	-0.642262	0.111	0.249	2.61e-09
FBXO31	7.24e-10	-0.278673	0.049	0.132	1.34e-05
FBXO4	4.69e-10	0.491921	0.223	0.1	8.68e-06
FBXO45	8.09e-15	-1.00256	0.309	0.49	1.5e-10
FBXO5	6.75e-18	9.3262	0.795	0.694	1.25e-13
FBXW2	1.19e-27	-1.08269	0.389	0.64	2.2e-23
FBXW5	8.91e-52	-2.48192	0.507	0.824	1.65e-47
FBXW7	8.04e-10	-0.540109	0.207	0.336	1.49e-05
FCGRT	2.45e-09	-1.67827	0.338	0.469	4.55e-05
FCHSD2	5.79e-15	-0.442331	0.169	0.334	1.07e-10
FDX2	2.69e-07	0.92306	0.61	0.486	0.00497565
FEM1A	1.47e-10	-0.404523	0.148	0.275	2.72e-06
FEM1B	7.79e-13	-0.451183	0.196	0.351	1.44e-08
FEM1C	6e-09	-0.327814	0.13	0.239	0.00011115
FERMT1	2.9e-15	0.42128	0.184	0.043	5.37e-11
FERMT2	3.26e-12	2.58631	0.818	0.755	6.04e-08
FERMT3	4.37e-196	-4.57581	0.007	0.623	8.1e-192
FEZ2	5.81e-66	-5.78369	0.749	0.922	1.08e-61
FGD4	4.79e-19	-1.23719	0.233	0.434	8.87e-15
FGD5	2.9e-123	-1.57302	0	0.404	5.37e-119
FGD5-AS1	4.64e-43	-2.43737	0.448	0.748	8.6e-39
FGD6	1.24e-08	-0.538122	0.117	0.217	0.000229086
FGF1	1.96e-42	1.20404	0.281	0	3.64e-38
FGF2	5.72e-43	5.88419	0.728	0.453	1.06e-38
FGF5	3.22e-187	28.6572	0.847	0.015	5.96e-183
FGF7	2.72e-16	0.80017	0.126	0.006	5.05e-12
FGFR1	1.15e-24	-1.7677	0.459	0.672	2.13e-20
FGFRL1	1.89e-18	-0.919502	0.22	0.417	3.51e-14
FHL2	5.34e-26	8.06608	0.952	0.887	9.9e-22
FHOD1	2.42e-27	-1.01346	0.22	0.466	4.49e-23
FHOD3	2.41e-19	0.474136	0.136	0	4.46e-15
FIBP	1.81e-08	5.70006	0.901	0.865	0.000335021
FIGN	1.86e-16	-0.533684	0.101	0.25	3.45e-12
FIP1L1	2.03e-18	1.11355	0.585	0.369	3.76e-14
FKBP14	1.3e-10	-1.76095	0.432	0.566	2.41e-06
FKBP1A	4.53e-180	-30.7769	0.916	1	8.4e-176
FKBP1B	8.37e-29	-0.712998	0.145	0.38	1.55e-24
FKBP3	9.42e-47	4.52587	0.923	0.711	1.75e-42
FKBP5	3.07e-12	-0.690557	0.414	0.575	5.69e-08
FKBP7	5.41e-19	0.927922	0.396	0.182	1e-14
FLI1	1.12e-100	-2.20467	0.111	0.575	2.08e-96
FLII	2.06e-07	-0.728652	0.499	0.609	0.00381738
FLNB	1.92e-52	-5.94211	0.719	0.918	3.56e-48
FLOT2	2.86e-11	-0.596604	0.245	0.397	5.29e-07
FLRT2	3.63e-22	-0.896692	0.213	0.425	6.72e-18
FLT1	4.37e-41	-2.64959	0.309	0.623	8.1e-37
FLYWCH1	4.04e-09	-0.322499	0.082	0.176	7.49e-05
FMC1	1.63e-11	0.713804	0.424	0.262	3.03e-07
FMN2	1.35e-32	0.78886	0.223	0	2.5e-28
FMNL2	3.01e-09	-0.506822	0.186	0.31	5.59e-05
FMNL3	9.32e-17	-0.404442	0.086	0.23	1.73e-12
FMR1	1.18e-10	-0.380125	0.21	0.353	2.18e-06
FNBP1L	2.11e-13	-0.995201	0.245	0.41	3.91e-09
FNDC3B	1.36e-32	-2.24279	0.617	0.833	2.53e-28
FNDC4	9.03e-18	-0.807882	0.128	0.293	1.67e-13
FNIP1	2.54e-08	-0.477699	0.262	0.382	0.000469902
FNIP2	1.23e-12	-0.490305	0.139	0.276	2.28e-08
FOCAD	9.45e-09	-0.759691	0.16	0.273	0.000175076
FOS	5.66e-141	35.3109	0.838	0.167	1.05e-136
FOSB	2.32e-37	-1.18855	0.489	0.145	4.3e-33
FOSL1	2.15e-10	5.06097	0.87	0.798	3.99e-06
FOXC1	1.47e-82	-0.884495	0.002	0.286	2.71e-78
FOXC2	5.13e-11	-9.0572	0.664	0.781	9.51e-07
FOXD1	4.25e-175	8.31489	0.801	0	7.87e-171
FOXF1	1.81e-16	0.416503	0.124	0.004	3.36e-12
FOXK1	7.13e-23	-0.989933	0.169	0.377	1.32e-18
FOXK2	8.76e-29	-0.935611	0.185	0.425	1.62e-24
FOXM1	5.14e-22	-2.17779	0.535	0.727	9.52e-18
FOXN2	7.22e-09	-0.464065	0.128	0.237	0.000133768
FOXN3	1.6e-13	-0.477589	0.197	0.356	2.96e-09
FOXO1	2.14e-113	-1.77469	0.01	0.406	3.96e-109
FRA10AC1	9.8e-13	-0.642542	0.321	0.475	1.82e-08
FRAT2	2.88e-20	-0.286509	0.012	0.106	5.33e-16
FRG1	4.23e-17	0.46421	0.521	0.297	7.83e-13
FRMD4B	6.48e-184	-2.51146	0.007	0.592	1.2e-179
FRMD5	1.1e-11	-0.285234	0.047	0.139	2.03e-07
FRMD6	1.3e-65	7.49224	0.787	0.438	2.41e-61
FRMD8	1.38e-30	-0.644047	0.064	0.26	2.56e-26
FRY	1.51e-18	-0.392968	0.05	0.18	2.79e-14
FST	1.83e-102	64.9919	0.933	0.529	3.39e-98
FSTL1	2.52e-17	-1.69294	0.904	0.955	4.68e-13
FSTL3	9.69e-17	1.81634	0.58	0.384	1.8e-12
FTH1	2e-07	215.235	1	1	0.00370808
FTL	7.28e-59	274.386	1	1	1.35e-54
FUCA2	2.89e-53	2.34618	0.742	0.384	5.36e-49
FUNDC1	1.12e-06	0.653276	0.354	0.243	0.020756
FURIN	5.86e-119	-3.51194	0.181	0.705	1.09e-114
FUT11	6.86e-12	-0.597655	0.134	0.265	1.27e-07
FUT8	1.1e-17	-1.27485	0.31	0.508	2.04e-13
FXYD5	5.73e-46	12.681	0.969	0.831	1.06e-41
FYN	1.53e-09	-0.461557	0.228	0.36	2.84e-05
FYTTD1	2.64e-07	-0.509968	0.433	0.547	0.00489682
FZD2	2.12e-27	0.684142	0.205	0.007	3.93e-23
FZD4	3.47e-201	-2.89922	0.02	0.668	6.43e-197
FZD7	5.58e-36	1.00048	0.243	0	1.03e-31
G6PD	1.16e-11	0.804621	0.663	0.506	2.15e-07
GAB2	3.27e-20	-0.342407	0.026	0.141	6.05e-16
GABARAP	1.24e-11	6.43768	0.972	0.963	2.3e-07
GABARAPL1	7.7e-57	-0.687837	0.022	0.265	1.43e-52
GABARAPL2	4.27e-15	2.00673	0.88	0.772	7.91e-11
GABBR2	2.24e-190	-5.0965	0.046	0.692	4.15e-186
GADD45A	1.13e-75	15.5203	0.913	0.657	2.09e-71
GADD45GIP1	2.79e-27	11.7179	0.997	0.97	5.16e-23
GAK	6.78e-19	-0.676688	0.221	0.421	1.26e-14
GAL	4.23e-138	-8.07114	0.083	0.625	7.84e-134
GALE	9.54e-23	0.987517	0.603	0.365	1.77e-18
GALM	1.14e-08	0.25479	0.11	0.028	0.000210569
GALNT1	3.41e-217	-26.7515	0.627	0.993	6.31e-213
GALNT10	1.41e-12	-0.962337	0.433	0.579	2.61e-08
GALNT11	3.98e-22	-0.657329	0.154	0.354	7.37e-18
GALNT6	4.14e-49	-1.53031	0.148	0.468	7.68e-45
GALNT7	2.23e-39	-1.46682	0.16	0.44	4.14e-35
GAMT	3.77e-25	1.30386	0.641	0.38	6.98e-21
GAPDH	3.59e-104	321.995	1	1	6.65e-100
GAS2L1	7.75e-13	-0.366819	0.257	0.425	1.44e-08
GAS5	1.92e-28	-8.995	0.879	0.963	3.56e-24
GAS6	7.87e-201	16.7044	0.922	0.119	1.46e-196
GASK1B	6.32e-41	-0.971177	0.087	0.341	1.17e-36
GATA2	2.31e-173	-3.40035	0.068	0.69	4.27e-169
GATA2-AS1	2.96e-93	-1.1873	0.014	0.358	5.48e-89
GATA3	2.91e-121	-1.68098	0.007	0.419	5.4e-117
GATA3-AS1	1.09e-31	-0.300317	0	0.109	2.02e-27
GATA6	1.19e-15	-0.51437	0.2	0.378	2.2e-11
GATAD2A	7.94e-55	-2.0303	0.401	0.731	1.47e-50
GATAD2B	7.28e-10	-0.355474	0.1	0.206	1.35e-05
GBA	3.64e-12	-0.480604	0.181	0.327	6.74e-08
GBA2	6.44e-32	-0.694768	0.069	0.273	1.19e-27
GBE1	1.11e-10	-1.04215	0.456	0.601	2.06e-06
GBGT1	8.23e-10	-0.270225	0.048	0.13	1.52e-05
GBP1	3.27e-15	1.39131	0.348	0.174	6.06e-11
GBX2	3.67e-31	-0.353639	0	0.108	6.81e-27
GCLM	7.03e-22	-1.23034	0.756	0.889	1.3e-17
GCNT2	1.9e-36	-0.430491	0	0.126	3.52e-32
GDF11	6.14e-07	-0.314376	0.138	0.232	0.011374
GDF15	2.88e-32	-15.6727	0.126	0.369	5.33e-28
GDF5	4.42e-16	0.300628	0.113	0	8.2e-12
GDF6	1.36e-127	-3.71758	0.023	0.482	2.52e-123
GDNF	1.42e-30	0.846277	0.21	0	2.62e-26
GEM	2.22e-20	0.817166	0.158	0.007	4.11e-16
GEMIN2	2.07e-13	1.50535	0.403	0.223	3.83e-09
GEMIN6	6.01e-19	1.52651	0.658	0.46	1.11e-14
GET3	1.08e-23	2.2369	0.703	0.481	2.01e-19
GFER	6.94e-24	2.95607	0.613	0.41	1.29e-19
GFOD1	2.87e-89	-1.35538	0.037	0.404	5.31e-85
GFOD2	2.8e-13	-0.551848	0.121	0.26	5.18e-09
GFPT2	4.2e-33	1.24447	0.33	0.065	7.79e-29
GGA1	1.99e-11	-0.73234	0.278	0.432	3.68e-07
GGA2	1.98e-22	-0.733165	0.183	0.391	3.67e-18
GGA3	8.71e-11	-0.295245	0.108	0.226	1.61e-06
GGH	1.05e-65	4.77954	0.858	0.529	1.94e-61
GGT5	6.53e-51	-1.3705	0.099	0.399	1.21e-46
GID8	6.26e-07	-0.718186	0.375	0.494	0.0116042
GIGYF2	2.05e-11	-1.06416	0.372	0.521	3.8e-07
GIHCG	3.72e-36	1.56122	0.479	0.173	6.9e-32
GIMAP1	6.86e-57	-0.819582	0.002	0.202	1.27e-52
GIMAP4	1.17e-171	-11.209	0	0.542	2.17e-167
GIMAP6	1.8e-91	-1.15093	0	0.308	3.33e-87
GIMAP7	7.86e-69	-1.03424	0	0.236	1.46e-64
GIMAP8	4.22e-46	-0.471773	0	0.16	7.82e-42
GINS1	3.35e-17	-0.82847	0.268	0.46	6.21e-13
GINS2	1.17e-20	2.37748	0.856	0.694	2.17e-16
GINS3	1e-41	-1.19563	0.132	0.416	1.86e-37
GIPC2	5.23e-13	-0.252452	0.026	0.109	9.69e-09
GIT1	5.52e-62	-1.55014	0.16	0.519	1.02e-57
GJA1	7.88e-118	-8.44267	0.393	0.855	1.46e-113
GLA	1.06e-07	0.583506	0.355	0.226	0.00197258
GLCE	2.59e-104	-3.19259	0.252	0.744	4.79e-100
GLG1	8.5e-30	-1.27535	0.54	0.774	1.58e-25
GLI2	2.53e-16	0.392101	0.152	0.019	4.69e-12
GLIPR1	1.19e-134	24.7915	0.956	0.623	2.2e-130
GLOD4	2.97e-12	1.26335	0.639	0.484	5.5e-08
GLRX	6.23e-55	23.3008	0.789	0.495	1.15e-50
GLRX2	3.08e-24	3.10383	0.811	0.646	5.7e-20
GLRX3	1.62e-35	1.47778	0.923	0.774	3e-31
GLS	2.58e-07	10.7973	0.752	0.664	0.00478353
GLUD1	2.91e-10	-1.20213	0.483	0.616	5.4e-06
GLUL	5.44e-08	-0.952613	0.359	0.475	0.00100768
GLYR1	4.55e-26	-1.23288	0.325	0.571	8.43e-22
GMEB2	8.96e-15	-0.368846	0.091	0.226	1.66e-10
GMFB	5.76e-09	0.9919	0.554	0.436	0.000106691
GMNN	8.68e-13	2.4669	0.779	0.622	1.61e-08
GMPPA	1.42e-12	0.81663	0.35	0.189	2.62e-08
GMPR	4.12e-33	-0.894945	0.07	0.278	7.63e-29
GMPS	1.26e-25	2.92046	0.797	0.623	2.33e-21
GNA11	8.68e-100	-4.32119	0.372	0.813	1.61e-95
GNA12	4.54e-26	-1.01653	0.252	0.495	8.42e-22
GNA13	3.49e-33	-1.00851	0.194	0.46	6.46e-29
GNAI1	5.79e-15	0.795883	0.355	0.174	1.07e-10
GNAI2	6.79e-35	-6.56677	0.982	0.994	1.26e-30
GNAQ	3.47e-29	-2.01287	0.455	0.685	6.43e-25
GNAS	5.37e-156	-24.0692	0.958	0.998	9.94e-152
GNB1	4.73e-33	-4.75843	0.919	0.976	8.76e-29
GNB4	1.07e-28	-1.72726	0.592	0.796	1.98e-24
GNG10	1.95e-100	10.4329	0.966	0.8	3.62e-96
GNG11	3.2e-69	-39.6376	0.917	0.993	5.93e-65
GNG12	1.79e-79	-1.4801	0.825	0.972	3.31e-75
GNG2	6.6e-21	0.405438	0.147	0	1.22e-16
GNG5	3.41e-84	27.2114	1	0.987	6.32e-80
GNL1	1.75e-17	-1.17141	0.448	0.622	3.25e-13
GNL3	5.83e-08	-2.98782	0.712	0.77	0.00107995
GNL3L	1.46e-10	-0.690569	0.239	0.378	2.7e-06
GNPTAB	7.55e-37	-1.00014	0.172	0.451	1.4e-32
GNS	7.33e-33	-1.13417	0.232	0.501	1.36e-28
GOLGA3	5.74e-39	-1.19294	0.406	0.701	1.06e-34
GOLGA4	1.5e-35	-8.5107	0.865	0.955	2.79e-31
GOLIM4	1.04e-06	1.46313	0.736	0.659	0.0193176
GOLM1	4.16e-75	-4.98398	0.408	0.796	7.7e-71
GOLPH3	1.35e-14	-0.826688	0.297	0.468	2.49e-10
GOPC	1.96e-06	0.742256	0.606	0.508	0.0363021
GORASP1	4.94e-13	-0.338398	0.075	0.191	9.15e-09
GORASP2	6.83e-19	-1.47173	0.543	0.72	1.26e-14
GOSR2	9.92e-11	-1.91229	0.55	0.67	1.84e-06
GOT1	1.18e-11	0.973029	0.355	0.202	2.18e-07
GOT2	3.79e-16	-1.37803	0.502	0.677	7.02e-12
GPAA1	2.6e-07	1.31017	0.696	0.623	0.00482623
GPAT4	3.15e-23	-0.948585	0.207	0.427	5.84e-19
GPBP1	1e-08	-0.809406	0.566	0.685	0.000185346
GPBP1L1	1.08e-20	-0.696715	0.191	0.388	2.01e-16
GPC1	1.19e-67	1.89773	0.543	0.102	2.2e-63
GPI	3.6e-15	-1.17699	0.564	0.714	6.67e-11
GPN1	1.21e-06	0.430013	0.454	0.332	0.0224998
GPN3	1.68e-27	1.70331	0.748	0.518	3.1e-23
GPR1	1e-30	0.63548	0.211	0	1.86e-26
GPR107	1.83e-08	-0.385698	0.165	0.276	0.000338403
GPR108	7.71e-10	-0.523518	0.205	0.334	1.43e-05
GPR143	2.33e-25	-0.346178	0.011	0.122	4.32e-21
GPR161	1.09e-27	-0.799746	0.138	0.36	2.01e-23
GPR180	1.41e-07	-0.453213	0.285	0.404	0.00261565
GPR37	6.23e-27	-0.316825	0.002	0.102	1.15e-22
GPR4	1.97e-199	-2.92126	0.002	0.622	3.65e-195
GPRC5D-AS1	1.01e-20	-0.369699	0.026	0.143	1.87e-16
GPSM3	2.85e-23	-0.918346	0.144	0.345	5.28e-19
GPX8	4.01e-37	2.17451	0.894	0.737	7.42e-33
GRAMD2B	1.48e-30	0.782621	0.224	0.007	2.74e-26
GRAP	2.98e-41	-0.436417	0	0.143	5.52e-37
GRB10	1.48e-129	-2.90511	0.037	0.519	2.73e-125
GRB14	6.71e-121	-2.83524	0.008	0.423	1.24e-116
GREM1	5.78e-180	51.7749	0.822	0.007	1.07e-175
GRK2	9.06e-23	-0.60439	0.15	0.354	1.68e-18
GRK5	2.44e-14	-0.491623	0.067	0.186	4.52e-10
GRPEL1	7.5e-12	0.792837	0.733	0.566	1.39e-07
GRPEL2	2.21e-08	-0.352565	0.158	0.271	0.000410358
GRSF1	1.55e-11	1.28465	0.735	0.605	2.88e-07
GSDME	1.54e-35	1.27752	0.342	0.063	2.85e-31
GSE1	3.03e-07	0.36199	0.172	0.08	0.00561632
GSK3A	1.18e-06	-0.729906	0.382	0.49	0.0218686
GSK3B	1.08e-12	-0.858587	0.295	0.455	2.01e-08
GSN	4.57e-07	0.675832	0.479	0.356	0.00846371
GSS	2.45e-12	0.910525	0.465	0.304	4.54e-08
GSTM3	2.87e-30	1.07892	0.495	0.206	5.32e-26
GSTM4	1.4e-15	0.349616	0.143	0.017	2.59e-11
GSTO1	5.56e-132	20.5401	0.994	0.811	1.03e-127
GSTP1	1.32e-76	7.68778	0.999	0.959	2.45e-72
GSTZ1	1.68e-06	0.350051	0.271	0.165	0.0310945
GTF2A2	7.83e-35	11.5074	0.985	0.952	1.45e-30
GTF2B	1.01e-47	1.52841	0.552	0.182	1.87e-43
GTF2E2	4.73e-08	-0.617573	0.526	0.636	0.000875611
GTF2H1	1.78e-11	-0.895485	0.323	0.471	3.3e-07
GTF2H2	1.18e-15	1.02098	0.447	0.258	2.18e-11
GTF2H3	1.6e-07	0.802855	0.54	0.427	0.00296921
GTF2H5	4.58e-60	9.78799	0.933	0.772	8.48e-56
GTF3A	1.04e-28	3.81104	0.931	0.861	1.92e-24
GTF3C1	5.27e-11	-0.372576	0.333	0.486	9.77e-07
GTF3C2	2.05e-06	-0.540121	0.242	0.341	0.0379896
GTF3C4	2.37e-14	-0.614462	0.203	0.369	4.39e-10
GTPBP1	4.07e-10	-0.338382	0.125	0.241	7.54e-06
GTPBP10	2.06e-10	0.395425	0.21	0.087	3.81e-06
GTPBP2	5.29e-07	-0.267927	0.12	0.212	0.00979961
GTPBP4	3.81e-12	1.40194	0.824	0.696	7.06e-08
GTPBP6	1.86e-08	-0.992207	0.565	0.673	0.000345328
GTPBP8	3.75e-11	0.607429	0.448	0.286	6.94e-07
GUCD1	2.38e-58	-1.46704	0.209	0.579	4.41e-54
GUK1	4.06e-22	4.11122	0.991	0.998	7.53e-18
GULP1	2.42e-12	-1.02985	0.358	0.514	4.49e-08
GYG1	1.62e-08	1.7612	0.602	0.469	0.000299808
GYPC	4.22e-168	7.04228	0.785	0.006	7.81e-164
HACD1	3.68e-57	3.65761	0.686	0.304	6.81e-53
HACD2	2.38e-28	-1.25793	0.199	0.442	4.42e-24
HACD4	1.07e-10	0.367581	0.182	0.065	1.98e-06
HADH	2.67e-16	0.893833	0.424	0.234	4.94e-12
HADHA	5.13e-34	3.02231	0.8	0.571	9.5e-30
HADHB	9.02e-18	1.3712	0.642	0.432	1.67e-13
HAGLROS	2.6e-43	-0.542721	0.004	0.165	4.81e-39
HAND2	4.71e-96	3.46465	0.535	0	8.73e-92
HAND2-AS1	7.62e-27	0.661323	0.186	0	1.41e-22
HAPLN1	4.37e-29	2.28589	0.201	0	8.1e-25
HAS2	4.75e-148	24.393	0.739	0.022	8.8e-144
HAT1	4.95e-73	4.79218	0.823	0.449	9.17e-69
HAUS1	2.16e-07	0.60455	0.706	0.583	0.00400967
HAUS8	1.33e-13	1.6266	0.379	0.204	2.46e-09
HAX1	3.89e-12	2.402	0.876	0.785	7.21e-08
HBP1	1.72e-11	-0.392939	0.107	0.228	3.19e-07
HCFC1	2.73e-18	-0.774492	0.38	0.588	5.06e-14
HCFC1R1	3.55e-08	1.38537	0.546	0.432	0.000657499
HCLS1	5.91e-85	-1.09577	0.012	0.328	1.09e-80
HDAC1	8.07e-26	1.81053	0.658	0.416	1.49e-21
HDAC2	8.11e-08	4.55081	0.858	0.759	0.00150343
HDAC7	5.38e-76	-3.13954	0.301	0.707	9.97e-72
HDAC8	6.58e-18	-0.588581	0.259	0.46	1.22e-13
HDDC2	7.35e-134	7.98986	0.853	0.254	1.36e-129
HDGF	3.13e-16	-2.51344	0.902	0.974	5.79e-12
HDGFL3	1.77e-32	-4.68049	0.765	0.894	3.27e-28
HDHD5	3.65e-13	-1.12387	0.358	0.531	6.76e-09
HDLBP	3.03e-25	-1.71288	0.947	0.98	5.61e-21
HEATR6	2.67e-07	0.285254	0.222	0.119	0.00495367
HECA	7.96e-15	-0.2789	0.035	0.134	1.47e-10
HECTD1	8.46e-09	-1.85145	0.62	0.712	0.000156717
HECW2	1.23e-152	-2.27505	0.041	0.592	2.27e-148
HEG1	7.5e-20	-0.744956	0.317	0.525	1.39e-15
HELLPAR	2.02e-13	-0.894543	0.15	0.293	3.75e-09
HELZ	8.12e-22	-1.02681	0.272	0.488	1.5e-17
HERC1	1.02e-11	-0.396704	0.252	0.403	1.88e-07
HERC2	5.61e-09	-0.709244	0.37	0.51	0.00010391
HERC4	1.07e-79	14.9336	0.815	0.477	1.98e-75
HERPUD1	1.26e-10	2.80131	0.608	0.469	2.33e-06
HES1	1.6e-90	-6.51876	0.273	0.724	2.96e-86
HEXA	5.62e-11	0.698419	0.382	0.228	1.04e-06
HEY2	5.15e-45	-0.616243	0	0.156	9.53e-41
HGF	1.78e-14	0.408571	0.101	0	3.3e-10
HGSNAT	6.2e-09	-0.633207	0.22	0.345	0.000114941
HHEX	9.38e-132	-4.35296	0.098	0.629	1.74e-127
HHIP	2.26e-254	-66.7377	0.489	1	4.18e-250
HHIP-AS1	1.24e-230	-20.6935	0.421	0.987	2.3e-226
HIBCH	8.4e-08	0.642594	0.296	0.182	0.00155574
HIC1	4.38e-10	0.469197	0.179	0.067	8.11e-06
HIF1A	2.96e-17	5.36672	0.818	0.688	5.48e-13
HIGD1A	2.9e-38	9.8486	0.865	0.685	5.37e-34
HIGD2A	4.54e-10	2.25117	0.859	0.787	8.42e-06
HINT1	2.08e-68	50.0276	1	1	3.85e-64
HINT2	1.38e-33	2.26597	0.7	0.44	2.55e-29
HIP1	6.18e-18	-0.832578	0.153	0.328	1.15e-13
HIP1R	7.1e-71	-1.09922	0.024	0.315	1.31e-66
HIPK1	1.16e-37	-1.38262	0.255	0.544	2.15e-33
HIPK2	5.55e-07	-0.460761	0.545	0.659	0.010283
HIRA	3.48e-29	-0.751518	0.132	0.36	6.44e-25
HIRIP3	1.3e-15	0.847808	0.403	0.217	2.4e-11
HIVEP1	1.62e-22	-0.646489	0.092	0.267	2.99e-18
HIVEP2	4.11e-16	0.381489	0.163	0.026	7.62e-12
HK2	7.99e-18	-0.376773	0.041	0.16	1.48e-13
HLA-A	9.44e-48	4.42127	0.867	0.538	1.75e-43
HLA-B	1.38e-40	14.5747	0.605	0.293	2.56e-36
HLA-C	6.5e-51	3.78538	0.732	0.412	1.2e-46
HLA-DPB1	2.34e-18	-0.505223	0.069	0.213	4.33e-14
HLA-E	1.07e-40	-3.96979	0.548	0.805	1.99e-36
HLTF	3.2e-28	1.50018	0.576	0.31	5.94e-24
HLX	1.6e-13	0.336622	0.134	0.02	2.97e-09
HMBOX1	1.3e-18	-0.43479	0.074	0.221	2.41e-14
HMBS	1.05e-18	1.02986	0.526	0.31	1.94e-14
HMG20B	1.55e-07	0.770967	0.625	0.49	0.00287693
HMGA1	5.54e-83	-29.6178	0.998	1	1.03e-78
HMGB1	1.25e-16	-5.49819	1	0.998	2.31e-12
HMGB2	5.86e-75	67.8894	0.996	0.983	1.09e-70
HMGB3	1.89e-10	1.0194	0.809	0.724	3.5e-06
HMGCR	6.29e-09	-0.385768	0.146	0.258	0.000116501
HMGCS1	4.08e-15	-0.442498	0.081	0.213	7.56e-11
HMGN2	4.01e-101	32.0562	0.999	0.991	7.44e-97
HMGN3	3.03e-18	-2.44443	0.901	0.941	5.62e-14
HMMR	1.95e-25	3.26108	0.675	0.456	3.62e-21
HNRNPA0	3.6e-11	-0.516546	0.823	0.874	6.67e-07
HNRNPA2B1	2.16e-21	-1.20643	0.997	0.998	4.01e-17
HNRNPD	1.29e-14	8.25038	0.99	0.976	2.38e-10
HNRNPDL	7.14e-37	18.886	0.989	0.939	1.32e-32
HNRNPF	3.34e-15	-4.98929	0.957	0.885	6.18e-11
HNRNPH1	2.87e-14	9.69238	0.932	0.878	5.32e-10
HNRNPH3	1.07e-35	8.61494	0.955	0.852	1.98e-31
HNRNPL	3.96e-20	1.09028	0.568	0.343	7.34e-16
HNRNPM	2.95e-16	-0.674091	0.94	0.833	5.47e-12
HNRNPR	2.14e-07	3.31547	0.974	0.983	0.00395982
HNRNPUL1	6.7e-38	-2.40458	0.738	0.907	1.24e-33
HOMER1	6.71e-30	-0.593139	0.048	0.224	1.24e-25
HOMER3	2.62e-06	1.64382	0.758	0.681	0.0484617
HOOK3	9.95e-15	-0.971273	0.51	0.683	1.84e-10
HOPX	9.8e-84	-3.15145	0.144	0.566	1.82e-79
HOXA10-AS	1.12e-07	-0.404321	0.112	0.206	0.00207471
HOXA3	1.4e-19	-0.401422	0.043	0.171	2.6e-15
HOXA5	1.62e-43	-1.13238	0.048	0.276	3e-39
HOXA7	9.96e-07	-0.54255	0.199	0.297	0.0184603
HOXA9	3.27e-58	-2.65712	0.323	0.692	6.06e-54
HOXB3	8.96e-11	-0.315075	0.071	0.173	1.66e-06
HOXB4	4.18e-29	-1.06145	0.106	0.321	7.75e-25
HOXC10	3.38e-39	0.967369	0.262	0	6.27e-35
HOXC6	2.98e-56	1.17169	0.37	0.009	5.52e-52
HOXC8	4.41e-118	3.35584	0.637	0.017	8.17e-114
HOXC9	3.83e-58	1.41975	0.427	0.039	7.1e-54
HOXD1	4.12e-30	-0.523974	0	0.104	7.63e-26
HOXD8	2.06e-18	-0.677589	0.13	0.302	3.81e-14
HPCAL1	7.15e-123	-4.02895	0.281	0.809	1.32e-118
HPF1	1e-71	3.36838	0.802	0.421	1.86e-67
HPRT1	4.4e-33	3.24854	0.826	0.607	8.15e-29
HPS1	1.53e-07	-0.535199	0.381	0.501	0.00283084
HPSE	1.54e-22	-0.276454	0.013	0.119	2.86e-18
HRH1	1.33e-07	-0.35858	0.193	0.304	0.00245925
HS2ST1	9.78e-24	-0.816799	0.195	0.416	1.81e-19
HS3ST3A1	5.05e-21	0.423658	0.148	0	9.35e-17
HSBP1	2.32e-98	27.2149	0.988	0.928	4.29e-94
HSBP1L1	6.83e-37	1.31925	0.427	0.119	1.27e-32
HSD17B10	9.05e-13	0.312942	0.7	0.518	1.68e-08
HSD17B12	3.73e-39	-1.65367	0.478	0.755	6.92e-35
HSD3B7	1.05e-13	0.286132	0.119	0.011	1.95e-09
HSDL2	2.22e-09	0.997938	0.472	0.328	4.12e-05
HSF1	1.72e-23	-1.08576	0.432	0.646	3.19e-19
HSP90AA1	1.92e-124	127.227	1	0.996	3.56e-120
HSP90AB1	1.35e-14	-8.63503	1	0.998	2.49e-10
HSP90B1	5.39e-44	-45	0.998	0.987	9.98e-40
HSPA12A	1.28e-15	0.299771	0.11	0	2.38e-11
HSPA14	1.74e-16	-0.503806	0.101	0.25	3.23e-12
HSPA1A	5.54e-48	2.35202	0.506	0.147	1.03e-43
HSPA1B	1.24e-06	0.376707	0.231	0.132	0.0230074
HSPA2	7.59e-09	0.62492	0.167	0.065	0.000140567
HSPA4	1.41e-13	0.438231	0.786	0.644	2.61e-09
HSPA8	1.46e-35	6.87699	0.999	0.991	2.71e-31
HSPB1	4.34e-54	36.2133	0.97	0.866	8.04e-50
HSPB11	4.04e-74	5.92644	0.925	0.67	7.48e-70
HSPB6	1.01e-76	4.1668	0.496	0.032	1.87e-72
HSPBP1	1.61e-06	0.501652	0.371	0.26	0.0298736
HSPD1	2.3e-18	6.63614	0.995	0.985	4.27e-14
HSPE1	8.77e-34	25.3311	0.998	0.993	1.62e-29
HSPG2	3.02e-236	-41.2331	0.432	0.98	5.6e-232
HTATIP2	4.22e-18	-0.881531	0.261	0.466	7.81e-14
HTRA1	3.99e-14	-0.905682	0.261	0.432	7.39e-10
HTRA2	5.35e-08	0.565172	0.384	0.26	0.00099142
HTT	1.46e-07	-0.515412	0.23	0.345	0.00270098
HUWE1	1.84e-21	-1.61262	0.563	0.731	3.4e-17
HYAL2	6.1e-160	-18.5722	0.559	0.95	1.13e-155
HYLS1	2.53e-17	1.07291	0.363	0.174	4.68e-13
HYOU1	1.6e-64	-2.60626	0.346	0.731	2.96e-60
IAH1	2.34e-66	5.13014	0.874	0.614	4.33e-62
ICA1	7.56e-77	-0.76414	0	0.262	1.4e-72
ICAM2	1.96e-299	-31.3266	0	0.857	3.64e-295
ICMT	4.11e-38	-1.79351	0.548	0.79	7.61e-34
ID1	1.67e-25	84.7315	0.98	0.968	3.1e-21
ID3	6.37e-74	132.998	0.997	0.98	1.18e-69
ID4	2.33e-42	2.64343	0.281	0	4.32e-38
IDH2	2.04e-10	-1.51389	0.632	0.737	3.78e-06
IDH3B	1.2e-09	0.699419	0.532	0.38	2.22e-05
IDH3G	2.02e-30	2.04099	0.611	0.325	3.75e-26
IDI1	3.27e-18	-2.18282	0.342	0.534	6.05e-14
IER2	1.5e-37	10.6584	0.929	0.788	2.78e-33
IER3	3.25e-15	66.6276	0.949	0.924	6.01e-11
IER3IP1	2.33e-34	4.59065	0.946	0.809	4.32e-30
IER5	1.01e-28	1.34819	0.495	0.223	1.87e-24
IFFO2	6.09e-08	-0.26374	0.063	0.141	0.00112771
IFI16	1.26e-15	-3.28339	0.53	0.696	2.34e-11
IFI27	1.78e-89	-5.78875	0.04	0.412	3.3e-85
IFI27L2	1.36e-80	3.74304	0.753	0.288	2.52e-76
IFI6	5.37e-11	1.62631	0.202	0.078	9.96e-07
IFIT5	5.61e-12	0.378301	0.133	0.026	1.04e-07
IFITM2	1.97e-15	1.72934	0.856	0.712	3.65e-11
IFITM3	5.37e-42	6.34673	0.896	0.677	9.95e-38
IFNAR2	8.78e-13	-0.548633	0.203	0.36	1.63e-08
IFRD2	1.85e-30	-3.03831	0.697	0.887	3.43e-26
IFT20	5.97e-17	-1.16965	0.446	0.623	1.11e-12
IFT22	1.83e-14	1.82205	0.606	0.443	3.4e-10
IFT43	4.73e-14	0.72267	0.358	0.186	8.77e-10
IFT57	5.89e-21	3.05178	0.723	0.59	1.09e-16
IFT74	6.16e-10	0.46438	0.248	0.121	1.14e-05
IFT81	1.1e-14	0.617003	0.281	0.115	2.04e-10
IFT88	1.83e-07	0.524236	0.299	0.186	0.00339486
IGF2BP1	1.03e-13	-0.845108	0.377	0.553	1.9e-09
IGF2BP2	2.76e-27	-2.28561	0.657	0.835	5.11e-23
IGF2BP3	2.43e-206	-12.9053	0.295	0.941	4.5e-202
IGFBP1	4.11e-86	-4.54786	0	0.291	7.62e-82
IGFBP2	1.12e-108	-3.83056	0.002	0.369	2.08e-104
IGFBP3	4.84e-26	10.4231	0.069	0.247	8.97e-22
IGFBP4	2.25e-15	16.9811	0.923	0.891	4.18e-11
IGFBP6	3.73e-155	16.1796	0.839	0.18	6.91e-151
IGFBP7	9.29e-37	25.8546	0.983	0.931	1.72e-32
IK	8.29e-23	1.00016	0.722	0.475	1.54e-18
IKBIP	1.89e-32	1.44156	0.904	0.759	3.5e-28
IKZF5	7.04e-08	-0.255037	0.071	0.152	0.00130363
IL11	2.03e-54	22.9775	0.367	0.013	3.75e-50
IL11RA	8.18e-10	0.353067	0.136	0.039	1.52e-05
IL13RA1	1.52e-70	-2.17913	0.222	0.623	2.82e-66
IL15	4.58e-12	0.32599	0.146	0.033	8.48e-08
IL15RA	2.83e-61	-0.781183	0.023	0.282	5.24e-57
IL17D	5.32e-28	-0.371789	0.013	0.139	9.85e-24
IL17RA	1.37e-23	-0.490823	0.103	0.291	2.53e-19
IL1B	1.4e-27	5.78622	0.191	0	2.59e-23
IL1RL1	0	-86.1437	0	0.983	0
IL32	8.1e-07	0.698639	0.242	0.141	0.0150059
IL4R	4.4e-25	-0.952558	0.125	0.33	8.15e-21
IL6ST	2.94e-69	-6.70612	0.713	0.917	5.45e-65
IL7R	3.86e-23	6.48129	0.405	0.182	7.15e-19
ILF2	4.42e-90	6.4468	0.976	0.822	8.19e-86
ILF3	1.31e-26	-1.40015	0.872	0.98	2.43e-22
ILK	1.05e-17	1.11184	0.814	0.66	1.95e-13
ILRUN	5.24e-12	-0.439345	0.193	0.34	9.71e-08
IMMP1L	4.25e-10	0.752324	0.384	0.241	7.88e-06
IMMP2L	2.32e-09	0.324494	0.168	0.063	4.3e-05
IMMT	1.34e-08	0.425796	0.711	0.612	0.000247664
IMP3	2.98e-40	4.1714	0.798	0.51	5.53e-36
IMP4	3.78e-08	1.51623	0.797	0.699	0.0006997
IMPA2	1.31e-25	1.25398	0.357	0.121	2.43e-21
IMPDH1	1.94e-22	-1.66683	0.467	0.653	3.59e-18
INAFM1	1.26e-13	0.633355	0.281	0.124	2.33e-09
INHBA	4.52e-93	19.109	0.884	0.51	8.38e-89
INO80C	2.8e-15	-0.701809	0.484	0.655	5.19e-11
INO80D	2.68e-07	-0.266975	0.181	0.288	0.00496009
INPP1	2.53e-16	-1.08263	0.336	0.521	4.68e-12
INPP4A	1.1e-14	-0.273956	0.064	0.186	2.04e-10
INPP5D	1.63e-37	-0.320947	0	0.13	3.02e-33
INPPL1	1.11e-11	-0.531987	0.191	0.338	2.05e-07
INSIG1	6.93e-18	-1.359	0.122	0.288	1.28e-13
INSIG2	1.4e-27	-0.669899	0.126	0.345	2.59e-23
INSYN2B	2.54e-102	-3.08587	0.139	0.62	4.71e-98
INTS1	2.72e-22	-1.02072	0.293	0.516	5.04e-18
INTS10	1.28e-10	-0.830999	0.351	0.497	2.38e-06
INTS14	4.25e-09	-0.477308	0.199	0.319	7.88e-05
IP6K1	4.9e-20	-0.699531	0.136	0.319	9.07e-16
IPO11	4.37e-82	-2.01134	0.155	0.583	8.09e-78
IPO7	1.21e-27	-4.29577	0.816	0.933	2.24e-23
IPO9	1.31e-23	-1.96636	0.436	0.664	2.43e-19
IPPK	5.87e-30	-0.736541	0.073	0.269	1.09e-25
IRAK1	1.72e-68	-6.0792	0.521	0.853	3.18e-64
IRAK4	4.14e-08	0.522664	0.293	0.173	0.000767591
IREB2	5.18e-23	-0.809303	0.287	0.514	9.59e-19
IRF1	9.31e-08	0.262755	0.142	0.054	0.00172417
IRF2BP2	5.89e-14	-1.1642	0.527	0.685	1.09e-09
IRF9	3e-12	0.719769	0.212	0.078	5.55e-08
IRGQ	3.54e-26	-0.561087	0.081	0.269	6.56e-22
IRS1	8.74e-33	1.09031	0.228	0.002	1.62e-28
IRX3	1.29e-15	0.366646	0.11	0	2.4e-11
ISCA1	4.4e-11	-1.21154	0.616	0.714	8.16e-07
ISCA2	8.52e-43	2.60353	0.738	0.438	1.58e-38
ISG15	3.06e-13	169.883	0.594	0.419	5.67e-09
ISG20L2	1.07e-29	-1.4378	0.279	0.532	1.98e-25
IST1	1.01e-07	-0.391046	0.239	0.358	0.00187018
ITFG1	2.78e-09	0.513083	0.363	0.228	5.15e-05
ITGA1	3.77e-12	0.316678	0.121	0.019	6.98e-08
ITGA3	4.11e-19	1.09757	0.477	0.267	7.62e-15
ITGA4	1.64e-51	1.34978	0.395	0.039	3.04e-47
ITGA5	4.03e-221	-21.3935	0.495	0.989	7.46e-217
ITGA6	9.64e-28	-3.5923	0.292	0.54	1.79e-23
ITGAV	1.62e-103	-8.46081	0.394	0.829	3e-99
ITGB1	1.72e-31	8.73988	0.998	0.993	3.19e-27
ITGB1BP1	1.41e-19	1.92921	0.936	0.976	2.62e-15
ITGB3	1.73e-22	-0.438979	0.029	0.156	3.2e-18
ITGB3BP	3.77e-19	1.46741	0.61	0.401	6.99e-15
ITM2B	1.64e-19	1.2779	0.889	0.768	3.04e-15
ITM2C	3.66e-85	2.3246	0.538	0.037	6.79e-81
ITPA	2.06e-44	2.64718	0.783	0.482	3.81e-40
ITPK1	1.27e-19	-0.517687	0.155	0.345	2.36e-15
ITPR1	7.49e-15	-0.316324	0.047	0.156	1.39e-10
ITPR2	1.07e-103	-2.98628	0.482	0.883	1.97e-99
ITPR3	8.66e-30	-1.26793	0.186	0.429	1.6e-25
ITPRID2	1.93e-06	1.64742	0.712	0.66	0.0358094
ITPRIP	7.64e-07	-0.435122	0.206	0.314	0.014158
ITPRIPL2	3.93e-22	-1.34163	0.242	0.468	7.29e-18
ITSN1	3.76e-46	-2.00241	0.304	0.627	6.96e-42
ITSN2	1.25e-26	-1.19484	0.277	0.531	2.31e-22
IVNS1ABP	2.56e-33	-4.40978	0.304	0.588	4.74e-29
JADE1	9.41e-44	-3.33738	0.366	0.679	1.74e-39
JADE2	1.4e-09	-0.304379	0.069	0.161	2.6e-05
JAG1	1.55e-102	-2.34434	0.032	0.432	2.87e-98
JAG2	7.47e-103	-1.35603	0	0.343	1.38e-98
JAK1	5.63e-94	-21.9769	0.768	0.961	1.04e-89
JAM3	1.8e-21	-0.967523	0.233	0.445	3.33e-17
JKAMP	7.45e-32	2.03937	0.67	0.404	1.38e-27
JMJD1C	1.02e-18	-1.65261	0.469	0.635	1.89e-14
[truncated: 2,946 more rows]

## Sheet: Table SD3
Table SD3 - Differentially expressed genes in Cluster 1 of integrated scRNA-seq analysis of three HUCMSC and two HUVEC samples (passage 6)
gene	p_val	avg_log2FC	pct.1	pct.2	p_val_adj
A1BG	4.19e-31	0.846758	0.295	0.055	7.75e-27
AAK1	3.27e-24	-5.28291	0.371	0.61	6.05e-20
AAMDC	6.18e-08	0.511893	0.625	0.514	0.00114515
AARSD1	1.22e-06	0.348441	0.376	0.261	0.0226345
AASS	4.85e-08	-0.436896	0.102	0.2	0.000899451
ABCA3	7.88e-44	-0.505076	0.002	0.188	1.46e-39
ABCB10	1.09e-06	-0.330435	0.113	0.2	0.0202317
ABCB6	6.49e-07	-0.342693	0.075	0.152	0.0120192
ABCC1	6.88e-28	-0.795463	0.135	0.364	1.28e-23
ABCC3	2.09e-27	0.662244	0.211	0.018	3.87e-23
ABCC4	2.93e-12	-0.501233	0.153	0.296	5.43e-08
ABCD4	6.07e-13	-0.417343	0.087	0.212	1.13e-08
ABHD11	2.27e-10	0.713113	0.285	0.152	4.21e-06
ABHD17A	5.97e-13	-1.25217	0.521	0.674	1.11e-08
ABHD2	8.65e-23	-1.25397	0.255	0.476	1.6e-18
ABHD5	3.35e-14	-0.591042	0.241	0.417	6.2e-10
ABI1	2.7e-07	-0.687383	0.268	0.383	0.00500612
ABI3	6.34e-90	-2.17673	0.005	0.37	1.18e-85
ABI3BP	9.59e-09	-0.271246	0.086	0.183	0.000177665
ABITRAM	1.45e-10	-0.443845	0.081	0.188	2.68e-06
ABL1	2.73e-35	-1.19616	0.154	0.423	5.05e-31
ABL2	2e-79	-7.04644	0.34	0.765	3.7e-75
ABLIM1	8.78e-30	-0.360702	0.008	0.149	1.63e-25
ABLIM3	8.46e-21	-0.658532	0.085	0.255	1.57e-16
ABR	4.74e-07	-0.377597	0.16	0.263	0.00877529
ABRACL	4.06e-16	-3.9498	0.775	0.855	7.51e-12
AC005261.1	8.65e-13	-0.528561	0.118	0.253	1.6e-08
AC005670.3	1.65e-12	-0.321379	0.118	0.253	3.05e-08
AC006329.1	7.65e-17	-0.49527	0.065	0.202	1.42e-12
AC008568.1	1.33e-26	-23.9427	0	0.111	2.46e-22
AC008875.3	6.28e-23	-0.458518	0.049	0.207	1.16e-18
AC015813.1	2.51e-13	-0.489067	0.112	0.25	4.64e-09
AC016831.1	1.44e-07	0.290344	0.183	0.088	0.00265965
AC026401.3	1.33e-10	-0.342564	0.087	0.198	2.46e-06
AC037198.1	1.46e-34	-0.701444	0.055	0.271	2.71e-30
AC073130.1	1.22e-35	-0.520535	0.017	0.197	2.26e-31
AC073611.1	2.32e-09	0.303366	0.15	0.053	4.3e-05
AC083855.2	6.93e-20	-0.432439	0.03	0.157	1.28e-15
AC087392.1	1.21e-15	0.30364	0.103	0.002	2.25e-11
AC090152.1	8.51e-15	-0.347678	0.057	0.179	1.58e-10
AC091607.2	2.25e-12	0.318516	0.134	0.028	4.17e-08
AC092069.1	7.26e-27	0.923568	0.251	0.043	1.35e-22
AC092683.1	8.52e-17	-0.453592	0.056	0.187	1.58e-12
AC092807.3	2.4e-11	0.863487	0.31	0.164	4.45e-07
AC093323.1	6.17e-10	-0.361319	0.092	0.2	1.14e-05
AC093673.1	1.92e-11	-0.702969	0.305	0.463	3.56e-07
AC093849.2	5.18e-49	0.941525	0.301	0.003	9.59e-45
AC100810.1	5.33e-07	0.301273	0.373	0.255	0.00987246
AC124067.2	1.79e-13	0.371184	0.135	0.025	3.32e-09
AC124798.1	1.91e-15	-0.253739	0.019	0.112	3.54e-11
AC127502.2	3.57e-12	-0.423819	0.135	0.273	6.62e-08
AC145207.5	4.65e-08	-0.322676	0.089	0.18	0.000861747
AC244153.1	8.13e-12	0.614176	0.259	0.121	1.51e-07
ACAA2	1.88e-41	2.13475	0.686	0.379	3.49e-37
ACACA	1.28e-09	-0.472579	0.16	0.283	2.37e-05
ACADM	7.7e-08	1.0263	0.47	0.334	0.00142724
ACADVL	6.43e-27	1.36352	0.691	0.468	1.19e-22
ACAT2	6.85e-25	1.03751	0.538	0.286	1.27e-20
ACBD3	2.74e-29	3.04363	0.708	0.461	5.07e-25
ACER3	1.42e-11	-0.604831	0.212	0.364	2.64e-07
ACLY	1.71e-09	-0.40759	0.574	0.696	3.17e-05
ACOT7	4.15e-13	1.17179	0.471	0.301	7.69e-09
ACOX1	2.11e-07	-0.33343	0.133	0.231	0.00391308
ACTA2	2.54e-134	47.7464	0.659	0.007	4.7e-130
ACTB	2.02e-103	288.821	1	1	3.74e-99
ACTG1	3.05e-77	215.244	1	1	5.64e-73
ACTG2	9.52e-150	34.7774	0.703	0	1.76e-145
ACTL6A	1.22e-22	1.56827	0.637	0.418	2.27e-18
ACTN1	1.37e-31	10.3427	0.971	0.911	2.55e-27
ACTN4	1.16e-13	12.1636	0.928	0.893	2.14e-09
ACTR10	1.26e-32	2.17079	0.65	0.382	2.34e-28
ACTR3	1.32e-15	6.67715	0.977	0.932	2.44e-11
ACTR6	4e-19	0.665403	0.375	0.164	7.41e-15
ACVR1B	4.76e-26	-0.654753	0.074	0.264	8.81e-22
ACVRL1	9.95e-200	-3.44852	0.007	0.709	1.84e-195
ADA	3.82e-15	-0.363452	0.032	0.137	7.07e-11
ADAM10	7.84e-30	-1.48565	0.299	0.555	1.45e-25
ADAM12	2.34e-43	1.44217	0.268	0.002	4.34e-39
ADAM15	1.75e-62	-2.39113	0.19	0.574	3.24e-58
ADAM19	4.55e-68	1.92329	0.402	0.008	8.43e-64
ADAM23	7.78e-31	-0.784028	0.075	0.289	1.44e-26
ADAM9	8.09e-32	-6.0824	0.772	0.919	1.5e-27
ADAMTS1	1.01e-15	15.0758	0.655	0.516	1.86e-11
ADAMTS12	2.54e-29	0.631367	0.193	0.003	4.7e-25
ADAMTS2	8.23e-26	0.49624	0.164	0	1.52e-21
ADAMTS6	9.62e-16	2.71937	0.498	0.314	1.78e-11
ADAMTS9	5.5e-88	-6.67781	0.001	0.352	1.02e-83
ADAMTSL1	1.43e-18	0.658487	0.273	0.093	2.65e-14
ADAR	1.79e-14	-2.71723	0.476	0.643	3.32e-10
ADARB1	2.69e-55	2.3314	0.51	0.136	4.98e-51
ADCY3	6.18e-20	-0.553691	0.131	0.319	1.15e-15
ADCY4	1.76e-34	-0.43848	0	0.144	3.25e-30
ADD3	2.53e-08	0.716775	0.354	0.228	0.00046961
ADGRA3	4.53e-11	-0.312421	0.107	0.23	8.39e-07
ADGRE5	1.57e-38	0.995894	0.267	0.015	2.9e-34
ADGRG1	5.99e-97	-2.2455	0.017	0.423	1.11e-92
ADGRG6	5.08e-45	-1.23928	0.148	0.46	9.41e-41
ADGRL2	7.81e-44	-0.728248	0.013	0.22	1.45e-39
ADGRL4	3.15e-214	-11.9176	0.165	0.907	5.83e-210
ADH5	3.28e-81	5.735	0.854	0.469	6.09e-77
ADI1	2.09e-26	2.07026	0.725	0.496	3.87e-22
ADIPOR1	6.72e-18	-1.3751	0.442	0.617	1.25e-13
ADIPOR2	4.57e-10	-0.500839	0.212	0.349	8.47e-06
ADIRF	3.96e-68	9.61739	0.601	0.17	7.34e-64
ADM	1.9e-08	13.2877	0.434	0.314	0.0003526
ADNP2	8.93e-07	-0.48462	0.169	0.266	0.016549
ADRM1	9.79e-19	4.81462	0.914	0.788	1.81e-14
ADTRP	1.15e-37	-0.704807	0.01	0.187	2.14e-33
AEBP1	1.65e-06	0.592211	0.344	0.231	0.030589
AEBP2	8.29e-12	-0.492651	0.164	0.302	1.54e-07
AFAP1	1.12e-13	-0.614085	0.532	0.686	2.08e-09
AFF1	5.14e-27	-0.579195	0.069	0.261	9.53e-23
AFF4	7.14e-17	-1.28689	0.492	0.66	1.32e-12
AFG3L2	6.74e-08	-0.638641	0.321	0.453	0.00124889
AGAP3	2.6e-34	-1.03774	0.142	0.397	4.81e-30
AGBL5	4.43e-08	-0.25243	0.084	0.175	0.00082032
AGO1	1.07e-15	-0.620951	0.161	0.327	1.98e-11
AGO2	4.97e-45	-2.73044	0.367	0.684	9.21e-41
AGO3	2.4e-06	-0.587783	0.221	0.322	0.0445237
AGPAT3	5.04e-12	-0.919955	0.309	0.468	9.34e-08
AGPAT5	5.64e-44	-2.71069	0.288	0.603	1.04e-39
AGPS	4.77e-39	-1.64557	0.353	0.656	8.83e-35
AGRN	2.94e-08	0.263718	0.134	0.048	0.000544247
AGTPBP1	2.48e-18	-0.294071	0.027	0.144	4.6e-14
AHI1	1.52e-06	0.802574	0.397	0.286	0.0281061
AHNAK2	6.13e-54	-2.25334	0.247	0.612	1.14e-49
AIFM2	1.13e-17	0.626328	0.288	0.107	2.09e-13
AIG1	2.02e-23	1.44984	0.354	0.131	3.75e-19
AIMP1	3.86e-11	1.4922	0.727	0.61	7.15e-07
AIMP2	2.56e-07	0.278957	0.425	0.291	0.00474055
AJUBA	2.4e-12	-0.499347	0.145	0.286	4.45e-08
AK2	4.62e-10	-0.841952	0.525	0.653	8.55e-06
AK6	5.45e-31	2.39497	0.715	0.45	1.01e-26
AKAP1	2.09e-12	-0.459779	0.1	0.228	3.88e-08
AKAP12	4.99e-192	-66.5197	0.597	0.982	9.25e-188
AKAP17A	1.88e-10	-0.643663	0.224	0.36	3.48e-06
AKAP8	2.89e-08	-0.310143	0.239	0.364	0.000536195
AKIRIN1	1.97e-12	-1.49319	0.594	0.719	3.65e-08
AKR1B1	9.81e-20	1.81044	0.784	0.636	1.82e-15
AKR7A2	3.33e-19	1.33339	0.551	0.342	6.17e-15
AKT1	3.34e-45	-2.54219	0.508	0.79	6.19e-41
AKT3	2.23e-26	-1.11483	0.249	0.488	4.12e-22
AL049840.5	6.35e-18	-0.51874	0.062	0.203	1.18e-13
AL161772.1	3.68e-38	-0.494051	0.011	0.192	6.82e-34
AL355312.4	2.9e-36	-0.471179	0.005	0.167	5.37e-32
AL590004.3	1.74e-36	-0.43838	0.001	0.155	3.22e-32
AL590617.2	1.13e-10	-0.35362	0.062	0.16	2.09e-06
ALDH1A2	1.9e-25	-0.349832	0	0.106	3.53e-21
ALDH1A3	4.53e-20	5.99042	0.292	0.104	8.39e-16
ALDH1L2	2.59e-22	0.483877	0.157	0.007	4.8e-18
ALDH7A1	3.94e-12	0.58581	0.342	0.185	7.3e-08
ALDH9A1	2.02e-13	0.822122	0.447	0.281	3.75e-09
ALG12	1.38e-09	-0.314161	0.075	0.172	2.55e-05
ALG14	7.46e-10	0.621049	0.357	0.212	1.38e-05
ALG5	1.46e-07	0.745574	0.528	0.398	0.0027003
ALG8	3.45e-11	0.570581	0.305	0.164	6.4e-07
ALKBH5	1.32e-24	-1.13699	0.297	0.537	2.45e-20
ALKBH7	5.7e-26	1.83761	0.636	0.4	1.06e-21
ALKBH8	1.66e-28	-0.572359	0.056	0.246	3.08e-24
ALPK2	3.02e-18	0.3713	0.117	0	5.6e-14
ALPK3	7.8e-27	-0.56504	0.009	0.139	1.45e-22
ALYREF	1.19e-23	2.75729	0.916	0.797	2.2e-19
AMD1	1.18e-26	-1.76414	0.66	0.843	2.18e-22
AMFR	1.45e-10	-0.594389	0.255	0.397	2.68e-06
AMMECR1L	1.38e-19	-0.457236	0.076	0.235	2.56e-15
AMOTL1	4.42e-13	-0.675386	0.179	0.329	8.18e-09
AMOTL2	1.89e-17	-1.16566	0.37	0.572	3.5e-13
AMPH	1.7e-11	-0.301444	0.031	0.116	3.15e-07
ANAPC1	2.62e-14	-0.616085	0.194	0.357	4.85e-10
ANAPC10	1.07e-07	0.61177	0.42	0.291	0.00198492
ANAPC11	1.21e-23	8.4829	0.958	0.906	2.24e-19
ANAPC5	4.69e-20	-2.39298	0.655	0.807	8.69e-16
ANGPT1	8.63e-18	0.668842	0.203	0.048	1.6e-13
ANGPT2	4.52e-46	-1.03953	0.008	0.215	8.37e-42
ANKLE2	4.33e-11	-1.0377	0.419	0.56	8.02e-07
ANKRD1	1.53e-216	-38.0151	0.127	0.889	2.84e-212
ANKRD11	1.73e-63	-15.0898	0.843	0.967	3.2e-59
ANKRD12	9.6e-10	-0.968701	0.357	0.499	1.78e-05
ANKRD13A	2.66e-27	1.56954	0.498	0.238	4.93e-23
ANKRD18B	1.57e-23	-0.648672	0.08	0.263	2.9e-19
ANKRD27	1.32e-09	-0.302929	0.087	0.19	2.45e-05
ANKRD28	1.51e-08	2.08962	0.691	0.579	0.000280171
ANKRD35	2.26e-27	0.537951	0.184	0.005	4.19e-23
ANKRD36C	7.7e-13	-0.914467	0.122	0.256	1.43e-08
ANKRD50	5.84e-116	-5.41375	0.198	0.732	1.08e-111
ANKS6	7.63e-14	-0.511158	0.131	0.278	1.41e-09
ANLN	3.1e-15	4.63933	0.864	0.767	5.74e-11
ANO6	3.05e-10	-0.420399	0.235	0.377	5.65e-06
ANP32A	1.49e-07	-1.11515	0.773	0.643	0.00275624
ANP32B	5.27e-15	7.2986	0.985	0.965	9.76e-11
ANP32E	3.97e-27	5.59043	0.936	0.84	7.35e-23
ANPEP	1.56e-30	-2.09079	0.305	0.557	2.89e-26
ANTKMT	1.83e-09	0.949921	0.599	0.448	3.39e-05
ANTXR1	8.28e-33	0.946798	0.38	0.106	1.53e-28
ANTXR2	2.24e-09	1.01383	0.45	0.314	4.15e-05
ANXA1	5.46e-150	143.562	0.998	0.907	1.01e-145
ANXA10	3.87e-24	0.838583	0.154	0	7.16e-20
ANXA11	4.15e-08	1.14063	0.711	0.617	0.000769148
ANXA2	3.35e-186	159.287	1	0.997	6.21e-182
ANXA2R	1.74e-15	-0.259709	0.022	0.119	3.22e-11
ANXA4	3.61e-21	1.03485	0.444	0.22	6.69e-17
ANXA5	5.68e-89	33.5662	0.999	0.964	1.05e-84
ANXA6	1.99e-55	2.69647	0.718	0.372	3.68e-51
ANXA7	1.4e-46	6.14259	0.783	0.507	2.59e-42
AOPEP	1.03e-18	1.03153	0.354	0.157	1.9e-14
AP000695.2	5.71e-26	-0.485653	0.019	0.16	1.06e-21
AP001528.1	1.17e-57	-0.847122	0.006	0.255	2.17e-53
AP1AR	7.79e-09	-0.427325	0.173	0.293	0.000144278
AP1B1	1.89e-24	-0.650807	0.198	0.435	3.51e-20
AP1S1	4.61e-14	2.80015	0.72	0.572	8.55e-10
AP1S2	3.57e-22	1.73029	0.622	0.398	6.61e-18
AP2A1	1.04e-06	-0.431728	0.299	0.407	0.0192678
AP2B1	6.24e-08	-0.684978	0.392	0.502	0.00115558
AP2M1	1.28e-11	5.26515	0.957	0.931	2.37e-07
AP2S1	1.85e-34	29.5337	0.997	0.993	3.43e-30
AP3D1	9.4e-51	-3.14111	0.553	0.815	1.74e-46
AP3M1	1.05e-16	-0.662351	0.205	0.385	1.95e-12
AP4M1	8.06e-07	0.313709	0.243	0.142	0.0149245
AP5B1	2.09e-08	-0.439499	0.092	0.187	0.000387088
APBB2	2e-10	-0.717227	0.217	0.35	3.7e-06
APC	8.78e-13	-0.893987	0.317	0.484	1.63e-08
APCDD1L	8.43e-52	1.42091	0.333	0.013	1.56e-47
APCDD1L-DT	5.66e-51	2.48961	0.308	0.002	1.05e-46
APEH	1.32e-07	0.325614	0.239	0.131	0.00244033
APEX1	8.66e-11	4.53374	0.793	0.693	1.61e-06
APH1A	4.11e-25	-1.92735	0.617	0.807	7.61e-21
APH1B	2.04e-08	0.43248	0.252	0.137	0.000378051
API5	8.41e-12	-1.10954	0.387	0.537	1.56e-07
APIP	3.03e-30	2.00388	0.574	0.311	5.62e-26
APLN	8.1e-97	-13.0003	0.005	0.393	1.5e-92
APLP2	4.74e-70	-4.90286	0.782	0.936	8.79e-66
APOBEC3C	9.49e-26	0.82667	0.232	0.035	1.76e-21
APOLD1	1.38e-11	-0.285423	0.027	0.109	2.56e-07
APOO	4.03e-10	0.605023	0.302	0.165	7.47e-06
APP	6.57e-81	-5.19677	0.582	0.904	1.22e-76
APPL2	2.85e-18	0.700363	0.344	0.149	5.28e-14
APRT	3.3e-07	2.21892	0.956	0.945	0.00611025
ARAP3	6.66e-23	-0.60912	0.072	0.246	1.23e-18
AREL1	8.77e-13	-0.312316	0.084	0.208	1.62e-08
ARF4	1.33e-48	12.8449	0.974	0.901	2.46e-44
ARF5	9.54e-14	1.41586	0.492	0.321	1.77e-09
ARFGAP1	5.89e-12	-0.463032	0.185	0.332	1.09e-07
ARFGAP3	6.03e-17	1.43415	0.567	0.377	1.12e-12
ARFGEF1	1.9e-07	-0.482019	0.312	0.426	0.00352144
ARFGEF2	1.14e-22	-0.721217	0.157	0.37	2.11e-18
ARFGEF3	6.53e-37	-0.625137	0.002	0.16	1.21e-32
ARGLU1	1.44e-06	-3.89138	0.816	0.732	0.0266023
ARHGAP17	2.17e-23	-0.906089	0.275	0.506	4.03e-19
ARHGAP18	2.16e-17	-4.39945	0.641	0.797	4e-13
ARHGAP21	2.14e-33	-4.03212	0.461	0.696	3.97e-29
ARHGAP22	1.65e-13	1.84555	0.582	0.415	3.07e-09
ARHGAP23	6.24e-27	-1.06582	0.245	0.496	1.16e-22
ARHGAP24	2.59e-79	-1.91721	0.065	0.458	4.8e-75
ARHGAP29	2.94e-49	-6.55143	0.806	0.964	5.44e-45
ARHGAP31	1.06e-24	-0.56663	0.056	0.228	1.96e-20
ARHGAP4	2.77e-21	-0.365836	0.004	0.101	5.14e-17
ARHGDIB	8.63e-144	-9.33071	0.337	0.902	1.6e-139
ARHGEF10	6.33e-08	-0.478296	0.244	0.36	0.00117286
ARHGEF12	9.08e-34	-2.8923	0.429	0.696	1.68e-29
ARHGEF15	1.2e-79	-0.966554	0	0.319	2.23e-75
ARHGEF28	3.33e-31	-0.871128	0.087	0.311	6.17e-27
ARHGEF40	1.75e-22	0.436326	0.151	0.003	3.24e-18
ARHGEF7	5.37e-26	-0.743717	0.128	0.344	9.95e-22
ARID1B	5.61e-11	-0.864767	0.37	0.516	1.04e-06
ARID3A	3.36e-10	0.464319	0.211	0.093	6.23e-06
ARID5B	1.82e-109	4.3213	0.624	0.051	3.38e-105
ARIH1	1.11e-11	-0.929391	0.276	0.43	2.06e-07
ARIH2	5.14e-09	-0.816144	0.418	0.549	9.52e-05
ARL1	7.47e-27	3.79456	0.745	0.531	1.38e-22
ARL16	2.35e-07	0.69672	0.632	0.506	0.00434932
ARL2	1.34e-30	3.59492	0.768	0.526	2.48e-26
ARL2BP	7.32e-14	-1.2787	0.602	0.747	1.36e-09
ARL3	1.12e-57	3.62539	0.818	0.522	2.07e-53
ARL4C	1.3e-08	0.416374	0.129	0.043	0.00024093
ARL4D	1.86e-14	0.453285	0.167	0.04	3.45e-10
ARL5A	8.03e-13	-2.95433	0.637	0.767	1.49e-08
ARL5B	2.08e-14	-0.441718	0.173	0.34	3.86e-10
ARL6IP1	4.68e-20	7.81656	0.949	0.914	8.67e-16
ARL6IP4	1.7e-47	-2.59272	0.941	0.99	3.16e-43
ARL6IP5	1.07e-09	3.89967	0.863	0.788	1.99e-05
ARL6IP6	3.67e-07	0.675293	0.515	0.408	0.00680322
ARL8B	4.17e-09	-0.755141	0.405	0.545	7.73e-05
ARMC5	8.29e-11	-0.300942	0.059	0.157	1.54e-06
ARMCX2	4.47e-14	-0.667663	0.149	0.304	8.28e-10
ARMCX3	2.51e-13	-1.23349	0.385	0.537	4.66e-09
ARMCX6	1.31e-12	-0.813993	0.366	0.527	2.43e-08
ARPC2	1.2e-17	25.6871	1	1	2.23e-13
ARPC3	1.24e-52	15.2093	0.997	0.96	2.29e-48
ARPC5	2.51e-10	10.8782	0.976	0.977	4.65e-06
ARPC5L	7.17e-07	0.415315	0.882	0.927	0.0132812
ARPP19	4.42e-18	-1.77485	0.586	0.769	8.18e-14
ARRB1	1.74e-13	-0.387989	0.023	0.111	3.22e-09
ARSI	4.29e-18	0.346548	0.116	0	7.94e-14
ARSJ	1.14e-31	-4.10654	0.32	0.582	2.11e-27
ARSK	2.64e-07	-0.451217	0.143	0.241	0.00488884
ART4	1.3e-26	-0.341977	0	0.111	2.41e-22
ARV1	8.33e-12	0.512779	0.327	0.17	1.54e-07
ASAH1	1.08e-50	1.24214	0.382	0.046	2e-46
ASAP2	7.61e-21	-1.21013	0.367	0.587	1.41e-16
ASB1	1.02e-29	0.7954	0.33	0.084	1.9e-25
ASPH	2.25e-92	15.483	0.943	0.673	4.17e-88
ASPM	2.14e-09	13.1983	0.859	0.83	3.97e-05
ASPSCR1	1.72e-06	0.30421	0.247	0.149	0.0319441
ASRGL1	6.14e-53	-0.945466	0.039	0.314	1.14e-48
ASXL2	3.64e-14	-0.409799	0.161	0.324	6.73e-10
ATAD2	1.94e-12	1.35197	0.54	0.385	3.6e-08
ATAD3A	3.89e-07	-0.637962	0.48	0.6	0.00720183
ATAD3B	2.4e-12	-0.949597	0.29	0.45	4.45e-08
ATF2	3.45e-07	-0.296347	0.194	0.304	0.00639402
ATF4	2.29e-44	-2.9873	0.671	0.881	4.25e-40
ATF5	2.22e-16	-1.01466	0.322	0.509	4.11e-12
ATF6	9.38e-09	-0.616184	0.389	0.521	0.000173706
ATG13	1.13e-10	-0.413557	0.125	0.25	2.09e-06
ATG16L1	2.29e-09	-0.343465	0.09	0.192	4.24e-05
ATG4A	5.17e-43	-1.07164	0.084	0.355	9.58e-39
ATG9A	2.27e-15	-0.641119	0.145	0.306	4.21e-11
ATIC	5.09e-19	1.16109	0.488	0.276	9.44e-15
ATL3	2.26e-06	-0.567637	0.519	0.613	0.0418824
ATMIN	8.17e-11	-0.562581	0.219	0.357	1.51e-06
ATN1	7.14e-09	-0.521217	0.225	0.354	0.000132272
ATOH8	2.61e-13	-1.07226	0.163	0.309	4.83e-09
ATOX1	6.76e-20	8.05837	0.882	0.785	1.25e-15
ATP11A	3.11e-32	-0.817304	0.092	0.322	5.76e-28
ATP11B	4.36e-22	-0.782199	0.171	0.382	8.07e-18
ATP13A2	7.89e-09	-0.280688	0.097	0.198	0.000146215
ATP13A3	4.62e-110	-13.1459	0.335	0.826	8.57e-106
ATP1A1	1.35e-30	-2.29565	0.571	0.792	2.51e-26
ATP2A2	1.55e-42	-0.361138	0.563	0.817	2.87e-38
ATP2B1	3.76e-152	39.7643	0.92	0.413	6.97e-148
ATP2B1-AS1	1.59e-12	0.334444	0.126	0.023	2.94e-08
ATP2B4	4.19e-44	3.15683	0.561	0.226	7.76e-40
ATP2C1	3.07e-07	-0.334111	0.327	0.451	0.00569616
ATP5F1A	5.16e-23	3.77643	0.889	0.74	9.55e-19
ATP5F1B	8.27e-37	-5.62873	0.971	0.831	1.53e-32
ATP5F1C	1.3e-70	2.84208	0.963	0.724	2.41e-66
ATP5F1D	3.41e-34	9.10809	0.97	0.884	6.32e-30
ATP5F1E	7.12e-47	20.297	0.994	0.997	1.32e-42
ATP5IF1	4.09e-29	7.16272	0.943	0.86	7.57e-25
ATP5MC1	1.76e-21	-2.39	0.977	0.904	3.25e-17
ATP5MC2	1.97e-14	12.2369	0.991	0.972	3.65e-10
ATP5MC3	5.82e-81	36.1303	1	0.945	1.08e-76
ATP5MD	5.72e-57	13.9622	0.978	0.853	1.06e-52
ATP5ME	3.55e-21	1.1078	0.762	0.577	6.57e-17
ATP5MF	1.29e-84	16.3793	0.935	0.699	2.39e-80
ATP5MG	3.01e-80	17.2363	0.989	0.942	5.57e-76
ATP5MPL	2.28e-35	6.85127	0.925	0.78	4.23e-31
ATP5PD	5.44e-41	5.03873	0.85	0.613	1.01e-36
ATP5PF	1.98e-25	12.2005	0.982	0.94	3.66e-21
ATP5PO	6.87e-18	3.3708	0.911	0.779	1.27e-13
ATP6AP2	3.9e-12	1.10064	0.576	0.425	7.22e-08
ATP6V0A1	1.23e-07	-0.267857	0.077	0.162	0.00227337
ATP6V0A2	2.15e-07	-0.27802	0.113	0.208	0.0039792
ATP6V0B	5.75e-15	2.93607	0.923	0.846	1.07e-10
ATP6V0C	8.68e-16	2.38404	0.835	0.745	1.61e-11
ATP6V0E1	4.69e-09	0.336277	0.915	0.942	8.68e-05
ATP6V1A	5.99e-33	-1.68263	0.241	0.519	1.11e-28
ATP6V1D	1.24e-28	1.13192	0.869	0.691	2.3e-24
ATP8B1	1.9e-18	1.19332	0.334	0.142	3.51e-14
ATP8B2	3.02e-11	-0.40156	0.105	0.226	5.6e-07
ATRAID	1.15e-38	3.00877	0.812	0.593	2.14e-34
ATRN	1.17e-10	-0.309205	0.093	0.207	2.17e-06
ATRX	2.37e-11	-1.01446	0.651	0.783	4.39e-07
ATXN10	6.85e-107	10.0166	0.845	0.383	1.27e-102
ATXN2L	1.36e-14	-0.700102	0.356	0.545	2.51e-10
ATXN7	9.59e-12	-0.517278	0.151	0.289	1.78e-07
ATXN7L3	4.03e-09	-0.422857	0.121	0.231	7.46e-05
AURKA	7.79e-37	4.86675	0.739	0.484	1.44e-32
AURKAIP1	1.55e-12	14.5717	0.987	0.98	2.87e-08
AURKB	1.19e-11	0.774864	0.457	0.296	2.21e-07
AVL9	1.53e-06	-0.257503	0.132	0.225	0.0283881
AVPI1	1.62e-19	0.645357	0.217	0.05	3.01e-15
AXIN1	4.12e-13	-0.385168	0.083	0.208	7.63e-09
B2M	1.98e-162	70.4431	1	0.967	3.67e-158
B3GNT5	1.43e-42	-1.34751	0.096	0.372	2.65e-38
B4GALT2	6.84e-17	-2.70176	0.386	0.564	1.27e-12
B4GALT3	1.05e-06	-0.276186	0.222	0.331	0.0194096
B4GALT4	3.46e-09	0.437488	0.217	0.104	6.41e-05
B4GALT5	3.55e-21	-0.999177	0.261	0.476	6.58e-17
B4GALT6	1.46e-11	-0.278051	0.052	0.15	2.7e-07
BACE2	2.45e-21	-0.848187	0.083	0.253	4.54e-17
BACH1	8.49e-11	1.0651	0.299	0.162	1.57e-06
BAG1	5.81e-29	-2.44902	0.572	0.782	1.08e-24
BAG2	2.06e-62	3.82412	0.663	0.251	3.81e-58
BAG5	1.19e-06	-0.413286	0.359	0.473	0.022042
BAHD1	8.88e-20	-0.283462	0.018	0.131	1.65e-15
BAK1	9.05e-13	-0.437371	0.13	0.268	1.68e-08
BANF1	1.49e-65	17.0822	0.971	0.85	2.75e-61
BAP1	2.38e-14	-0.538243	0.139	0.291	4.42e-10
BARD1	4.98e-07	0.552226	0.296	0.187	0.00921823
BASP1	1.08e-30	8.12117	0.983	0.931	2e-26
BATF3	1.54e-12	0.315023	0.132	0.026	2.86e-08
BAX	2.87e-12	-8.6717	0.921	0.855	5.31e-08
BAZ1A	7.62e-22	-1.59041	0.595	0.785	1.41e-17
BAZ2A	4.71e-22	-0.474239	0.23	0.455	8.72e-18
BAZ2B	2.65e-10	-0.461884	0.136	0.26	4.92e-06
BCAR1	1.06e-81	-8.2583	0.476	0.855	1.96e-77
BCAR3	1.05e-07	-0.748821	0.266	0.388	0.00194483
BCAS2	1.21e-22	1.16899	0.64	0.405	2.25e-18
BCAS4	8.51e-47	0.923167	0.311	0.015	1.58e-42
BCAT1	2.36e-97	-7.9114	0.592	0.912	4.36e-93
BCL10	1.13e-35	-2.05739	0.417	0.666	2.1e-31
BCL2L1	6.85e-28	-1.06786	0.188	0.428	1.27e-23
BCL6B	5.19e-61	-0.892738	0	0.25	9.61e-57
BCL7C	2.94e-26	2.58868	0.852	0.683	5.44e-22
BCOR	1.2e-09	-0.466847	0.132	0.25	2.22e-05
BCR	1.25e-82	-1.88106	0.086	0.501	2.31e-78
BDKRB1	2.09e-117	6.4126	0.59	0	3.88e-113
BDNF	6.06e-86	11.9286	0.625	0.137	1.12e-81
BDP1	1.68e-25	-2.15868	0.553	0.76	3.11e-21
BEND6	1.59e-15	0.596653	0.2	0.056	2.94e-11
BEND7	5.05e-20	-0.362086	0.046	0.187	9.36e-16
BET1	1.65e-13	1.43409	0.498	0.327	3.05e-09
BGN	7.36e-97	-14.9098	0.468	0.886	1.36e-92
BHLHE41	1.7e-45	2.07245	0.307	0.017	3.16e-41
BICC1	2.46e-15	0.321533	0.101	0.002	4.55e-11
BICD2	1.22e-23	-0.96726	0.329	0.574	2.27e-19
BIN1	1.34e-12	-0.67348	0.175	0.324	2.48e-08
BIRC2	1.12e-25	-1.60483	0.337	0.587	2.08e-21
BIRC5	3.75e-20	6.57118	0.923	0.868	6.94e-16
BIVM	1.86e-06	-0.275291	0.131	0.22	0.0344509
BLCAP	3.55e-28	-0.95378	0.21	0.456	6.58e-24
BLMH	4.78e-22	-1.23543	0.215	0.43	8.86e-18
BLOC1S1	2.36e-63	7.56704	0.869	0.602	4.37e-59
BLOC1S4	1.43e-09	0.778522	0.46	0.317	2.65e-05
BLOC1S5	2.34e-09	-0.311016	0.129	0.245	4.33e-05
BLVRA	3.15e-14	0.862229	0.375	0.2	5.84e-10
BLVRB	1.39e-39	5.82322	0.676	0.365	2.58e-35
BMP2	1.44e-61	-1.73372	0.002	0.258	2.67e-57
BMP4	1.1e-21	-2.93353	0.102	0.286	2.04e-17
BMP6	4.22e-285	-9.07006	0.001	0.914	7.82e-281
BMPR1A	4.38e-11	0.289821	0.112	0.021	8.12e-07
BMPR2	1.37e-169	-14.172	0.344	0.914	2.54e-165
BMX	4.1e-154	-3.57481	0	0.565	7.6e-150
BOD1	8.21e-12	-1.20647	0.583	0.712	1.52e-07
BOK	1.23e-10	-0.28946	0.239	0.392	2.28e-06
BOLA3	1.91e-18	3.61398	0.867	0.754	3.54e-14
BORCS7	1.4e-06	-0.385925	0.238	0.35	0.0258759
BRD2	1.85e-06	-0.566732	0.574	0.683	0.0343316
BRD4	4.18e-30	-0.373053	0.563	0.785	7.75e-26
BRD7	1.46e-08	-2.76387	0.645	0.74	0.000270431
BRD8	1.07e-12	0.606486	0.261	0.114	1.98e-08
BRIP1	2.06e-07	0.490365	0.153	0.066	0.00380964
BRIX1	1.09e-09	0.829787	0.636	0.488	2.02e-05
BRWD3	8.01e-18	-0.345334	0.057	0.195	1.48e-13
BSG	1.47e-37	8.63816	0.93	0.779	2.73e-33
BST1	1.1e-06	0.459229	0.176	0.089	0.0204613
BTBD6	1.29e-30	-1.57072	0.312	0.579	2.39e-26
BTBD7	1.7e-32	-1.50932	0.29	0.56	3.15e-28
BTF3	1.82e-36	39.339	1	0.998	3.38e-32
BTF3L4	2.59e-15	2.11839	0.779	0.65	4.8e-11
BTG1	5.64e-16	-1.81381	0.569	0.726	1.05e-11
BTG3	1.42e-20	1.00706	0.634	0.407	2.62e-16
BUB1	2.93e-18	1.84041	0.574	0.369	5.42e-14
BUB1B	5.63e-13	1.2237	0.508	0.329	1.04e-08
BUB3	2.52e-31	6.95763	0.884	0.754	4.67e-27
BZW1	1.12e-16	17.8483	0.988	0.975	2.08e-12
C11orf58	4.68e-22	4.28859	0.933	0.866	8.67e-18
C11orf68	2.13e-10	0.743709	0.38	0.23	3.94e-06
C12orf45	4.6e-09	0.824631	0.483	0.35	8.52e-05
C12orf57	3.05e-16	1.91336	0.69	0.516	5.64e-12
C12orf75	7.52e-193	76.3961	0.998	0.888	1.39e-188
C14orf119	3e-19	1.34206	0.705	0.499	5.55e-15
C15orf39	1.25e-20	-0.409514	0.049	0.195	2.32e-16
C15orf54	1.17e-46	-0.582838	0	0.193	2.16e-42
C15orf61	3.49e-08	0.770669	0.446	0.314	0.000646121
C16orf72	2.55e-08	-0.539783	0.211	0.334	0.000472898
C16orf74	4.55e-22	-2.04809	0.473	0.676	8.43e-18
C17orf49	5.05e-07	-0.435274	0.466	0.592	0.00934962
C17orf75	2.23e-08	0.510132	0.347	0.221	0.000412739
C18orf54	1.21e-13	-0.355368	0.075	0.2	2.24e-09
C19orf53	1.56e-27	7.87598	0.98	0.949	2.89e-23
C1D	3.98e-33	2.08905	0.665	0.38	7.37e-29
C1GALT1C1	9.24e-26	1.10498	0.418	0.169	1.71e-21
C1orf115	3.18e-54	-0.720489	0.001	0.226	5.89e-50
C1orf43	1.07e-16	-3.94462	0.751	0.864	1.98e-12
C1orf53	8.3e-07	0.507205	0.266	0.164	0.0153792
C1orf56	9.91e-21	0.772589	0.243	0.063	1.84e-16
C1QBP	2.03e-29	4.68016	0.991	0.949	3.75e-25
C1QTNF6	1.11e-15	-0.535025	0.051	0.174	2.06e-11
C2CD2	3.07e-07	-0.361044	0.083	0.165	0.00569628
C2CD5	1.65e-13	-0.277341	0.095	0.23	3.05e-09
C2orf27A	8.9e-09	-0.329964	0.143	0.256	0.000164853
C4orf3	4.49e-19	3.41983	0.867	0.782	8.31e-15
C4orf48	1.35e-19	2.39843	0.767	0.61	2.51e-15
C5orf24	8.74e-09	-1.15385	0.612	0.709	0.000161972
C6orf226	1.78e-08	0.331334	0.215	0.106	0.000330125
C6orf62	8.07e-28	-2.25146	0.544	0.76	1.5e-23
C7orf26	7.44e-09	-0.261697	0.121	0.231	0.000137779
C8orf76	3.25e-11	0.60941	0.395	0.24	6.02e-07
C8orf88	3.63e-37	1.11971	0.387	0.096	6.72e-33
C9orf64	5.79e-08	0.320161	0.168	0.074	0.001072
CA12	8.17e-46	1.20136	0.318	0.021	1.51e-41
CAB39	2.61e-29	-1.23086	0.272	0.526	4.84e-25
CABLES1	1.82e-50	-0.927158	0.018	0.26	3.36e-46
CACNA2D1	2.47e-24	-0.800797	0.135	0.345	4.57e-20
CACNB3	5.5e-08	-0.31213	0.07	0.154	0.00101899
CACNG8	1.83e-34	-0.602038	0.01	0.174	3.39e-30
CACUL1	1.76e-09	-0.510695	0.297	0.436	3.27e-05
CAD	1.9e-10	-0.602805	0.212	0.349	3.51e-06
CADPS2	9.04e-34	-0.478892	0.008	0.165	1.68e-29
CALCOCO2	3.88e-16	1.10995	0.465	0.276	7.19e-12
CALCRL	8.09e-97	-1.41485	0	0.38	1.5e-92
CALD1	1.26e-94	52.6082	0.997	0.931	2.34e-90
CALM1	5.31e-26	36.1928	0.999	0.985	9.84e-22
CALM2	2.08e-135	62.2506	1	0.992	3.86e-131
CALR	4.18e-32	32.4649	0.999	0.988	7.74e-28
CALU	1.63e-36	5.72168	0.997	0.97	3.02e-32
CAMK2G	6.7e-07	-0.271427	0.132	0.226	0.0124106
CAMKK2	6.31e-26	-0.686782	0.17	0.402	1.17e-21
CAMSAP1	3.23e-08	-0.365747	0.183	0.299	0.000597534
CAMSAP2	1.28e-50	-2.32404	0.279	0.625	2.38e-46
CAMTA1	5.12e-12	4.8016	0.816	0.714	9.49e-08
CAMTA2	4.63e-07	0.32654	0.203	0.107	0.0085866
CANT1	2.54e-11	-0.68212	0.333	0.491	4.71e-07
CANX	1.05e-66	-14.0897	0.904	0.992	1.95e-62
CAP1	3.48e-29	6.68346	0.974	0.926	6.45e-25
CAP2	1.44e-17	0.341282	0.144	0.015	2.68e-13
CAPN10	7.21e-07	-0.28723	0.108	0.197	0.0133578
CAPN15	8.14e-28	-0.770449	0.14	0.372	1.51e-23
CAPNS1	1.76e-08	1.94413	0.784	0.688	0.000325282
CAPRIN1	1.33e-06	-1.00977	0.775	0.851	0.0246728
CAPZA2	9.15e-41	-6.13449	0.729	0.888	1.7e-36
CAPZB	1.7e-20	3.63757	0.907	0.779	3.16e-16
CARD10	5.93e-12	-0.329558	0.07	0.182	1.1e-07
CARD11	4.53e-48	-0.763079	0.039	0.296	8.4e-44
CARD19	9.3e-10	1.00787	0.55	0.39	1.72e-05
CARD6	1.97e-60	-0.892704	0.018	0.298	3.65e-56
CARD8	5.57e-146	-3.58712	0.09	0.701	1.03e-141
CARD8-AS1	2.51e-54	-0.825138	0.027	0.296	4.66e-50
CARHSP1	3.33e-102	8.10572	0.892	0.496	6.17e-98
CARMN	2.96e-19	0.421193	0.138	0.007	5.48e-15
CASKIN2	6.42e-19	-0.546475	0.073	0.226	1.19e-14
CASP3	2.44e-14	-0.60638	0.289	0.46	4.52e-10
CASP4	1.06e-13	-0.783328	0.226	0.393	1.97e-09
CASP6	2.33e-08	0.695025	0.371	0.245	0.000431802
CASP7	1.45e-12	-0.452347	0.116	0.25	2.68e-08
CAST	2.9e-40	5.17368	0.951	0.835	5.37e-36
CAT	5.27e-20	0.770508	0.341	0.139	9.76e-16
CAV1	1.05e-73	52.8177	1	0.993	1.95e-69
CAVIN1	1.02e-86	-13.2541	0.98	1	1.89e-82
CAVIN2	5.33e-145	-11.0273	0.042	0.618	9.88e-141
CAVIN3	4.31e-165	40.668	0.974	0.653	7.98e-161
CBFB	1.64e-50	-2.15983	0.267	0.607	3.04e-46
CBL	5.6e-07	-0.406485	0.302	0.413	0.0103677
CBR1	1.24e-89	5.2601	0.822	0.395	2.29e-85
CBR3	4.11e-36	2.67759	0.549	0.251	7.61e-32
CBX1	5.48e-08	4.87762	0.776	0.691	0.00101505
CBX6	2.41e-56	-4.43982	0.317	0.688	4.46e-52
CCBE1	1.04e-81	2.42848	0.459	0.007	1.93e-77
CCDC117	1.72e-20	-0.590706	0.092	0.263	3.2e-16
CCDC124	7.34e-13	0.730856	0.708	0.555	1.36e-08
CCDC134	1.12e-10	0.251378	0.116	0.025	2.07e-06
CCDC34	9.17e-20	1.32054	0.584	0.374	1.7e-15
CCDC50	1.18e-71	-8.78564	0.79	0.97	2.18e-67
CCDC6	1.21e-07	-0.70561	0.382	0.501	0.00224335
CCDC68	8.59e-44	-1.60275	0.074	0.342	1.59e-39
CCDC74A	1.57e-11	0.314522	0.136	0.033	2.92e-07
CCDC80	1.52e-160	18.5985	0.824	0.131	2.81e-156
CCDC85A	4.35e-15	-0.639177	0.094	0.236	8.07e-11
CCDC85B	2.32e-43	-7.2348	0.931	0.988	4.31e-39
CCDC88C	5.27e-37	-0.489514	0.004	0.167	9.77e-33
CCDC91	1.45e-07	0.674524	0.301	0.188	0.00268029
CCL2	9.85e-54	34.7855	0.334	0.008	1.82e-49
CCN2	1.27e-175	-54.0843	0.67	0.992	2.35e-171
CCNB1	1.39e-130	15.6124	0.975	0.696	2.58e-126
CCNB1IP1	3.18e-08	-0.86246	0.285	0.412	0.000589327
CCNB2	2.21e-48	2.42586	0.86	0.572	4.1e-44
CCND1	1.92e-40	33.9745	0.991	0.942	3.56e-36
CCND3	5.45e-16	-0.937178	0.375	0.562	1.01e-11
CCNDBP1	7.64e-20	0.816498	0.381	0.175	1.42e-15
CCNF	4.78e-07	-0.449527	0.132	0.226	0.00885763
CCNG1	1.2e-09	-2.80643	0.493	0.626	2.22e-05
CCNI	6.64e-32	-7.77286	0.954	0.992	1.23e-27
CCNJ	2.18e-10	-0.31428	0.046	0.134	4.03e-06
CCNL2	9.02e-07	-0.333822	0.282	0.395	0.0167101
CCNT2	3.18e-07	-0.309902	0.168	0.274	0.00589449
CCNY	1.05e-52	-2.30781	0.339	0.679	1.95e-48
CCNYL1	8.03e-41	-1.36123	0.141	0.431	1.49e-36
CCPG1	4.61e-43	-1.59193	0.174	0.479	8.54e-39
CCSER2	9.38e-17	-0.800164	0.27	0.461	1.74e-12
CCT2	1.79e-33	2.58509	0.961	0.835	3.31e-29
CCT3	8.15e-22	5.2411	0.948	0.868	1.51e-17
CCT4	1.88e-41	3.39195	0.956	0.838	3.49e-37
CCT5	1.03e-62	7.46342	0.98	0.85	1.92e-58
CCT6A	1.4e-24	10.619	0.985	0.939	2.6e-20
CCT8	1.91e-61	1.31501	0.938	0.727	3.53e-57
CD248	1.21e-81	2.58996	0.449	0	2.23e-77
CD2AP	3.51e-29	-1.00031	0.218	0.469	6.51e-25
CD2BP2	2.27e-10	0.980423	0.558	0.42	4.21e-06
CD44	1.66e-187	20.656	0.972	0.392	3.07e-183
CD47	4.52e-27	3.42023	0.658	0.403	8.38e-23
CD58	8.64e-15	0.538676	0.227	0.078	1.6e-10
CD59	2.76e-66	5.04578	0.993	1	5.12e-62
CD63	4.94e-136	72.2496	1	0.982	9.14e-132
CD81	1.91e-08	6.32551	0.913	0.851	0.000354162
CD82	2.57e-13	0.368131	0.137	0.026	4.76e-09
CD9	3.36e-102	-70.9447	0.904	0.992	6.22e-98
CD93	9.95e-210	-6.89816	0	0.724	1.84e-205
CD99	6.36e-101	29.2611	0.991	0.898	1.18e-96
CDA	3.48e-19	0.448137	0.134	0.005	6.44e-15
CDC123	2.6e-19	3.13676	0.754	0.554	4.81e-15
CDC20	2.27e-91	16.3311	0.946	0.681	4.21e-87
CDC25A	2.65e-10	-0.399398	0.122	0.24	4.92e-06
CDC25B	3.88e-13	-0.840618	0.394	0.572	7.2e-09
CDC37	1.69e-06	-0.805891	0.75	0.823	0.0313932
CDC42BPA	1.18e-38	-2.54015	0.382	0.66	2.18e-34
CDC42BPB	3.76e-26	-1.58791	0.42	0.655	6.96e-22
CDC42EP1	4.8e-18	-1.22075	0.442	0.636	8.9e-14
CDC42EP2	5.21e-19	-1.02966	0.146	0.329	9.65e-15
CDC42EP3	1.09e-157	19.0524	0.967	0.501	2.02e-153
CDC42EP5	7.79e-36	-0.738397	0.052	0.269	1.44e-31
CDC42SE2	1.51e-07	-0.458804	0.174	0.283	0.00279713
CDCA3	1.15e-79	8.68892	0.804	0.403	2.13e-75
CDCA7L	1.68e-18	-0.995414	0.329	0.522	3.12e-14
CDCA8	1.91e-10	3.14362	0.441	0.302	3.55e-06
CDCP1	2.66e-31	1.19789	0.215	0.008	4.93e-27
CDH11	4.06e-34	4.47603	0.491	0.193	7.53e-30
CDH13	6.86e-15	0.806263	0.276	0.114	1.27e-10
CDH2	8e-28	2.04659	0.628	0.36	1.48e-23
CDH4	2.85e-18	0.351795	0.125	0.003	5.27e-14
CDH5	3.66e-296	-12.0241	0	0.939	6.78e-292
CDH6	6.78e-32	0.759275	0.201	0	1.26e-27
CDIPT	6.26e-11	-0.867921	0.31	0.458	1.16e-06
CDK1	8.37e-09	5.01595	0.281	0.16	0.000155111
CDK12	4.24e-10	-0.690803	0.375	0.519	7.85e-06
CDK13	1.93e-11	-0.623934	0.278	0.43	3.57e-07
CDK14	4.7e-12	-0.471735	0.142	0.278	8.71e-08
CDK15	6.16e-18	0.325974	0.114	0	1.14e-13
CDK16	7.26e-10	-0.797655	0.367	0.507	1.34e-05
CDK17	6.92e-48	-1.53195	0.22	0.554	1.28e-43
CDK5	5.05e-10	0.355561	0.199	0.083	9.35e-06
CDK9	1.39e-17	-0.735267	0.231	0.426	2.57e-13
CDKN1B	4.21e-10	-0.352874	0.099	0.21	7.81e-06
CDKN2A	7.22e-38	1.23823	0.393	0.098	1.34e-33
CDKN2D	1.61e-11	0.702088	0.35	0.198	2.98e-07
CDKN3	4.55e-85	10.5691	0.963	0.787	8.43e-81
CDR2L	4e-11	-0.423101	0.128	0.256	7.4e-07
CDV3	1.41e-49	-7.445	0.94	0.983	2.62e-45
CDYL2	6.14e-38	-0.654946	0.027	0.23	1.14e-33
CEBPD	1.26e-62	8.07069	0.516	0.119	2.33e-58
CEBPG	1.38e-14	-0.764432	0.278	0.464	2.56e-10
CELF1	2.04e-23	-2.05695	0.509	0.706	3.78e-19
CENPA	7.9e-11	-1.53164	0.56	0.407	1.46e-06
CENPB	6.27e-54	-2.39972	0.308	0.664	1.16e-49
CENPF	3.66e-09	1.54615	0.953	0.937	6.78e-05
CENPH	1.05e-07	0.705285	0.484	0.36	0.00193626
CENPM	9.52e-13	1.38911	0.606	0.446	1.76e-08
CENPQ	4.58e-07	0.272669	0.154	0.069	0.00848517
CENPT	1.61e-09	0.608506	0.314	0.183	2.98e-05
CENPV	5.53e-26	3.20214	0.767	0.572	1.02e-21
CENPW	3.27e-30	4.9384	0.935	0.8	6.06e-26
CENPX	2.31e-11	5.33455	0.906	0.896	4.29e-07
CEP104	1.53e-07	-0.280038	0.177	0.289	0.0028272
CEP126	3.02e-21	-0.51334	0.039	0.179	5.6e-17
CEP170	2.15e-24	-6.32363	0.727	0.869	3.98e-20
CEP170B	8.51e-24	-0.537787	0.093	0.286	1.58e-19
CEP78	1.38e-07	-0.449209	0.342	0.466	0.00255266
CERK	2.27e-57	-2.48246	0.248	0.613	4.21e-53
CERS2	7.61e-13	-0.933676	0.523	0.684	1.41e-08
CERS6	4.13e-23	-0.546446	0.086	0.271	7.66e-19
CETN2	6.39e-09	0.834208	0.354	0.226	0.00011844
CETN3	2.68e-13	0.3659	0.258	0.107	4.96e-09
CFAP97	1.2e-09	0.921367	0.546	0.402	2.22e-05
CFDP1	5.75e-10	-1.89945	0.444	0.579	1.06e-05
CFH	4.54e-09	-0.543266	0.08	0.175	8.41e-05
CFL1	1.42e-129	93.7127	1	1	2.63e-125
CFL2	1.03e-30	3.30932	0.843	0.669	1.9e-26
CFLAR	1.29e-75	-6.43212	0.241	0.663	2.39e-71
CGGBP1	3.01e-11	-0.67984	0.427	0.572	5.57e-07
CGNL1	7.13e-47	-0.923207	0.008	0.218	1.32e-42
CHAMP1	4.58e-12	1.0149	0.412	0.251	8.49e-08
CHCHD1	4.51e-12	1.97466	0.852	0.782	8.35e-08
CHCHD10	8.49e-12	-1.04476	0.45	0.618	1.57e-07
CHCHD2	2.44e-43	0.367302	1	0.998	4.52e-39
CHCHD5	1.7e-26	2.13953	0.61	0.372	3.15e-22
CHCHD6	1.05e-08	0.343045	0.23	0.116	0.00019498
CHD1	4.33e-11	0.806016	0.478	0.633	8.03e-07
CHD2	1.92e-13	-0.985426	0.372	0.534	3.56e-09
CHD3	9.8e-29	-1.56717	0.362	0.608	1.82e-24
CHD7	2.25e-48	-1.49311	0.036	0.291	4.16e-44
CHERP	4.88e-21	-0.792534	0.164	0.362	9.05e-17
CHFR	3.99e-19	-0.480733	0.102	0.273	7.38e-15
CHIC2	2.33e-10	-1.21486	0.328	0.466	4.31e-06
CHML	3.03e-29	-1.70842	0.23	0.484	5.62e-25
CHMP2A	1.96e-18	1.60517	0.705	0.527	3.63e-14
CHMP4A	8.31e-13	1.11413	0.549	0.385	1.54e-08
CHMP5	5.59e-54	3.21836	0.789	0.498	1.04e-49
CHN1	2.2e-10	0.399866	0.241	0.112	4.07e-06
CHP1	2.39e-13	-0.692937	0.286	0.455	4.42e-09
CHPF	2.64e-63	1.31665	0.369	0.002	4.89e-59
CHPF2	1.91e-24	-1.10609	0.182	0.4	3.53e-20
CHRM2	3.82e-29	0.720203	0.184	0	7.08e-25
CHST3	7.68e-11	-0.320564	0.083	0.193	1.42e-06
CHSY1	3.86e-14	-0.495436	0.213	0.385	7.15e-10
CHURC1	3.46e-17	3.34632	0.784	0.64	6.4e-13
CIAO2B	8.2e-33	12.1197	0.94	0.846	1.52e-28
CIB1	1.78e-49	6.44573	0.878	0.673	3.29e-45
CINP	3.52e-19	1.09729	0.479	0.269	6.52e-15
CIPC	2.6e-16	-0.352405	0.045	0.165	4.82e-12
CIRBP	1.49e-12	2.71622	0.865	0.793	2.76e-08
CISD2	3.39e-23	2.9107	0.726	0.531	6.28e-19
CISD3	1.1e-23	2.0783	0.63	0.423	2.04e-19
CITED2	9.67e-96	16.9411	0.803	0.372	1.79e-91
CKAP2	2.77e-31	11.6588	0.758	0.545	5.13e-27
CKAP2L	1.11e-20	2.6838	0.446	0.228	2.05e-16
CKAP5	1.95e-06	1.63223	0.689	0.608	0.0361593
CKB	2.43e-20	1.78685	0.176	0.023	4.51e-16
CKS1B	2.74e-31	13.565	0.986	0.954	5.07e-27
CKS2	3.27e-46	39.5654	0.922	0.835	6.06e-42
CLASP1	2.46e-06	-0.291586	0.136	0.225	0.0455065
CLASP2	5.79e-11	-0.406803	0.149	0.281	1.07e-06
CLCN3	4.69e-08	-0.640908	0.363	0.484	0.000869686
CLCN4	9.99e-63	-1.2241	0.029	0.331	1.85e-58
CLCN5	7.42e-17	-0.404329	0.023	0.127	1.37e-12
CLDN11	4.95e-08	-0.332253	0.743	0.873	0.000917262
CLDN5	7e-49	-1.76417	0.003	0.212	1.3e-44
CLEC11A	2.31e-99	5.65533	0.756	0.24	4.28e-95
CLEC14A	1.22e-273	-12.6345	0.022	0.911	2.27e-269
CLIC1	1.31e-102	47.4687	0.999	0.972	2.43e-98
CLIC3	1.87e-06	0.302376	0.133	0.058	0.0347019
CLIC4	9.33e-12	1.6019	0.821	0.889	1.73e-07
CLIP1	4.88e-31	-1.85402	0.441	0.681	9.05e-27
CLMP	1.38e-121	4.96389	0.722	0.114	2.56e-117
CLN6	2.45e-20	-0.608739	0.224	0.431	4.54e-16
CLN8	3.05e-21	-0.415157	0.067	0.23	5.65e-17
CLNS1A	5.38e-18	3.03923	0.781	0.621	9.96e-14
CLPTM1L	1.1e-47	-2.36716	0.483	0.77	2.04e-43
CLUAP1	2.27e-06	0.381852	0.248	0.15	0.0419715
CLUH	2.75e-31	-1.1247	0.135	0.379	5.09e-27
CMBL	6.23e-16	0.257686	0.173	0.036	1.15e-11
CMC1	4.53e-18	1.21148	0.644	0.445	8.4e-14
CMIP	7.45e-65	-2.39917	0.138	0.514	1.38e-60
CMPK1	1.81e-15	-1.95502	0.69	0.818	3.36e-11
CMTM6	8.19e-26	-2.05006	0.646	0.826	1.52e-21
CMTM8	7.92e-46	-0.677365	0	0.19	1.47e-41
CNIH4	9.6e-12	6.10616	0.867	0.765	1.78e-07
CNKSR3	1.33e-11	0.347334	0.139	0.035	2.47e-07
CNN1	2.09e-21	0.529223	0.137	0	3.87e-17
CNN2	2.95e-07	1.71773	0.705	0.62	0.0054736
CNN3	1.13e-18	3.45542	0.883	0.765	2.09e-14
CNOT1	1.36e-14	-0.926653	0.308	0.486	2.52e-10
CNOT11	1.86e-09	-0.579263	0.242	0.375	3.44e-05
CNOT6	2.72e-15	-0.599709	0.147	0.307	5.04e-11
CNOT6L	1.69e-47	-1.31222	0.111	0.421	3.13e-43
CNP	2.43e-08	-0.531718	0.268	0.393	0.000449739
CNPY4	3.35e-08	0.377027	0.179	0.081	0.000620374
COA3	1.3e-39	2.64049	0.75	0.463	2.41e-35
COA6	3.99e-19	2.47172	0.761	0.585	7.39e-15
COA7	1.73e-12	-0.762763	0.212	0.362	3.2e-08
COBLL1	3.44e-10	-0.422197	0.17	0.299	6.37e-06
COL12A1	9.18e-92	6.31139	0.546	0.04	1.7e-87
COL13A1	1.43e-32	-1.98957	0.215	0.483	2.64e-28
COL18A1	7.02e-55	-1.709	0.251	0.62	1.3e-50
COL1A1	3.6e-258	117.014	0.994	0	6.67e-254
COL1A2	2.93e-251	92.4601	0.98	0.01	5.42e-247
COL27A1	1.18e-08	-0.415484	0.079	0.17	0.000218813
COL3A1	5.86e-213	44.6683	0.886	0.003	1.09e-208
COL4A1	8.05e-75	-5.89257	0.545	0.866	1.49e-70
COL4A2	1.56e-06	10.7065	0.729	0.81	0.0289148
COL5A1	5.76e-17	-1.00065	0.42	0.605	1.07e-12
COL5A2	7.46e-30	9.52254	0.774	0.588	1.38e-25
COL6A1	1.5e-225	28.8595	0.935	0.055	2.78e-221
COL6A2	3.12e-208	24.7015	0.872	0.005	5.77e-204
COL6A3	2.97e-202	14.7684	0.853	0	5.5e-198
COMMD1	6.36e-15	0.814948	0.639	0.461	1.18e-10
COMMD10	9.38e-13	0.584414	0.421	0.248	1.74e-08
COMMD3	1.28e-22	1.16416	0.554	0.317	2.37e-18
COMMD4	8.08e-38	4.40941	0.835	0.6	1.5e-33
COMMD5	4.09e-10	0.742147	0.396	0.255	7.57e-06
COMMD6	1.95e-74	9.05673	0.939	0.774	3.62e-70
COMMD8	4.1e-19	1.30583	0.643	0.453	7.59e-15
COPB1	6.31e-43	2.80535	0.84	0.592	1.17e-38
COPB2	1.2e-22	0.656507	0.744	0.55	2.23e-18
COPE	8.9e-54	5.97599	0.896	0.65	1.65e-49
COPRS	1.8e-58	28.9721	0.916	0.792	3.34e-54
COPS6	7.61e-57	13.7148	0.925	0.696	1.41e-52
COPS7B	3.52e-07	-0.488816	0.198	0.302	0.00652406
COPS9	1.69e-25	5.00457	0.909	0.835	3.12e-21
COPZ1	2.36e-19	1.8811	0.742	0.577	4.38e-15
COPZ2	1.92e-35	1.97027	0.442	0.152	3.57e-31
COQ3	3.14e-19	0.693975	0.311	0.117	5.82e-15
COQ5	1.21e-13	0.475203	0.306	0.142	2.23e-09
CORO1C	1.64e-17	3.68561	0.81	0.712	3.05e-13
COTL1	4.12e-112	20.9439	0.987	0.85	7.63e-108
COX11	2.53e-09	0.730875	0.572	0.433	4.68e-05
COX16	3.39e-16	1.23754	0.699	0.532	6.28e-12
COX17	5.32e-56	3.64366	0.728	0.393	9.86e-52
COX20	2.07e-31	5.5904	0.884	0.747	3.83e-27
COX4I1	1.14e-30	11.08	0.992	0.977	2.11e-26
COX5A	2.48e-32	14.3671	0.963	0.846	4.59e-28
COX5B	1.67e-74	11.1728	0.945	0.757	3.09e-70
COX6A1	5.21e-123	19.0197	0.98	0.747	9.65e-119
COX6B1	2.23e-116	15.577	0.972	0.764	4.13e-112
COX6C	6.22e-92	9.99214	0.964	0.779	1.15e-87
COX7A2	4.73e-93	22.801	0.994	0.894	8.76e-89
COX7B	1.5e-26	7.97779	0.875	0.767	2.78e-22
COX7C	1.84e-41	17.8632	0.98	0.922	3.41e-37
COX8A	6.15e-112	29.3919	0.997	0.942	1.14e-107
CPA4	3.44e-20	0.759926	0.177	0.023	6.37e-16
CPD	7.2e-21	-0.649032	0.154	0.352	1.33e-16
CPEB4	1.96e-34	-1.21721	0.159	0.423	3.63e-30
CPED1	3.9e-23	0.450073	0.155	0.003	7.23e-19
CPNE3	7.4e-24	1.9266	0.653	0.426	1.37e-19
CPSF1	1.26e-06	-0.400408	0.165	0.263	0.0233385
CPSF7	3.14e-13	-0.476227	0.205	0.37	5.82e-09
CPT1A	1.11e-07	-0.820522	0.257	0.372	0.00204952
CRABP2	2.14e-30	7.37145	0.206	0.007	3.96e-26
CRACR2A	8.56e-19	-0.276742	0.015	0.119	1.59e-14
CREB1	3.36e-11	-0.644787	0.219	0.369	6.23e-07
CREB3L1	5.35e-74	1.86188	0.415	0	9.91e-70
CREBBP	2.38e-08	-0.52563	0.279	0.41	0.000441496
CRIM1	6.41e-79	-0.907072	0.883	0.985	1.19e-74
CRIM1-DT	8.82e-19	-0.80283	0.213	0.413	1.63e-14
CRIP1	3.97e-33	11.5381	0.328	0.074	7.35e-29
CRIP2	2.01e-118	-4.01781	0.228	0.77	3.73e-114
CRIPT	4.8e-11	0.62142	0.512	0.354	8.89e-07
CRK	6.66e-73	-3.55836	0.412	0.797	1.23e-68
CRKL	2.82e-34	-0.739199	0.118	0.372	5.23e-30
CRNDE	8.41e-55	2.19297	0.607	0.212	1.56e-50
CRTC2	8.11e-08	-0.284427	0.091	0.182	0.00150248
CRTC3	1.69e-06	-0.252513	0.143	0.236	0.0312773
CRY1	2.31e-09	-0.302455	0.102	0.21	4.28e-05
CRYBG1	4.61e-15	0.418602	0.177	0.043	8.55e-11
CS	3.3e-35	-1.60289	0.417	0.686	6.11e-31
CSDE1	2.23e-23	-0.431821	0.91	0.979	4.13e-19
CSF1	2.3e-16	0.35205	0.123	0.008	4.26e-12
CSF2RB	2.39e-29	-0.338238	0	0.122	4.42e-25
CSGALNACT2	9.64e-14	-0.849344	0.221	0.382	1.79e-09
CSNK1A1	2.58e-06	-3.01085	0.912	0.949	0.0477823
CSNK1E	2.53e-11	-1.32306	0.648	0.78	4.69e-07
CSNK1G2	5.69e-36	-1.93112	0.328	0.623	1.05e-31
CSNK2A2	1.83e-32	-1.53752	0.351	0.61	3.38e-28
CSNK2B	8.23e-19	2.20661	0.813	0.66	1.52e-14
CSPG4	1.46e-52	1.05009	0.313	0	2.71e-48
CSRNP2	2.54e-10	-0.327252	0.089	0.198	4.71e-06
CSRP1	1.3e-09	5.28217	0.882	0.825	2.41e-05
CSRP2	2.61e-135	18.3332	0.716	0.061	4.84e-131
CST3	2.01e-10	2.4638	0.915	0.838	3.72e-06
CSTB	3.61e-62	33.0291	0.991	0.926	6.69e-58
CSTF2	8.89e-10	0.328253	0.208	0.091	1.65e-05
CTBP2	2.01e-16	-2.11597	0.528	0.686	3.73e-12
CTDNEP1	1.64e-09	-2.0556	0.701	0.802	3.03e-05
CTDP1	2.98e-08	-0.251407	0.067	0.152	0.000552646
CTDSP2	3.38e-17	-0.667042	0.291	0.494	6.26e-13
CTDSPL	5.01e-07	0.264148	0.182	0.091	0.00927517
CTHRC1	4.5e-194	25.109	0.908	0.167	8.34e-190
CTNNA1	5.36e-13	-1.06293	0.66	0.821	9.92e-09
CTNNAL1	9.07e-31	8.58915	0.92	0.815	1.68e-26
CTNNB1	1.64e-15	2.69124	0.699	0.545	3.04e-11
CTNNBIP1	4.28e-22	1.13385	0.53	0.307	7.94e-18
CTNND1	1.18e-28	-1.34567	0.338	0.598	2.19e-24
CTSA	1.65e-08	0.653385	0.422	0.288	0.000306384
CTSB	1.21e-40	12.4639	0.886	0.749	2.25e-36
CTSL	2e-113	13.0588	0.874	0.397	3.71e-109
CTSZ	6.12e-09	-0.470325	0.689	0.782	0.000113435
CTTN	2.86e-17	8.38505	0.719	0.836	5.3e-13
CTTNBP2NL	1.61e-07	-0.431013	0.344	0.471	0.00298311
CTU2	3.73e-10	-0.626298	0.223	0.362	6.91e-06
CUL4A	1.52e-16	-0.848394	0.41	0.597	2.81e-12
CUL4B	1.29e-41	-1.72216	0.264	0.574	2.38e-37
CUL5	2.52e-07	-1.10577	0.515	0.595	0.00467307
CUTA	2.67e-140	12.7456	0.945	0.559	4.94e-136
CWC22	1.6e-06	0.326593	0.331	0.223	0.0297267
CXCL12	1.89e-22	8.68068	0.208	0.033	3.5e-18
CXCL2	2.74e-24	12.7625	0.215	0.031	5.08e-20
CXCL3	4.14e-47	52.0526	0.312	0.015	7.68e-43
CXCL5	1.11e-31	2.23424	0.2	0	2.05e-27
CXCL6	7.8e-24	5.91595	0.228	0.041	1.44e-19
CXCL8	5.11e-09	160.23	0.268	0.425	9.47e-05
CXXC1	3.4e-07	-0.431261	0.172	0.276	0.00629791
CXXC5	2.85e-15	0.465605	0.186	0.048	5.29e-11
CYB561	5.61e-12	-0.474524	0.132	0.266	1.04e-07
CYB561D2	1.96e-08	0.53418	0.337	0.213	0.000363195
CYB5A	2.31e-42	2.47589	0.692	0.39	4.28e-38
CYB5R2	6.55e-25	0.551905	0.186	0.013	1.21e-20
CYBA	3.28e-90	13.9971	0.72	0.253	6.09e-86
CYBRD1	4.27e-29	1.1832	0.368	0.117	7.92e-25
CYC1	6.53e-39	6.00554	0.869	0.641	1.21e-34
CYTH1	2.64e-12	-0.298736	0.051	0.154	4.89e-08
CYYR1	5.31e-27	-0.41499	0	0.112	9.83e-23
DAAM1	4.07e-77	-2.21477	0.093	0.498	7.55e-73
DAB2IP	2.06e-08	-0.26425	0.085	0.179	0.000381942
DAD1	1.19e-86	22.3256	0.986	0.838	2.2e-82
DAG1	7.74e-17	-0.785019	0.31	0.507	1.43e-12
DANCR	1.34e-45	-7.96326	0.779	0.955	2.48e-41
DAP	5.07e-23	-3.99718	0.588	0.765	9.4e-19
DAPK1	6.56e-56	-0.636261	0.006	0.248	1.22e-51
DAZAP1	4.31e-14	-1.39375	0.691	0.793	7.99e-10
DAZAP2	1.72e-21	-2.4887	0.54	0.707	3.18e-17
DBI	1.3e-47	10.5996	0.984	0.907	2.4e-43
DBNDD1	6.21e-21	-0.317554	0.013	0.124	1.15e-16
DBNDD2	1.97e-10	0.694788	0.266	0.137	3.65e-06
DCAF12	6.16e-16	-0.439984	0.109	0.264	1.14e-11
DCAF13	1.15e-28	1.41055	0.734	0.484	2.12e-24
DCAF5	1.74e-28	-0.669753	0.119	0.347	3.23e-24
DCAF7	4.17e-26	-1.23541	0.321	0.555	7.72e-22
DCHS1	2.83e-66	-1.03087	0.017	0.316	5.24e-62
DCLK2	2.01e-08	0.28314	0.101	0.026	0.00037304
DCN	5.58e-88	10.3873	0.481	0.003	1.03e-83
DCP1A	7.76e-15	-0.756865	0.227	0.4	1.44e-10
DCP2	9.99e-13	-0.465674	0.233	0.395	1.85e-08
DCTN2	4.06e-21	1.69878	0.725	0.526	7.53e-17
DCTN3	5.55e-42	7.99547	0.906	0.717	1.03e-37
DCTN5	4.88e-20	-1.08082	0.251	0.458	9.03e-16
DCTN6	5.86e-32	1.5049	0.656	0.383	1.09e-27
DDA1	1e-07	-0.898849	0.574	0.689	0.0018589
DDB1	3.11e-21	-1.07581	0.441	0.656	5.76e-17
DDHD2	2.65e-23	-0.734239	0.119	0.316	4.9e-19
DDI2	9.31e-29	-0.970758	0.114	0.339	1.72e-24
DDOST	1.99e-42	3.86879	0.73	0.458	3.69e-38
DDR2	2.76e-12	0.886658	0.451	0.286	5.11e-08
DDT	8.25e-09	6.03859	0.848	0.798	0.000152931
DDX17	2.48e-06	-1.88125	0.835	0.896	0.0458651
DDX19A	1.36e-09	-0.570313	0.175	0.299	2.52e-05
DDX21	9.73e-62	-4.65683	0.854	0.983	1.8e-57
DDX23	2.63e-09	-0.466834	0.378	0.521	4.87e-05
DDX27	4.55e-08	0.888468	0.391	0.268	0.000842837
DDX39A	7.09e-16	1.034	0.776	0.598	1.31e-11
DDX39B	4.75e-39	4.18736	0.876	0.674	8.81e-35
DDX3X	6.52e-08	0.646848	0.757	0.855	0.00120735
DDX3Y	6.39e-11	-0.758586	0.351	0.494	1.18e-06
DDX5	4.68e-20	-5.61389	0.979	0.949	8.66e-16
DDX51	4.55e-09	-0.400873	0.14	0.253	8.42e-05
DDX56	3.31e-07	0.508593	0.408	0.284	0.00613802
DDX60L	4.06e-11	-0.366354	0.112	0.236	7.52e-07
DEAF1	6.53e-26	-0.794368	0.16	0.385	1.21e-21
DECR1	1.59e-16	0.883455	0.474	0.271	2.95e-12
DEGS1	5.38e-10	1.34926	0.691	0.564	9.98e-06
DELE1	5.07e-13	-0.56643	0.154	0.301	9.4e-09
DENND11	1.47e-13	-0.288527	0.026	0.117	2.72e-09
DENND3	4.99e-23	-0.485478	0.042	0.193	9.25e-19
DENND4A	9.03e-17	-0.619754	0.087	0.236	1.67e-12
DENND5A	2.48e-17	-0.738137	0.264	0.456	4.59e-13
DENND6A	7.06e-10	-0.278264	0.064	0.159	1.31e-05
DEPDC1B	2.71e-09	-0.455972	0.173	0.298	5.02e-05
DERL2	1.09e-19	1.4784	0.638	0.45	2.02e-15
DESI1	1.3e-39	-3.05668	0.485	0.749	2.42e-35
DESI2	4.43e-21	-1.65399	0.478	0.681	8.21e-17
DEXI	1.54e-09	-1.12286	0.356	0.501	2.85e-05
DGCR2	8.2e-11	-0.38118	0.086	0.197	1.52e-06
DGCR8	1.99e-10	-0.341561	0.148	0.278	3.69e-06
DGKD	8.34e-09	-0.268818	0.068	0.157	0.000154583
DGKH	3.72e-14	-1.20813	0.177	0.336	6.89e-10
DGKZ	4.33e-28	-1.45288	0.246	0.489	8.03e-24
DGLUCY	1.41e-18	-0.391804	0.046	0.179	2.61e-14
DGUOK	8.53e-28	5.35411	0.835	0.702	1.58e-23
DHCR24	1.73e-12	-1.0258	0.207	0.359	3.21e-08
DHCR7	4.09e-12	-0.430773	0.122	0.255	7.58e-08
DHPS	2.88e-16	1.07799	0.524	0.334	5.34e-12
DHRS7	1.34e-31	1.2457	0.452	0.174	2.48e-27
DHX33	2.07e-20	-1.08236	0.268	0.478	3.84e-16
DHX37	1.99e-09	-0.267026	0.117	0.23	3.68e-05
DICER1	5.8e-11	-1.20045	0.388	0.531	1.07e-06
DIP2A	8.33e-07	-0.371794	0.147	0.243	0.0154302
DIP2C	1e-09	0.276164	0.111	0.026	1.85e-05
DIPK1B	1.99e-225	-5.31646	0	0.765	3.69e-221
DIPK2A	3.04e-17	-0.731593	0.146	0.322	5.63e-13
DIRAS3	5.14e-14	4.79974	0.113	0.012	9.53e-10
DIS3L	3.25e-07	-0.376774	0.098	0.187	0.00602536
DIXDC1	8.34e-92	-3.0242	0.135	0.593	1.54e-87
DKK1	2.19e-43	45.3284	0.852	0.699	4.05e-39
DKK3	4.02e-17	1.26121	0.375	0.18	7.45e-13
DLC1	2.27e-40	-2.73299	0.518	0.79	4.21e-36
DLG3	1.88e-17	0.362244	0.14	0.013	3.49e-13
DLGAP5	4.28e-08	1.13912	0.906	0.835	0.000792987
DLST	1.97e-14	-0.602488	0.203	0.374	3.64e-10
DMAC1	6.61e-08	0.486207	0.542	0.402	0.0012245
DMAP1	9.63e-07	0.560698	0.314	0.207	0.0178327
DNAJA1	1.38e-16	2.79398	0.945	0.83	2.56e-12
DNAJA2	2.42e-08	-0.252589	0.736	0.638	0.000447707
DNAJA3	2.26e-14	-0.667072	0.242	0.412	4.18e-10
DNAJA4	3.7e-21	-0.357032	0.021	0.144	6.86e-17
DNAJC1	2.42e-18	-1.23951	0.377	0.582	4.48e-14
DNAJC10	4.42e-32	-3.2598	0.555	0.783	8.19e-28
DNAJC13	7.13e-09	-0.331467	0.331	0.478	0.000132112
DNAJC14	4.32e-15	-0.42911	0.074	0.207	8e-11
DNAJC15	1.08e-07	4.92671	0.792	0.754	0.00200862
DNAJC18	3.39e-07	-0.323647	0.104	0.193	0.0062854
DNAJC21	1.48e-07	-2.08254	0.68	0.775	0.00273912
DNAJC5	4.31e-46	-1.49586	0.203	0.522	7.99e-42
DNAJC8	6.01e-09	2.1983	0.822	0.734	0.000111283
DNASE1L1	1.03e-30	-1.0566	0.146	0.395	1.92e-26
DNM1L	1.49e-15	-1.04419	0.461	0.633	2.77e-11
DNM2	4.01e-12	-0.617947	0.322	0.484	7.44e-08
DNMT1	2.11e-07	2.96915	0.842	0.802	0.00391734
DNMT3A	3.54e-21	-0.675835	0.098	0.278	6.55e-17
DNTTIP1	2.86e-11	0.843552	0.417	0.269	5.3e-07
DOCK4	3.81e-85	-2.25375	0.055	0.461	7.06e-81
DOCK5	2.36e-32	1.27073	0.348	0.088	4.38e-28
DOCK6	1.51e-42	-0.697269	0.032	0.26	2.8e-38
DOCK7	1.4e-11	0.903378	0.441	0.283	2.59e-07
DOCK9	2.63e-85	-1.36258	0.03	0.413	4.87e-81
DOK1	3.54e-10	0.306212	0.147	0.046	6.56e-06
DOK5	5.36e-09	0.265829	0.1	0.023	9.92e-05
DOT1L	2.63e-23	-0.533119	0.081	0.263	4.87e-19
DPCD	1.19e-06	0.444221	0.329	0.22	0.0220694
DPH2	6.72e-09	-0.43294	0.135	0.246	0.000124461
DPM1	8.35e-21	1.23933	0.618	0.402	1.55e-16
DPM2	8.61e-13	0.899279	0.534	0.365	1.6e-08
DPP4	1.31e-17	0.53516	0.124	0.005	2.43e-13
DPP7	3.64e-07	-1.46914	0.4	0.512	0.00674667
DPY19L1	2.25e-78	-2.20882	0.162	0.585	4.17e-74
DPY19L3	2.32e-17	-0.561681	0.091	0.245	4.29e-13
DPY19L4	1.3e-07	-0.356291	0.177	0.288	0.0024099
DPY30	2.11e-15	2.36461	0.797	0.666	3.91e-11
DR1	5.14e-10	-1.76684	0.523	0.638	9.53e-06
DRAP1	1.6e-131	28.0815	0.994	0.879	2.97e-127
DSC3	3.48e-37	0.806791	0.231	0	6.45e-33
DSCC1	4.21e-08	0.261295	0.145	0.056	0.000779286
DSE	1.22e-41	1.6297	0.438	0.122	2.26e-37
DSEL	2.03e-24	3.12909	0.502	0.268	3.76e-20
DSG2	2.37e-63	1.3348	0.366	0	4.39e-59
DST	1.56e-27	16.6127	0.928	0.846	2.88e-23
DSTN	4.4e-10	14.8949	0.994	0.992	8.15e-06
DTD1	4.98e-16	2.84481	0.815	0.693	9.22e-12
DTWD1	4.33e-15	0.750051	0.406	0.221	8.01e-11
DTYMK	1.11e-13	5.98215	0.947	0.899	2.05e-09
DUS1L	8.62e-16	-1.46632	0.32	0.511	1.6e-11
DUSP1	2.02e-13	13.2045	0.58	0.415	3.75e-09
DUSP10	9.81e-29	0.714853	0.203	0.01	1.82e-24
DUSP12	1.98e-07	0.761373	0.453	0.34	0.00366762
DUSP23	3.96e-198	-17.7217	0.366	0.95	7.34e-194
DUSP3	2.3e-16	-0.768996	0.177	0.352	4.27e-12
DUSP4	1.14e-52	-2.96082	0.027	0.288	2.11e-48
DUSP6	1.08e-61	-9.68339	0.437	0.779	2.01e-57
DUSP7	1.1e-32	-1.06085	0.144	0.397	2.04e-28
DUT	2.33e-31	6.48661	0.947	0.84	4.32e-27
DYM	2.33e-07	-0.29618	0.111	0.205	0.00432144
DYNC2H1	5.05e-24	0.594932	0.195	0.02	9.36e-20
DYNLL1	1.51e-31	44.3741	1	1	2.8e-27
DYNLRB1	2.68e-56	6.09848	0.85	0.618	4.97e-52
DYNLT1	7.67e-24	4.44548	0.969	0.939	1.42e-19
DYRK1A	1.4e-06	-0.326049	0.174	0.273	0.0259713
DZIP1	4.06e-11	-0.628441	0.204	0.342	7.51e-07
E2F4	1.88e-20	-1.44115	0.361	0.57	3.48e-16
E4F1	1.69e-10	-0.367078	0.108	0.226	3.13e-06
EAF1	5.23e-11	-0.397521	0.129	0.256	9.69e-07
EAPP	1.96e-11	0.587285	0.348	0.193	3.63e-07
EBP	3.04e-07	0.910714	0.579	0.464	0.00563502
EBPL	1.72e-09	1.75664	0.845	0.76	3.19e-05
ECE1	7.57e-199	-17.1483	0.318	0.955	1.4e-194
ECH1	2.45e-23	1.06691	0.489	0.253	4.54e-19
ECHDC1	6.42e-30	1.71797	0.651	0.408	1.19e-25
ECHS1	1.97e-25	3.2904	0.851	0.618	3.65e-21
ECI1	1.32e-19	1.11798	0.512	0.294	2.45e-15
ECM1	6.82e-49	1.97939	0.327	0.018	1.26e-44
ECSCR	1.12e-307	-15.0521	0.012	0.975	2.07e-303
ECT2	9.27e-27	2.94275	0.698	0.448	1.72e-22
EDEM1	1.36e-16	-0.766928	0.2	0.383	2.52e-12
EDF1	3.52e-41	14.9749	0.987	0.955	6.52e-37
EDN1	1.93e-285	-49.8212	0.019	0.934	3.58e-281
EEA1	7.74e-13	-2.13264	0.56	0.693	1.43e-08
EEF1A1	3.67e-38	-65.6979	1	1	6.79e-34
EEF1AKMT1	4.31e-11	0.518241	0.267	0.131	7.99e-07
EEF1AKMT2	1.05e-19	2.03983	0.57	0.36	1.94e-15
EEF1D	8.59e-17	17.2325	0.994	0.987	1.59e-12
EEF1G	1.19e-60	-13.8779	0.999	1	2.21e-56
EEF2	1.04e-28	-18.007	0.996	1	1.93e-24
EEF2K	1.06e-19	-0.580162	0.093	0.261	1.96e-15
EFCAB14	9.35e-19	-0.915965	0.291	0.499	1.73e-14
EFEMP1	1.89e-271	-30.2142	0.109	0.967	3.51e-267
EFEMP2	1.51e-25	2.25158	0.636	0.4	2.79e-21
EFNA5	2.4e-23	-0.546711	0.039	0.188	4.44e-19
EFR3A	2.64e-06	-0.49398	0.278	0.385	0.0488345
EGFL7	1.41e-293	-37.1607	0.103	0.995	2.61e-289
EGFR	9.79e-32	1.07339	0.361	0.101	1.81e-27
EGLN1	8.72e-28	-1.02299	0.208	0.453	1.62e-23
EGLN2	2.61e-23	-1.14884	0.387	0.617	4.83e-19
EGR1	1.09e-119	7.40059	0.75	0.15	2.02e-115
EHBP1L1	1.24e-08	0.420692	0.25	0.132	0.000230456
EHD1	4.19e-24	-1.59885	0.358	0.592	7.76e-20
EHD4	7.08e-103	-7.10183	0.456	0.876	1.31e-98
EHMT1	4.78e-10	-0.734017	0.316	0.455	8.86e-06
EI24	1.12e-63	-13.0739	0.672	0.909	2.07e-59
EID1	1.78e-33	26.1653	0.99	0.975	3.29e-29
EIF1	8.2e-31	32.5707	1	1	1.52e-26
EIF1B	3.56e-20	2.61231	0.712	0.484	6.59e-16
EIF2S1	8.61e-14	1.63629	0.834	0.744	1.6e-09
EIF2S2	1.65e-07	-3.2549	0.909	0.931	0.00305548
EIF2S3	8.57e-20	-1.47787	0.651	0.81	1.59e-15
EIF3A	1.46e-11	4.08706	0.971	0.988	2.7e-07
EIF3B	2.55e-20	-1.86001	0.638	0.787	4.73e-16
EIF3D	7.22e-07	1.50614	0.802	0.722	0.0133767
EIF3F	3e-30	5.36957	0.965	0.901	5.56e-26
EIF3G	8.3e-47	8.69451	0.921	0.74	1.54e-42
EIF3H	6.61e-13	3.54751	0.879	0.8	1.23e-08
EIF3I	3.24e-60	4.80522	0.916	0.674	6e-56
EIF3J	4.25e-18	-2.86604	0.57	0.755	7.88e-14
EIF3K	2.82e-14	2.35835	0.967	0.898	5.23e-10
EIF3M	7.8e-27	0.725227	0.895	0.749	1.44e-22
EIF4A1	1.36e-123	44.0174	1	0.997	2.53e-119
EIF4A2	1.1e-35	-2.80577	0.653	0.845	2.04e-31
EIF4A3	4.44e-41	2.85691	0.737	0.425	8.22e-37
EIF4B	4.93e-75	-4.24669	0.677	0.926	9.14e-71
EIF4EBP1	6.63e-12	6.70619	0.887	0.931	1.23e-07
EIF4G1	4.11e-32	0.254608	0.838	0.945	7.62e-28
EIF4G2	8.93e-56	-16.5653	0.992	1	1.66e-51
EIF4H	3.65e-38	-2.91083	0.818	0.931	6.77e-34
EIF5B	7.14e-17	-2.74767	0.699	0.821	1.32e-12
EIF6	2.81e-109	14.6347	0.939	0.638	5.21e-105
ELF1	7.57e-46	-1.34056	0.16	0.476	1.4e-41
ELF4	2.23e-13	-0.366701	0.08	0.205	4.13e-09
ELK3	2.36e-31	-1.97347	0.41	0.683	4.37e-27
ELK4	1.33e-39	-1.21744	0.155	0.443	2.47e-35
ELL2	5.84e-10	1.10609	0.41	0.268	1.08e-05
ELMO1	2.32e-23	-0.292333	0.006	0.116	4.3e-19
ELMOD1	1.64e-40	-0.616566	0	0.169	3.04e-36
ELOA	3.89e-18	-0.899849	0.392	0.593	7.2e-14
ELOB	5.12e-115	16.8764	0.983	0.793	9.49e-111
ELOC	8.82e-09	3.77369	0.975	0.927	0.000163489
ELOVL1	2.5e-06	1.62846	0.664	0.567	0.0463864
ELOVL5	1.62e-31	-1.80465	0.327	0.603	3e-27
ELOVL6	2.47e-20	1.34746	0.397	0.19	4.57e-16
ELP4	9.5e-08	0.27856	0.173	0.079	0.00176063
ELP5	1.62e-17	2.07385	0.498	0.321	3e-13
ELP6	9.37e-07	0.588404	0.374	0.263	0.0173526
EMB	2.51e-29	0.62081	0.185	0	4.66e-25
EMC2	2.3e-15	0.718901	0.408	0.221	4.26e-11
EMC4	5.12e-29	2.85245	0.806	0.613	9.48e-25
EMC7	3.06e-36	5.97053	0.838	0.602	5.67e-32
EMC9	8.78e-08	1.16506	0.567	0.463	0.00162612
EMCN	7.01e-35	-0.637889	0	0.145	1.3e-30
EMD	6e-08	-1.88744	0.583	0.694	0.00111192
EMILIN1	4.07e-76	1.98986	0.449	0.015	7.54e-72
EML1	1.8e-27	-0.716407	0.121	0.342	3.33e-23
EML2	4.11e-13	-0.62813	0.111	0.248	7.61e-09
EML3	1.2e-14	-0.37082	0.062	0.185	2.23e-10
EML4	8.27e-09	0.868322	0.463	0.334	0.000153134
EMP1	9.24e-166	-15.9223	0.485	0.952	1.71e-161
EMP2	1.04e-33	4.1676	0.518	0.228	1.93e-29
EMP3	9.32e-192	40.8182	0.997	0.77	1.73e-187
ENAH	1.05e-21	-0.682565	0.741	0.886	1.95e-17
ENDOG	1.33e-30	1.57058	0.631	0.36	2.46e-26
ENDOV	1.61e-06	0.376975	0.228	0.132	0.0297514
ENG	3.41e-259	-28.7231	0.345	0.997	6.32e-255
ENO1	2.83e-115	30.7912	1	0.975	5.25e-111
ENO2	1e-10	0.330435	0.152	0.046	1.86e-06
ENPP1	2.8e-32	1.37039	0.264	0.033	5.2e-28
ENSA	1.43e-18	-1.70408	0.584	0.742	2.66e-14
ENTPD7	6.54e-24	-0.574521	0.06	0.231	1.21e-19
ENTR1	9.21e-14	-0.998285	0.318	0.493	1.71e-09
EOGT	1.07e-39	-1.17298	0.149	0.435	1.99e-35
EP300	6.09e-10	-0.359955	0.28	0.431	1.13e-05
EP400	3.91e-12	-0.749904	0.312	0.468	7.25e-08
EPAS1	1.81e-200	-13.5593	0.118	0.841	3.35e-196
EPB41L3	2.88e-183	-4.0733	0.008	0.668	5.34e-179
EPB41L4A-AS1	3.61e-27	-1.12844	0.323	0.57	6.68e-23
EPB41L5	6.68e-11	-0.274846	0.043	0.132	1.24e-06
EPHA2	5.72e-54	-1.8879	0.246	0.61	1.06e-49
EPHB2	5.35e-81	-1.49252	0.061	0.46	9.9e-77
EPHB4	3.32e-157	-3.06336	0.094	0.726	6.14e-153
EPHX1	8.35e-10	0.267491	0.144	0.046	1.55e-05
EPS15	4.26e-19	-0.635086	0.19	0.39	7.89e-15
EPS8	6.88e-44	3.98662	0.701	0.405	1.27e-39
EPS8L2	6.55e-19	0.384937	0.125	0.002	1.21e-14
EPSTI1	2.28e-15	0.467037	0.112	0.007	4.23e-11
ERAP2	2.14e-25	-1.05469	0.178	0.405	3.96e-21
ERCC1	1.53e-17	1.84561	0.725	0.562	2.83e-13
ERCC2	1.1e-07	-0.450837	0.178	0.289	0.00204717
ERCC3	6.28e-07	-0.386898	0.149	0.246	0.0116348
ERCC6	3.73e-79	-3.22376	0.185	0.617	6.91e-75
ERF	1.94e-12	-0.389838	0.089	0.213	3.59e-08
ERG	3.42e-195	-3.96737	0	0.684	6.33e-191
ERGIC2	7.44e-13	2.34266	0.717	0.574	1.38e-08
ERH	1.48e-39	9.81852	0.988	0.949	2.74e-35
ERI3	2.71e-11	0.8397	0.469	0.312	5.03e-07
ERN1	3.29e-11	-0.585423	0.135	0.261	6.09e-07
ERP29	2.19e-28	3.61576	0.807	0.628	4.05e-24
ERVK3-1	2.41e-07	0.822186	0.497	0.37	0.00446097
ESAM	8.09e-228	-5.06343	0	0.772	1.5e-223
ESCO1	1.5e-08	-0.318177	0.104	0.205	0.000277294
ESD	1.14e-100	7.73861	0.902	0.496	2.11e-96
ESM1	3.53e-186	-10.1756	0.033	0.719	6.53e-182
ESRRA	2.45e-36	-0.853691	0.158	0.44	4.54e-32
ESYT2	1.31e-10	-0.648269	0.197	0.331	2.42e-06
ETF1	7.06e-26	-2.13668	0.681	0.838	1.31e-21
ETFA	9.25e-34	2.68502	0.756	0.512	1.71e-29
ETFB	2.22e-34	3.21448	0.795	0.539	4.12e-30
ETHE1	7.01e-11	0.659103	0.405	0.261	1.3e-06
ETNK1	2.51e-10	-0.810912	0.298	0.438	4.64e-06
ETV4	7.14e-08	-0.275317	0.118	0.218	0.00132247
ETV5	9.44e-09	-0.451776	0.256	0.387	0.000174962
ETV6	1.34e-43	-1.10804	0.092	0.37	2.48e-39
EVA1C	7.49e-82	-1.94409	0.068	0.473	1.39e-77
EVI5	1e-16	-1.48183	0.425	0.62	1.86e-12
EVL	3.82e-45	-1.04915	0.07	0.342	7.08e-41
EXOC2	3.86e-10	-0.412323	0.127	0.246	7.16e-06
EXOC3L1	2.14e-27	-0.2924	0	0.114	3.96e-23
EXOC5	3.16e-16	-1.18617	0.4	0.577	5.85e-12
EXOC6	1.89e-66	-2.24778	0.14	0.522	3.5e-62
EXOSC1	1.58e-10	0.890275	0.506	0.347	2.92e-06
EXOSC3	3.84e-25	1.67899	0.646	0.423	7.11e-21
EXOSC4	2.04e-43	1.31222	0.437	0.112	3.77e-39
EXOSC5	4.25e-08	0.345492	0.318	0.197	0.000788262
EXOSC6	1.68e-11	-0.897933	0.485	0.625	3.1e-07
EXOSC7	3.95e-16	1.19243	0.548	0.349	7.32e-12
EXOSC8	2.15e-28	2.15579	0.781	0.526	3.98e-24
EXOSC9	4.44e-33	1.27312	0.599	0.304	8.22e-29
EXTL2	1.31e-33	-2.02993	0.314	0.593	2.43e-29
EXTL3	9.76e-12	-0.367263	0.078	0.192	1.81e-07
EZH2	4.35e-09	0.818383	0.485	0.357	8.06e-05
EZR	7.5e-51	5.71338	0.9	0.691	1.39e-46
F11R	2.35e-36	-0.524409	0.01	0.182	4.35e-32
F2R	1.2e-227	-8.98453	0.156	0.924	2.22e-223
F3	1.36e-38	20.3294	0.255	0.008	2.52e-34
FAAP100	6.66e-16	-0.412228	0.089	0.235	1.23e-11
FAAP20	1.65e-10	1.3757	0.68	0.56	3.05e-06
FABP4	8.06e-25	2.39698	0.172	0.007	1.49e-20
FABP5	3.47e-59	18.794	0.981	0.864	6.42e-55
FADS1	1.33e-20	-1.88878	0.392	0.607	2.46e-16
FADS2	3.14e-39	-1.13088	0.122	0.397	5.81e-35
FADS3	2.64e-12	-0.775989	0.279	0.436	4.88e-08
FAH	1.89e-31	1.4692	0.342	0.088	3.5e-27
FAM104B	2.08e-09	0.441854	0.349	0.21	3.85e-05
FAM107B	5.84e-155	-7.12683	0.467	0.95	1.08e-150
FAM111B	3.16e-07	0.386369	0.204	0.106	0.00585931
FAM114A1	1.28e-36	5.77342	0.8	0.613	2.38e-32
FAM120A	1.43e-51	-3.65517	0.672	0.902	2.66e-47
FAM120AOS	7.23e-17	-0.882259	0.368	0.559	1.34e-12
FAM124B	4.32e-38	-0.484961	0	0.159	8e-34
FAM126B	8.24e-16	-0.473701	0.058	0.185	1.53e-11
FAM131A	4.98e-14	-0.427248	0.086	0.218	9.22e-10
FAM167A	1.54e-16	0.392822	0.105	0	2.86e-12
FAM168B	1.42e-31	-1.51954	0.315	0.577	2.64e-27
FAM171A1	5.47e-20	-0.945299	0.231	0.441	1.01e-15
FAM174B	1.64e-36	-0.521379	0.002	0.159	3.04e-32
FAM199X	1.26e-22	-0.959606	0.207	0.428	2.33e-18
FAM200B	4.62e-14	1.34208	0.62	0.46	8.56e-10
FAM207A	2.59e-07	2.04839	0.674	0.57	0.00479072
FAM20B	1.56e-10	-0.521051	0.233	0.38	2.88e-06
FAM20C	1.25e-11	-0.360377	0.172	0.317	2.32e-07
FAM210B	2.53e-07	0.564274	0.375	0.253	0.00468126
FAM214A	4.26e-14	-0.256627	0.027	0.122	7.89e-10
FAM214B	1.22e-19	-0.655037	0.105	0.281	2.26e-15
FAM219A	4.58e-08	-0.274584	0.073	0.159	0.000849223
FAM222B	2.66e-08	-0.282238	0.1	0.198	0.000493072
FAM234A	5.68e-11	-0.452741	0.166	0.301	1.05e-06
FAM241A	1.67e-134	-3.42469	0.075	0.641	3.09e-130
FAM24B	3.11e-08	-0.505091	0.097	0.192	0.000576289
FAM27C	1.34e-20	-0.705371	0.064	0.22	2.48e-16
FAM32A	1.18e-07	-0.465599	0.546	0.676	0.00218337
FAM43A	9.53e-247	-17.186	0.143	0.955	1.77e-242
FAM53C	7.88e-15	-0.51977	0.095	0.236	1.46e-10
FAM8A1	5.22e-15	-0.304144	0.046	0.16	9.66e-11
FAM98B	1.33e-07	-0.807163	0.253	0.374	0.00246705
FANCB	2.96e-07	0.381769	0.196	0.099	0.00548313
FANCL	5.98e-07	0.30231	0.189	0.098	0.0110769
FAP	1.82e-52	1.36382	0.312	0	3.38e-48
FAR1	4.66e-24	-0.890706	0.302	0.542	8.63e-20
FAR2	1.02e-21	-0.695876	0.067	0.231	1.89e-17
FARP1	1.82e-06	0.68459	0.485	0.383	0.0336979
FARP2	6.45e-12	-0.432239	0.137	0.273	1.19e-07
FARS2	2.29e-06	0.268374	0.158	0.078	0.0423467
FAS	2.8e-28	0.714936	0.213	0.017	5.19e-24
FASN	5.12e-38	-1.96956	0.244	0.547	9.48e-34
FAT1	5.1e-58	1.59444	0.401	0.036	9.46e-54
FAT4	3.65e-17	-0.358543	0.039	0.159	6.76e-13
FAU	4.56e-41	39.6833	0.999	1	8.46e-37
FBH1	1.26e-25	-0.826093	0.185	0.412	2.33e-21
FBLIM1	9.29e-151	-7.37959	0.413	0.921	1.72e-146
FBLN1	1.46e-81	2.87266	0.451	0.002	2.71e-77
FBLN2	7.29e-18	0.610772	0.122	0.003	1.35e-13
FBLN5	1.46e-29	-0.897152	0.042	0.223	2.71e-25
FBN1	2.54e-70	4.73188	0.678	0.255	4.71e-66
FBRS	1.75e-09	-0.518781	0.207	0.337	3.23e-05
FBRSL1	1.23e-33	-1.00265	0.155	0.417	2.27e-29
FBXL19	6.89e-12	-0.302267	0.061	0.167	1.28e-07
FBXO45	4.37e-14	-0.805548	0.221	0.387	8.1e-10
FBXW2	3.48e-22	-1.76896	0.341	0.564	6.46e-18
FBXW5	5.43e-32	-2.0979	0.418	0.679	1.01e-27
FBXW7	3.63e-11	-0.506766	0.159	0.294	6.73e-07
FCGRT	9.19e-09	-0.904646	0.251	0.382	0.000170326
FCHSD2	4.18e-24	-0.607951	0.109	0.311	7.74e-20
FEM1A	7.34e-08	-0.303935	0.132	0.235	0.00135971
FEM1B	3.56e-18	-0.738871	0.17	0.355	6.6e-14
FEM1C	3.34e-07	-0.265849	0.103	0.193	0.00618247
FERMT1	1.5e-10	0.297027	0.118	0.026	2.78e-06
FERMT3	1.57e-109	-2.50595	0.007	0.441	2.9e-105
FEZ2	1.51e-40	-4.23422	0.656	0.838	2.8e-36
FGD4	9.65e-12	-0.795754	0.181	0.331	1.79e-07
FGD5	6.61e-96	-1.38096	0	0.377	1.22e-91
FGD5-AS1	1.78e-51	-2.83796	0.424	0.744	3.29e-47
FGD6	1.88e-17	-0.397016	0.094	0.253	3.48e-13
FGF1	3.58e-30	0.845105	0.19	0	6.63e-26
FGF2	1.74e-35	5.94559	0.589	0.293	3.22e-31
FGF5	3.07e-147	27.5559	0.705	0.012	5.69e-143
FGFR1	1.1e-10	-1.20492	0.424	0.562	2.04e-06
FGFR1OP2	7.08e-07	-0.693673	0.524	0.623	0.0131134
FHL1	2.4e-06	-0.999022	0.201	0.312	0.0444026
FHL2	1.32e-10	10.7884	0.759	0.66	2.44e-06
FHOD1	2.93e-14	-0.666994	0.161	0.319	5.44e-10
FHOD3	7.52e-17	0.336077	0.107	0	1.39e-12
FIBP	1.23e-13	2.25077	0.821	0.719	2.28e-09
FIP1L1	1.02e-18	1.20735	0.497	0.289	1.89e-14
FKBP10	1e-08	1.1831	0.584	0.473	0.000185819
FKBP14	7.95e-09	-0.94556	0.386	0.527	0.000147324
FKBP1A	3.54e-165	-22.3576	0.869	0.99	6.56e-161
FKBP1B	1.79e-15	-0.436963	0.141	0.304	3.31e-11
FKBP3	1.07e-19	1.49394	0.834	0.66	1.98e-15
FKBP5	5.23e-08	-0.672418	0.314	0.44	0.000969861
FKBP7	2.15e-22	0.762321	0.367	0.144	3.98e-18
FKBP8	1.79e-06	1.04	0.586	0.478	0.0331713
FLI1	4.81e-115	-2.65387	0.094	0.617	8.91e-111
FLNA	1.61e-06	20.6291	0.965	0.962	0.0298266
FLNB	1.21e-31	-3.8738	0.639	0.851	2.25e-27
FLRT2	5.88e-33	-2.53646	0.147	0.403	1.09e-28
FLT1	2.41e-77	-1.19771	0.204	0.648	4.46e-73
FLYWCH1	2.25e-10	-0.307659	0.09	0.202	4.17e-06
FMC1	1.39e-07	0.458733	0.377	0.255	0.00258309
FMN2	9.04e-21	0.426212	0.133	0	1.67e-16
FMNL2	2.22e-06	-0.311703	0.19	0.291	0.0412219
FMNL3	1.46e-15	-0.438937	0.078	0.215	2.7e-11
FMR1	3.21e-15	-0.718795	0.142	0.301	5.95e-11
FNBP1L	2.16e-07	-0.614584	0.279	0.395	0.003998
FNBP4	8.72e-07	-0.749562	0.46	0.562	0.0161537
FNDC3B	5.34e-16	-1.08259	0.584	0.75	9.88e-12
FNDC4	2.5e-20	-0.619379	0.127	0.312	4.63e-16
FNTA	1.43e-06	-0.459114	0.388	0.504	0.0265261
FOCAD	5.2e-07	-0.428509	0.113	0.203	0.00962856
FOS	5.85e-167	16.9992	0.874	0.175	1.08e-162
FOSB	4.39e-50	-2.44971	0.525	0.142	8.13e-46
FOXC1	1.73e-66	-0.905872	0.003	0.279	3.2e-62
FOXC2	5.53e-14	-1.00952	0.592	0.739	1.02e-09
FOXD1	3.27e-136	5.27483	0.655	0	6.05e-132
FOXF1	7.2e-15	0.356245	0.12	0.012	1.33e-10
FOXK1	4.79e-19	-0.625567	0.158	0.345	8.88e-15
FOXK2	7.8e-24	-0.75573	0.136	0.344	1.44e-19
FOXM1	9.88e-23	-2.93554	0.375	0.598	1.83e-18
FOXN2	8.31e-12	-0.387407	0.104	0.23	1.54e-07
FOXN3	5.21e-10	-0.327427	0.12	0.236	9.64e-06
FOXO1	3.28e-83	-1.19584	0.003	0.34	6.08e-79
FRA10AC1	4.66e-08	-0.325217	0.241	0.365	0.00086336
FRAT2	1.05e-19	-0.358828	0.032	0.16	1.94e-15
FRMD4A	1.85e-45	-1.46484	0.332	0.674	3.42e-41
FRMD4B	4.8e-150	-2.49826	0.009	0.574	8.9e-146
FRMD6	3.58e-111	16.0487	0.788	0.25	6.63e-107
FRMD8	1.78e-46	-0.748597	0.042	0.296	3.3e-42
FRY	2.02e-20	-0.304882	0.016	0.129	3.73e-16
FST	2.18e-63	52.0047	0.723	0.314	4.03e-59
FSTL1	1.26e-14	7.88207	0.886	0.934	2.34e-10
FTH1	2.23e-18	752.307	1	1	4.14e-14
FTL	3.83e-77	423.369	1	1	7.1e-73
FUCA2	9.24e-54	2.4554	0.667	0.294	1.71e-49
FURIN	2.74e-81	-2.57516	0.164	0.6	5.07e-77
FUT11	1.39e-15	-0.587499	0.132	0.291	2.57e-11
FUT8	9.54e-12	-1.14961	0.285	0.428	1.77e-07
FXYD5	1.14e-51	12.3867	0.924	0.744	2.11e-47
FYN	4.81e-09	-0.277489	0.17	0.293	8.91e-05
FYTTD1	4.56e-15	-0.523501	0.42	0.605	8.45e-11
FZD2	4.15e-19	0.477539	0.137	0.007	7.7e-15
FZD4	2.65e-136	-2.42659	0.014	0.542	4.91e-132
FZD7	1.6e-34	0.832015	0.216	0	2.97e-30
G6PD	6.86e-14	0.693233	0.526	0.355	1.27e-09
GABARAP	1.39e-10	6.97286	0.942	0.909	2.57e-06
GABARAPL1	7.61e-39	-0.719373	0.023	0.225	1.41e-34
GABARAPL2	2.38e-14	2.28209	0.839	0.749	4.4e-10
GABBR2	1.22e-127	-2.81037	0.037	0.562	2.26e-123
GADD45A	1.7e-13	10.0266	0.686	0.534	3.15e-09
GADD45GIP1	1.18e-21	8.12192	0.981	0.962	2.19e-17
GAK	8.01e-07	-0.324069	0.207	0.311	0.0148312
GAL	2.77e-102	-4.68831	0.052	0.512	5.14e-98
GALE	1.56e-07	0.776277	0.468	0.349	0.00289451
GALNT1	3.35e-205	-28.5258	0.536	0.988	6.21e-201
GALNT10	1.85e-12	-0.389029	0.303	0.473	3.43e-08
GALNT11	2.21e-12	-0.529156	0.163	0.307	4.1e-08
GALNT6	1.39e-27	-1.1797	0.108	0.326	2.58e-23
GALNT7	1.34e-28	-1.1675	0.16	0.397	2.49e-24
GAMT	2.85e-14	1.51706	0.498	0.317	5.29e-10
GAPDH	1.49e-138	181.073	1	1	2.76e-134
GAR1	8.1e-08	-1.02033	0.627	0.502	0.0015012
GAS2L1	4.52e-15	-0.71064	0.239	0.425	8.38e-11
GAS5	8.09e-30	-2.24249	0.834	0.937	1.5e-25
GAS6	5.93e-187	12.934	0.863	0.084	1.1e-182
GASK1B	3.57e-37	-1.04147	0.073	0.316	6.61e-33
GATA2	2.07e-104	-3.49421	0.084	0.567	3.83e-100
GATA2-AS1	1.81e-82	-1.01749	0.007	0.349	3.36e-78
GATA3	3.81e-95	-1.49938	0.004	0.385	7.06e-91
GATA3-AS1	8.74e-28	-0.322709	0	0.116	1.62e-23
GATA6	4.07e-16	-1.0306	0.188	0.37	7.54e-12
GATAD2A	1.38e-48	-1.91057	0.333	0.664	2.56e-44
GATC	3.2e-07	-0.354128	0.162	0.266	0.00592627
GBA2	1.78e-27	-0.649174	0.049	0.228	3.3e-23
GBE1	2.17e-07	-0.823264	0.354	0.469	0.00402272
GBP1	1.24e-06	0.436286	0.236	0.139	0.0230065
GCLM	2.59e-18	-1.19366	0.641	0.8	4.8e-14
GDF11	3.72e-08	-0.278827	0.12	0.223	0.000688746
GDF15	2.18e-18	-10.2416	0.035	0.16	4.04e-14
GDF6	3.41e-90	-2.06759	0.003	0.365	6.31e-86
GDNF	2.66e-28	0.719504	0.179	0	4.93e-24
GEM	2.16e-18	0.455571	0.129	0.005	4.01e-14
GEMIN6	1.99e-06	1.80818	0.547	0.435	0.0368409
GET3	1.79e-16	0.730917	0.597	0.405	3.31e-12
GFER	3.34e-22	1.41717	0.534	0.316	6.18e-18
GFOD1	6.89e-96	-1.56447	0.029	0.446	1.28e-91
GFOD2	1e-24	-0.709791	0.153	0.372	1.86e-20
GFPT2	1.4e-17	0.542852	0.211	0.055	2.59e-13
GGA2	2.71e-14	-0.437005	0.156	0.316	5.01e-10
GGA3	1.25e-08	-0.33043	0.072	0.162	0.000230685
GGH	1.12e-39	4.46177	0.749	0.461	2.07e-35
GGT5	1.11e-37	-0.876008	0.058	0.289	2.06e-33
GID8	3.07e-11	-1.18407	0.338	0.488	5.68e-07
GIGYF2	3.85e-07	-1.35869	0.302	0.413	0.00713476
GIHCG	3.9e-32	0.979116	0.465	0.183	7.23e-28
GIMAP1	1.55e-42	-0.641416	0	0.177	2.86e-38
GIMAP4	9.19e-114	-2.96167	0	0.438	1.7e-109
GIMAP6	5.21e-55	-0.971523	0	0.226	9.66e-51
GIMAP7	4.17e-40	-0.613891	0	0.167	7.73e-36
GIMAP8	2.5e-41	-0.544679	0	0.172	4.63e-37
GINS1	1.01e-06	-0.545321	0.128	0.218	0.018712
GINS2	3.87e-21	0.8664	0.63	0.402	7.18e-17
GINS3	3.41e-17	-0.644861	0.093	0.246	6.32e-13
GIT1	8.16e-61	-1.50266	0.143	0.512	1.51e-56
GJA1	6.9e-98	-7.65514	0.467	0.863	1.28e-93
GLA	3.16e-12	0.478542	0.286	0.136	5.85e-08
GLCE	1.25e-75	-2.48007	0.201	0.626	2.32e-71
GLG1	5.35e-15	-0.376309	0.473	0.65	9.92e-11
GLI2	4.43e-15	0.345459	0.134	0.018	8.21e-11
GLIPR1	1.69e-111	15.4592	0.904	0.471	3.13e-107
GLRX	2.27e-32	5.86291	0.722	0.509	4.21e-28
GLRX2	9.94e-10	2.09647	0.642	0.527	1.84e-05
GLRX3	1.48e-20	3.87652	0.857	0.721	2.75e-16
GLUD1	6.04e-10	-0.757058	0.42	0.56	1.12e-05
GLUL	1.41e-11	-0.692	0.357	0.527	2.62e-07
GLYR1	1.2e-15	-0.867031	0.329	0.516	2.22e-11
GMFB	1.62e-06	1.40084	0.507	0.397	0.0300448
GMNN	3.69e-20	2.15581	0.596	0.392	6.84e-16
GMPPA	1.44e-07	0.529621	0.291	0.175	0.00266103
GMPPB	4.01e-07	0.402576	0.427	0.302	0.00742833
GMPR	1.22e-15	-0.327878	0.029	0.134	2.26e-11
GMPS	8.99e-13	1.85654	0.658	0.502	1.67e-08
GNA11	9.35e-95	-3.32282	0.321	0.78	1.73e-90
GNA12	9.29e-18	-0.884572	0.245	0.443	1.72e-13
GNA13	1.28e-23	-0.788626	0.157	0.374	2.37e-19
GNAI1	5.96e-17	0.628611	0.345	0.159	1.11e-12
GNAI2	4.14e-41	-8.37981	0.955	0.995	7.68e-37
GNAQ	3.1e-39	-1.70544	0.33	0.638	5.74e-35
GNAS	7.15e-132	-19.07	0.907	0.995	1.33e-127
GNB1	4.89e-28	0.371467	0.855	0.96	9.06e-24
GNB4	1.08e-41	-2.55358	0.511	0.775	2e-37
GNG10	9.46e-74	7.69321	0.931	0.742	1.75e-69
GNG11	7.26e-58	-22.3962	0.868	0.972	1.35e-53
GNG12	5.79e-78	-6.98102	0.752	0.95	1.07e-73
GNG2	2.65e-20	0.323348	0.13	0	4.9e-16
GNG5	2.35e-69	24.8759	0.998	0.985	4.35e-65
GNL1	1.58e-21	-1.08686	0.364	0.585	2.92e-17
GNL3L	4.18e-12	-0.636082	0.198	0.342	7.75e-08
GNPTAB	3.24e-29	-0.759947	0.164	0.41	6e-25
GNS	5.72e-21	-1.17884	0.207	0.413	1.06e-16
GOLGA3	3.27e-32	-2.19673	0.416	0.681	6.06e-28
GOLGA4	1.23e-22	-7.81791	0.861	0.912	2.28e-18
GOLM1	2.2e-61	-2.51053	0.331	0.706	4.08e-57
GOLPH3	1.01e-10	-0.66663	0.27	0.417	1.88e-06
GORASP1	4.43e-10	-0.263576	0.062	0.157	8.21e-06
GORASP2	1.54e-08	-1.2215	0.491	0.603	0.000285492
GOSR2	8.21e-15	-0.83512	0.453	0.617	1.52e-10
GOT1	7.45e-22	0.803353	0.416	0.193	1.38e-17
GOT2	7.27e-10	-1.0321	0.466	0.595	1.35e-05
GPAA1	7.25e-09	1.20431	0.572	0.46	0.000134328
GPAT4	1.74e-10	-0.628387	0.187	0.321	3.22e-06
GPBP1L1	5.92e-19	-0.878489	0.189	0.382	1.1e-14
GPC1	1.38e-57	1.82516	0.42	0.051	2.56e-53
GPI	1.02e-13	-3.73428	0.49	0.631	1.88e-09
GPN3	8.36e-23	1.55331	0.625	0.407	1.55e-18
GPR1	3.25e-22	0.437906	0.142	0	6.03e-18
GPR107	2.65e-09	-0.402958	0.154	0.274	4.9e-05
GPR161	4.63e-13	-0.32582	0.13	0.274	8.57e-09
GPR4	1.93e-150	-3.49835	0.002	0.559	3.58e-146
GPRC5D-AS1	2.7e-18	-0.308829	0.025	0.139	5e-14
GPS2	1.13e-06	0.599639	0.417	0.311	0.0209802
GPSM3	1.1e-14	-0.734294	0.121	0.268	2.04e-10
GPX4	6.54e-12	13.8696	0.992	0.99	1.21e-07
GPX7	5.22e-09	0.375729	0.234	0.117	9.68e-05
GPX8	3.16e-34	4.83079	0.882	0.684	5.85e-30
GRAMD2B	2.02e-21	0.402749	0.148	0.005	3.75e-17
GRAP	2.38e-29	-0.368202	0	0.122	4.41e-25
GRB10	3.8e-104	-2.11971	0.052	0.517	7.04e-100
GRB14	5.32e-94	-1.46731	0.003	0.379	9.86e-90
GREM1	7.14e-157	33.8381	0.725	0	1.32e-152
GRK2	1.21e-09	-0.404618	0.134	0.251	2.25e-05
GRK5	4.43e-26	-0.563434	0.056	0.235	8.21e-22
GRPEL1	1.13e-06	1.16506	0.685	0.574	0.0210167
GRSF1	1.45e-07	1.31836	0.694	0.612	0.00268564
GSDME	6.93e-27	0.809912	0.238	0.035	1.28e-22
GSK3A	7.44e-09	-0.560978	0.28	0.413	0.000137759
GSK3B	4.72e-15	-0.732631	0.229	0.41	8.74e-11
GSN	1.24e-13	0.905606	0.425	0.24	2.31e-09
GSPT2	1.18e-07	0.337213	0.161	0.071	0.00218025
GSS	2.68e-12	0.903449	0.41	0.245	4.96e-08
GSTK1	8.71e-09	0.796181	0.471	0.332	0.00016131
GSTM3	1.64e-26	0.969573	0.385	0.139	3.04e-22
GSTO1	2.24e-116	34.1962	0.987	0.764	4.16e-112
GSTP1	1.32e-80	32.3132	0.999	0.942	2.45e-76
GSTZ1	2.94e-08	0.445727	0.211	0.104	0.000545178
GTF2A1	3.08e-12	-1.08428	0.274	0.435	5.71e-08
GTF2A2	1.11e-25	8.6878	0.976	0.936	2.06e-21
GTF2B	2.16e-30	1.3336	0.427	0.157	4e-26
GTF2E1	3.32e-11	-0.347988	0.084	0.197	6.15e-07
GTF2E2	5.18e-09	-0.540431	0.434	0.567	9.59e-05
GTF2H1	9.35e-14	-0.743439	0.253	0.423	1.73e-09
GTF2H2	6.31e-13	0.857552	0.338	0.179	1.17e-08
GTF2H5	6.68e-45	7.0469	0.89	0.671	1.24e-40
GTF3A	1.27e-29	3.22213	0.897	0.755	2.35e-25
GTF3C1	9.29e-12	-0.600563	0.274	0.436	1.72e-07
GTF3C4	2.33e-20	-0.832168	0.217	0.418	4.32e-16
GTPBP1	1.03e-08	-0.3753	0.108	0.212	0.000189902
GTPBP2	5.9e-07	-0.282065	0.077	0.155	0.010924
GTPBP4	2.04e-06	9.74281	0.788	0.696	0.0378035
GTPBP8	1.43e-07	0.386581	0.333	0.213	0.00264183
GUCD1	1.14e-28	-1.02888	0.223	0.476	2.12e-24
GUK1	1.49e-10	0.466757	0.979	0.99	2.77e-06
GXYLT1	2.16e-07	-0.330093	0.291	0.408	0.0040023
GYPC	1.39e-148	5.24639	0.702	0.005	2.58e-144
HACD1	1.66e-44	2.23483	0.566	0.231	3.07e-40
HACD2	1.16e-16	-0.775519	0.184	0.364	2.15e-12
HACD4	3.54e-11	0.340754	0.147	0.041	6.57e-07
HADH	6.58e-09	0.430843	0.284	0.162	0.000121946
HADHA	7.66e-22	3.14511	0.727	0.526	1.42e-17
HADHB	5.81e-13	0.864747	0.511	0.344	1.08e-08
HAGLROS	2.16e-27	-0.321941	0	0.114	3.99e-23
HAND2	5.21e-112	3.64363	0.569	0	9.65e-108
HAND2-AS1	1.44e-29	0.603186	0.19	0.002	2.67e-25
HAPLN1	8.5e-25	1.1121	0.158	0	1.58e-20
HAS2	2.99e-130	21.2746	0.644	0.007	5.55e-126
HAT1	1.6e-51	2.20573	0.681	0.321	2.96e-47
HAUS1	3.77e-11	0.908745	0.561	0.383	6.99e-07
HAX1	7.79e-09	2.16438	0.786	0.698	0.000144338
HBP1	3.16e-16	-0.467352	0.095	0.246	5.86e-12
HCFC1	2.39e-14	-0.680536	0.33	0.511	4.42e-10
HCLS1	9.72e-54	-0.765189	0.019	0.274	1.8e-49
HDAC1	4.4e-13	0.920357	0.575	0.417	8.16e-09
HDAC2	1.9e-14	2.28203	0.793	0.635	3.52e-10
HDAC7	2.39e-86	-2.55618	0.204	0.664	4.42e-82
HDAC8	6.01e-08	-0.389519	0.229	0.349	0.00111379
HDDC2	1.18e-101	4.40933	0.752	0.217	2.18e-97
HDGF	5.5e-24	-1.7229	0.851	0.947	1.02e-19
HDGFL3	3.5e-37	-9.29913	0.692	0.868	6.49e-33
HDHD5	1.79e-16	-0.673054	0.252	0.438	3.31e-12
HDLBP	4.36e-11	-3.71389	0.909	0.952	8.08e-07
HEATR1	1.32e-06	-0.658133	0.351	0.466	0.0245081
HECA	7.1e-21	-0.335971	0.03	0.162	1.32e-16
HECTD1	4.82e-12	-1.96857	0.579	0.736	8.92e-08
HECW2	1.1e-90	-1.55659	0.024	0.418	2.04e-86
HEG1	1.31e-07	-1.05261	0.29	0.42	0.00242646
HELZ	5.7e-21	-0.782245	0.222	0.435	1.06e-16
HERC2	5.78e-07	-0.643798	0.34	0.455	0.010708
HERC4	5.02e-73	9.16039	0.785	0.44	9.3e-69
HERPUD1	4.95e-13	1.93558	0.6	0.45	9.17e-09
HES1	4.99e-16	-3.86843	0.282	0.458	9.24e-12
HEXA	7.27e-07	0.44381	0.307	0.197	0.0134736
HEY2	2.75e-33	-1.14714	0	0.139	5.09e-29
HGS	1.92e-06	-0.473271	0.418	0.526	0.0354852
HGSNAT	1.66e-07	-0.370898	0.154	0.256	0.00308204
HHEX	1.15e-105	-3.44122	0.089	0.575	2.14e-101
HHIP	1.53e-253	-70.1747	0.415	0.998	2.83e-249
HHIP-AS1	7.86e-211	-19.2504	0.359	0.972	1.46e-206
HIBCH	2.17e-09	0.470351	0.285	0.155	4.02e-05
HIF1A	3.69e-19	4.31842	0.803	0.66	6.85e-15
HIGD1A	1.9e-14	1.94018	0.772	0.658	3.52e-10
HIGD2A	1.31e-09	3.99026	0.787	0.719	2.42e-05
HILPDA	1.61e-13	0.688336	0.427	0.253	2.97e-09
HINT1	2.31e-74	39.693	1	0.993	4.27e-70
HINT2	5.53e-23	1.51947	0.564	0.337	1.02e-18
HIP1R	2.82e-45	-0.666713	0.027	0.26	5.23e-41
HIPK1	9.03e-31	-1.28754	0.237	0.496	1.67e-26
HIPK2	9.67e-12	2.47094	0.487	0.648	1.79e-07
HIPK3	1.23e-06	-0.287248	0.12	0.21	0.0227952
HIRA	6.54e-18	-0.516635	0.106	0.271	1.21e-13
HIRIP3	2.38e-08	0.580212	0.28	0.167	0.000440896
HIVEP1	1.13e-21	-0.562903	0.079	0.25	2.09e-17
HIVEP2	2.85e-12	0.30784	0.133	0.028	5.29e-08
HLA-A	8.47e-45	3.56935	0.771	0.473	1.57e-40
HLA-B	1.01e-33	3.65159	0.528	0.248	1.87e-29
HLA-C	2.05e-45	7.62748	0.655	0.329	3.79e-41
HLA-DPB1	1.64e-12	-0.374602	0.05	0.154	3.03e-08
HLA-E	1.64e-31	-1.37252	0.471	0.709	3.03e-27
HLTF	1.63e-21	1.19699	0.477	0.251	3.02e-17
HMBOX1	1.24e-14	-0.359684	0.059	0.18	2.3e-10
HMBS	2.45e-10	0.744588	0.432	0.283	4.53e-06
HMG20B	4.96e-10	1.35452	0.626	0.494	9.19e-06
HMGA1	3.92e-69	-18.0085	0.996	1	7.26e-65
HMGA2	4.05e-15	-2.55789	0.79	0.894	7.51e-11
HMGB1	1.45e-08	17.7493	1	1	0.000267964
HMGB2	1.25e-45	6.37334	0.91	0.732	2.32e-41
HMGB3	2.25e-08	3.05443	0.843	0.77	0.000416232
HMGCR	1.4e-07	-0.650803	0.168	0.274	0.0025964
HMGN2	5.24e-83	23.2734	1	0.987	9.71e-79
HMGN3	7.33e-23	-4.13342	0.815	0.919	1.36e-18
HMMR	3.56e-17	-1.38681	0.825	0.663	6.6e-13
HNRNPA0	1.47e-06	-1.29956	0.796	0.848	0.0271862
HNRNPA2B1	2.79e-16	5.04744	0.999	0.997	5.16e-12
HNRNPAB	3.28e-08	9.40592	0.984	0.977	0.000607172
HNRNPD	2.84e-11	1.7121	0.966	0.924	5.26e-07
HNRNPDL	3.82e-33	3.91846	0.974	0.929	7.08e-29
HNRNPF	7.68e-17	4.66839	0.907	0.826	1.42e-12
HNRNPH1	7.77e-11	12.0619	0.93	0.889	1.44e-06
HNRNPH3	1.14e-40	2.62682	0.946	0.812	2.11e-36
HNRNPL	5.38e-14	1.13326	0.535	0.359	9.96e-10
HNRNPUL1	2.37e-40	-2.45989	0.612	0.845	4.39e-36
HOMER1	3.73e-15	-0.363337	0.063	0.19	6.91e-11
HOMER3	2.91e-07	2.21101	0.754	0.663	0.00538276
HOOK3	3.04e-10	-0.864559	0.449	0.588	5.63e-06
HOPX	1.19e-60	-2.16703	0.111	0.463	2.2e-56
HOTAIRM1	9.6e-14	0.274388	0.441	0.602	1.78e-09
HOXA10-AS	7.34e-07	-0.376799	0.132	0.226	0.0136012
HOXA3	1.93e-15	-0.595984	0.068	0.198	3.57e-11
HOXA4	6.17e-14	-0.287155	0.04	0.144	1.14e-09
HOXA5	2.01e-45	-0.977291	0.046	0.298	3.73e-41
HOXA7	1e-17	-0.720332	0.152	0.331	1.85e-13
HOXA9	3.95e-65	-4.35857	0.343	0.719	7.31e-61
HOXA-AS2	5.6e-11	-0.282954	0.045	0.136	1.04e-06
HOXB4	1.25e-14	-0.382091	0.077	0.21	2.32e-10
HOXC10	1.62e-46	0.977235	0.285	0.002	3e-42
HOXC6	9.33e-35	0.699946	0.241	0.012	1.73e-30
HOXC8	2.8e-123	3.64914	0.616	0.005	5.19e-119
HOXC9	6.28e-76	1.89445	0.464	0.026	1.16e-71
HOXD8	9.18e-18	-0.518812	0.086	0.241	1.7e-13
HPCAL1	7.58e-100	-4.31069	0.22	0.712	1.4e-95
HPF1	6.39e-41	2.25221	0.64	0.337	1.18e-36
HPRT1	3.42e-17	1.87888	0.718	0.537	6.34e-13
HS2ST1	5.59e-21	-0.835167	0.134	0.324	1.04e-16
HSBP1	1.73e-78	16.3895	0.98	0.864	3.2e-74
HSBP1L1	5.39e-27	0.845997	0.315	0.086	9.99e-23
HSD17B10	1.4e-07	0.574617	0.574	0.438	0.00259682
HSD17B12	9.28e-39	-2.23745	0.376	0.673	1.72e-34
HSD3B7	6.12e-11	0.283311	0.102	0.017	1.13e-06
HSDL1	3.6e-08	-0.273603	0.077	0.165	0.00066677
HSDL2	4.9e-12	0.665675	0.394	0.231	9.08e-08
HSF1	9.82e-15	-0.923446	0.355	0.529	1.82e-10
HSP90AA1	5.9e-123	98.8247	1	0.998	1.09e-118
HSP90AB1	5.68e-30	3.62142	1	0.992	1.05e-25
HSP90B1	3.95e-37	20.8592	0.996	0.955	7.31e-33
HSPA12A	8.01e-20	0.36431	0.127	0	1.48e-15
HSPA14	3.63e-10	-0.359929	0.095	0.205	6.72e-06
HSPA1A	4.95e-22	1.04434	0.239	0.053	9.18e-18
HSPA1B	2.91e-10	0.306643	0.163	0.056	5.4e-06
HSPA2	1.83e-07	0.268473	0.114	0.04	0.00339958
HSPA4	1.69e-26	3.18239	0.797	0.6	3.13e-22
HSPA5	3.91e-08	20.1497	0.96	0.911	0.000723938
HSPA8	9.23e-38	29.4074	0.996	0.983	1.71e-33
HSPB1	1.34e-54	11.048	0.951	0.783	2.48e-50
HSPB11	9.29e-58	6.46877	0.852	0.557	1.72e-53
HSPB6	3.02e-55	1.30915	0.367	0.023	5.6e-51
HSPD1	3.33e-15	1.75627	0.992	0.979	6.17e-11
HSPE1	1.63e-20	13.7208	0.997	0.993	3.03e-16
HSPG2	6.6e-218	-30.621	0.348	0.972	1.22e-213
HTATIP2	2.34e-13	-0.285799	0.217	0.39	4.34e-09
HTRA1	7.76e-10	-0.68398	0.208	0.347	1.44e-05
HUWE1	1.7e-14	-1.06689	0.516	0.686	3.15e-10
HYAL2	6.19e-142	-26.193	0.465	0.927	1.15e-137
HYI	2.35e-08	-0.29056	0.793	0.641	0.000436242
HYLS1	3.88e-16	0.519245	0.2	0.053	7.19e-12
HYOU1	3.06e-48	-1.51073	0.327	0.65	5.67e-44
IAH1	1.52e-49	4.32624	0.782	0.486	2.81e-45
ICA1	3.41e-44	-0.528221	0	0.183	6.32e-40
ICAM2	2.26e-256	-28.2708	0	0.845	4.19e-252
ICE2	4.89e-07	-0.497043	0.239	0.345	0.00905693
ICMT	5.09e-27	-1.29756	0.394	0.626	9.42e-23
ID1	5.51e-11	-0.704905	0.928	0.879	1.02e-06
ID2	5.74e-13	2.91236	0.397	0.231	1.06e-08
ID3	2.98e-106	71.2265	0.985	0.932	5.51e-102
ID4	1.58e-22	4.58081	0.144	0	2.93e-18
IDH3B	7.95e-14	0.964999	0.444	0.271	1.47e-09
IDH3G	4.33e-14	1.26282	0.468	0.286	8.02e-10
IDI1	4.25e-08	-1.3444	0.292	0.41	0.000788024
IER2	9.55e-07	-4.12577	0.834	0.729	0.0176944
IER3	1.31e-12	33.4897	0.848	0.795	2.43e-08
IER3IP1	4.67e-23	0.385202	0.876	0.787	8.64e-19
IER5	2.07e-07	0.290392	0.234	0.129	0.00383812
IFFO2	8.35e-12	-0.285404	0.052	0.152	1.55e-07
IFI16	1.59e-32	-3.42504	0.375	0.631	2.95e-28
IFI27	2.52e-56	-2.20905	0.033	0.317	4.66e-52
IFI27L2	1.65e-63	5.68071	0.617	0.213	3.06e-59
IFI6	2.5e-10	10.2335	0.173	0.064	4.63e-06
IFIT5	8.64e-12	0.27904	0.135	0.031	1.6e-07
IFITM2	7.3e-19	2.10703	0.812	0.651	1.35e-14
IFITM3	2.33e-47	4.1055	0.851	0.579	4.32e-43
IFNAR2	1.13e-08	-0.520824	0.156	0.266	0.000209186
IFRD2	2.55e-27	-2.2237	0.582	0.788	4.73e-23
IFT20	1.64e-14	-0.754524	0.412	0.585	3.04e-10
IFT22	7.2e-12	1.04639	0.536	0.383	1.33e-07
IFT43	3.5e-11	0.558647	0.305	0.162	6.48e-07
IFT57	2.02e-25	1.90304	0.675	0.45	3.75e-21
IFT81	6.1e-13	0.677244	0.308	0.154	1.13e-08
IGF2BP1	3.2e-14	-1.00536	0.331	0.504	5.93e-10
IGF2BP2	3.18e-15	-1.87635	0.606	0.754	5.9e-11
IGF2BP3	1.62e-183	-10.1132	0.303	0.919	3e-179
IGFBP1	1.03e-48	-1.34599	0	0.202	1.91e-44
IGFBP2	6.74e-56	-2.12096	0.001	0.233	1.25e-51
IGFBP3	2.4e-10	18.8858	0.068	0.167	4.44e-06
IGFBP4	1.41e-25	5.41659	0.895	0.77	2.61e-21
IGFBP6	1.36e-145	15.7204	0.784	0.121	2.53e-141
IGFBP7	4.61e-38	49.9758	0.968	0.86	8.54e-34
IK	1.39e-18	1.52414	0.671	0.469	2.58e-14
IKBIP	7.88e-25	-0.396094	0.886	0.699	1.46e-20
IKZF5	2.5e-14	-0.3043	0.049	0.162	4.63e-10
IL11	9.85e-38	5.96544	0.244	0.005	1.83e-33
IL13RA1	1.23e-66	-1.74726	0.183	0.58	2.27e-62
IL15RA	3.35e-53	-0.848676	0.016	0.264	6.21e-49
IL17RA	1.1e-18	-0.535602	0.071	0.221	2.04e-14
IL1B	1.49e-21	13.1458	0.138	0	2.77e-17
IL1RL1	0	-78.7654	0	0.988	0
IL32	8.34e-08	0.543507	0.199	0.098	0.00154595
IL4R	1.62e-38	-0.851197	0.079	0.329	3e-34
IL6ST	1.35e-77	-10.0128	0.657	0.902	2.49e-73
IL7R	1.38e-06	0.604794	0.198	0.109	0.0254928
ILF2	5.76e-100	6.08012	0.982	0.802	1.07e-95
ILF3	3e-18	-2.05702	0.82	0.886	5.56e-14
ILK	2.09e-07	0.873125	0.724	0.626	0.00387722
ILRUN	6.2e-09	-0.399781	0.158	0.278	0.000114839
IMMT	5.99e-12	1.31925	0.662	0.507	1.11e-07
IMP3	2.76e-34	3.27933	0.752	0.522	5.11e-30
IMPA2	1.18e-29	0.85362	0.278	0.05	2.18e-25
IMPDH1	2.64e-15	-0.966498	0.401	0.593	4.89e-11
INAFM1	1.25e-11	0.351444	0.191	0.069	2.32e-07
INAFM2	7.85e-12	-0.302366	0.05	0.149	1.46e-07
INHBA	3.26e-76	35.8016	0.734	0.317	6.03e-72
INO80	2.77e-07	-1.26735	0.239	0.354	0.0051238
INO80C	7.34e-22	-1.32019	0.328	0.557	1.36e-17
INPP1	1.2e-09	-0.566914	0.285	0.426	2.23e-05
INPP4A	6.05e-09	-0.256838	0.054	0.137	0.000112139
INPP5D	1.44e-28	-0.2959	0	0.119	2.67e-24
INPP5F	6.94e-07	-0.868047	0.158	0.256	0.012864
INPPL1	1.56e-15	-0.709547	0.182	0.355	2.89e-11
INSIG1	1.04e-17	-0.46345	0.114	0.281	1.93e-13
INSIG2	7.1e-07	-0.329073	0.088	0.17	0.0131582
INSYN2B	2.12e-87	-1.74606	0.072	0.498	3.92e-83
INTS1	2.04e-19	-0.786648	0.22	0.423	3.78e-15
INTS10	7.73e-16	-0.848085	0.3	0.488	1.43e-11
INTS14	5.98e-11	-0.527745	0.162	0.296	1.11e-06
INTS3	1.05e-08	-0.265876	0.146	0.261	0.000194306
IP6K1	5.47e-15	-0.456098	0.119	0.269	1.01e-10
IPO11	5.1e-66	-1.95213	0.15	0.532	9.44e-62
IPO7	9.24e-29	-1.60424	0.723	0.868	1.71e-24
IPO9	1.93e-15	-1.19942	0.355	0.536	3.57e-11
IPPK	3.06e-17	-0.445815	0.072	0.215	5.66e-13
IQGAP3	3.79e-08	0.34185	0.193	0.091	0.000701767
IRAK1	3.56e-60	-3.60421	0.451	0.787	6.59e-56
IREB2	8.78e-17	-1.14298	0.317	0.501	1.63e-12
IRF2BP2	3.96e-31	-1.06997	0.332	0.595	7.34e-27
IRGQ	2.72e-18	-0.594234	0.106	0.273	5.04e-14
IRS1	1.32e-41	0.850809	0.255	0	2.45e-37
ISCA1	5.27e-07	-0.965997	0.54	0.635	0.00976954
ISCA2	1.31e-35	2.39113	0.652	0.365	2.43e-31
ISG15	1.17e-18	96.1267	0.542	0.329	2.18e-14
ISG20L2	1.35e-21	-1.48119	0.244	0.455	2.49e-17
IST1	8.67e-09	-0.30979	0.189	0.316	0.000160693
ITFG1	1.2e-06	0.421617	0.283	0.18	0.022297
ITGA3	2.59e-18	0.96941	0.367	0.17	4.79e-14
ITGA4	5.37e-52	1.34241	0.361	0.028	9.96e-48
ITGA5	8.89e-202	-20.7578	0.474	0.979	1.65e-197
ITGA6	3.42e-24	-2.36214	0.268	0.501	6.34e-20
ITGAV	2.76e-97	-8.60378	0.34	0.795	5.12e-93
ITGB1	8.63e-28	37.032	1	0.983	1.6e-23
ITGB1BP1	4.72e-17	-3.27949	0.88	0.939	8.74e-13
ITGB3	7.07e-20	-0.360144	0.026	0.149	1.31e-15
ITGB3BP	1.19e-09	0.579006	0.472	0.327	2.21e-05
ITM2B	4.52e-16	2.41692	0.83	0.669	8.37e-12
ITM2C	1.73e-69	1.47846	0.432	0.023	3.2e-65
ITPA	2.73e-34	2.1997	0.676	0.415	5.06e-30
ITPK1	4.65e-12	-0.481008	0.109	0.238	8.62e-08
ITPR2	2.07e-72	-9.58891	0.446	0.826	3.84e-68
ITPR3	6.99e-22	-1.00179	0.144	0.344	1.29e-17
ITPRIP	6.88e-08	-0.364143	0.133	0.236	0.001275
ITPRIPL2	1.66e-36	-2.03123	0.331	0.612	3.07e-32
ITSN1	2.18e-27	-1.78586	0.282	0.536	4.04e-23
ITSN2	1.51e-29	-1.25396	0.27	0.527	2.8e-25
IVNS1ABP	2.84e-29	-2.52821	0.262	0.514	5.27e-25
JADE1	1.88e-28	-1.80944	0.177	0.418	3.48e-24
JADE2	2.09e-12	-0.308892	0.065	0.177	3.88e-08
JAG1	1.52e-73	-1.46764	0.031	0.374	2.82e-69
JAG2	1.71e-80	-1.49105	0	0.322	3.18e-76
JAK1	1.52e-83	-8.5305	0.724	0.942	2.82e-79
JAM3	4.12e-13	-0.702502	0.202	0.357	7.64e-09
JKAMP	4.86e-17	1.13146	0.57	0.382	9.01e-13
JMJD1C	6.66e-24	-3.38692	0.354	0.592	1.23e-19
JMJD4	3.65e-07	-0.336018	0.164	0.266	0.00676735
JOSD1	3.59e-42	-1.45762	0.211	0.524	6.66e-38
JOSD2	9.72e-11	1.29614	0.55	0.405	1.8e-06
JPT2	2.79e-13	-0.708156	0.392	0.582	5.17e-09
JPX	2.62e-08	-2.09033	0.525	0.635	0.000484914
JTB	8.69e-41	-8.40076	0.843	0.939	1.61e-36
JUNB	1.12e-58	3.53743	0.556	0.157	2.08e-54
KANK1	1.83e-28	-0.927293	0.111	0.332	3.39e-24
KAT2A	1.88e-07	-0.375394	0.111	0.205	0.00347603
KATNB1	9.42e-14	-0.336131	0.076	0.202	1.74e-09
KCMF1	4.78e-07	-1.21322	0.572	0.668	0.00884911
KCNC4	6.35e-28	-0.351282	0.005	0.132	1.18e-23
KCNE4	1.18e-19	0.527669	0.126	0	2.18e-15
KCNMA1	7.73e-125	26.7182	0.622	0.003	1.43e-120
KCTD12	1.57e-256	-25.3569	0.048	0.899	2.92e-252
KCTD15	9.44e-19	-0.559421	0.07	0.22	1.75e-14
KDELR1	4.54e-38	12.5004	0.933	0.817	8.42e-34
KDELR2	3.08e-08	8.36354	0.988	0.985	0.000570812
KDELR3	2.26e-46	4.13391	0.693	0.365	4.19e-42
KDM2A	3.7e-10	-0.846644	0.353	0.494	6.86e-06
KDM2B	6.25e-09	-0.296008	0.099	0.203	0.000115858
KDM4B	4.88e-12	-0.420806	0.074	0.187	9.04e-08
KDM5A	1.48e-10	-0.746013	0.407	0.554	2.74e-06
KDM5C	1.2e-09	-0.363898	0.13	0.246	2.22e-05
KDM6B	1.11e-10	-0.469201	0.09	0.203	2.07e-06
KDR	1.26e-64	-0.9663	0.002	0.269	2.34e-60
KDSR	6.31e-16	-0.792664	0.274	0.46	1.17e-11
KEAP1	1.97e-14	-0.617576	0.28	0.453	3.65e-10
KHDRBS1	1.62e-12	6.55336	0.957	0.922	2.99e-08
KHNYN	5.69e-13	-0.2702	0.044	0.145	1.05e-08
KHSRP	1.52e-40	-2.87453	0.597	0.818	2.82e-36
KIAA0100	5.02e-48	-1.5184	0.223	0.555	9.31e-44
KIAA1191	1.49e-39	-1.25856	0.242	0.547	2.76e-35
KIAA1549L	9.45e-10	-0.398261	0.159	0.283	1.75e-05
KIAA1671	2.51e-41	-0.48911	0.011	0.205	4.66e-37
KIAA2013	7e-30	-1.38147	0.347	0.605	1.3e-25
KIAA2026	4.42e-10	-0.450493	0.131	0.251	8.19e-06
KIF11	2.03e-07	1.44121	0.58	0.456	0.00376794
KIF13A	1.35e-06	-0.681068	0.262	0.364	0.0249332
KIF13B	1.91e-24	-0.463553	0.035	0.188	3.53e-20
KIF18A	1.33e-09	0.761991	0.282	0.155	2.46e-05
KIF1B	2.89e-13	-1.08476	0.371	0.54	5.35e-09
KIF1C	8.18e-77	-4.66589	0.263	0.691	1.52e-72
KIF20A	3.68e-08	0.723511	0.43	0.301	0.000682294
KIF22	2.11e-20	1.20565	0.51	0.281	3.91e-16
KIF23	6.81e-52	7.95742	0.757	0.441	1.26e-47
KIF2A	5.38e-17	1.27186	0.619	0.428	9.96e-13
KIF2C	4.57e-22	1.79707	0.505	0.284	8.46e-18
KIF3B	4.16e-10	-0.365768	0.216	0.355	7.7e-06
KIF3C	4.58e-08	-0.281739	0.068	0.152	0.000848227
KIF5B	7.99e-22	-6.51857	0.977	0.992	1.48e-17
KIF9	1.75e-13	-0.691065	0.235	0.4	3.24e-09
KIFC1	3.49e-09	0.497315	0.2	0.089	6.47e-05
KITLG	3.39e-11	0.39353	0.19	0.071	6.29e-07
KLF13	1.56e-08	-0.343476	0.147	0.26	0.000289352
KLF16	8.55e-28	-0.799639	0.123	0.344	1.58e-23
KLF2	1.36e-06	-6.94423	0.411	0.522	0.0252849
KLF3	3.2e-12	-1.07855	0.252	0.412	5.93e-08
KLF6	1.77e-43	-4.07741	0.742	0.917	3.28e-39
KLF7	1.18e-23	-0.61576	0.124	0.329	2.2e-19
KLF9	2.65e-18	-0.449971	0.132	0.312	4.91e-14
KLHDC10	1.49e-07	-0.304786	0.216	0.332	0.00275391
KLHDC3	3.95e-13	-0.703295	0.288	0.451	7.32e-09
KLHL13	6.98e-59	-0.68106	0	0.241	1.29e-54
KLHL18	2.54e-18	-0.777505	0.203	0.392	4.71e-14
KLHL2	5.34e-09	-0.25021	0.069	0.16	9.89e-05
KLHL21	7.45e-23	-0.709621	0.097	0.286	1.38e-18
KLHL36	5.16e-07	-0.367701	0.169	0.273	0.00955891
KLHL4	3.95e-41	-0.986822	0.028	0.245	7.33e-37
KLHL42	1.31e-06	-0.266633	0.248	0.359	0.0243303
KLHL5	6.77e-22	-0.832789	0.263	0.486	1.25e-17
KLHL8	1.86e-08	-0.369548	0.11	0.213	0.000344896
KMT2A	8.4e-08	-0.39752	0.482	0.608	0.00155632
KMT2B	3.36e-08	-0.522991	0.204	0.326	0.000622907
KMT2C	6.71e-14	-0.942873	0.23	0.393	1.24e-09
KMT2D	1.02e-20	-0.470637	0.087	0.258	1.89e-16
KMT2E	2.53e-08	-0.512283	0.443	0.574	0.0004681
KMT5A	8.7e-11	-1.04054	0.405	0.539	1.61e-06
KNSTRN	7.54e-19	2.56435	0.712	0.522	1.4e-14
KPNA1	4e-15	-0.620003	0.296	0.478	7.41e-11
KPNA2	1.13e-70	29.31	0.954	0.754	2.1e-66
KPNA3	4.26e-11	-0.82386	0.572	0.707	7.9e-07
KPNA4	1.67e-26	-2.9019	0.718	0.85	3.09e-22
KPNA6	6.21e-28	-1.90571	0.356	0.608	1.15e-23
KPNB1	3.61e-12	-8.03008	0.97	0.995	6.69e-08
KRBOX1	8.55e-47	2.59636	0.297	0.007	1.58e-42
KRR1	4.03e-20	2.15094	0.75	0.575	7.46e-16
KRT10	1.42e-29	7.60338	0.979	0.967	2.63e-25
KRT19	5.1e-115	28.5398	0.675	0.088	9.46e-111
KRT7	1.83e-154	-29.4249	0.062	0.666	3.38e-150
KRT8	4.83e-110	16.0036	0.758	0.243	8.94e-106
KRT80	1.67e-53	-0.925935	0.007	0.241	3.09e-49
KRTCAP2	3.29e-47	5.6484	0.916	0.721	6.1e-43
KSR1	7.62e-26	-0.414513	0.025	0.174	1.41e-21
KTN1	3.56e-24	0.264105	0.952	0.972	6.59e-20
KYAT3	1.6e-09	0.252153	0.232	0.109	2.97e-05
L3HYPDH	1.22e-08	0.529015	0.344	0.215	0.000226306
L3MBTL3	3.96e-33	-0.911395	0.071	0.293	7.34e-29
LACTB	6.11e-21	5.87244	0.589	0.39	1.13e-16
LACTB2	9.93e-11	0.564226	0.239	0.111	1.84e-06
LAMA4	1.53e-241	-7.39479	0.017	0.831	2.83e-237
LAMA5	1.87e-90	-1.82002	0.035	0.44	3.46e-86
LAMB1	4.62e-96	-6.23317	0.318	0.76	8.57e-92
LAMP1	4.11e-33	-1.92599	0.554	0.793	7.61e-29
LAMTOR5	4.25e-07	5.27917	0.93	0.909	0.00787824
LAP3	7.09e-14	0.747961	0.475	0.299	1.31e-09
LAPTM4A	2.15e-124	11.7185	0.958	0.638	3.98e-120
LAPTM5	8.31e-70	-1.09797	0.001	0.286	1.54e-65
LARP1	4.27e-63	-5.82798	0.719	0.936	7.91e-59
LARP1B	5.96e-10	-0.567193	0.256	0.398	1.1e-05
LARP4	1.72e-06	-0.836804	0.503	0.61	0.0318934
LARP4B	1.2e-30	-1.1366	0.266	0.532	2.22e-26
LARP6	9.39e-114	6.32065	0.832	0.329	1.74e-109
LASP1	1.37e-11	-0.490376	0.606	0.765	2.55e-07
LATS1	2.27e-19	-0.89372	0.15	0.339	4.2e-15
LATS2	1.08e-76	-2.18022	0.196	0.625	2.01e-72
LAYN	6.66e-99	2.50406	0.522	0.002	1.23e-94
LBR	1.65e-15	-2.14342	0.591	0.744	3.06e-11
LCMT1	3.28e-09	0.577574	0.388	0.251	6.08e-05
LCOR	1.75e-12	-0.830098	0.263	0.42	3.24e-08
LDHA	1.1e-112	36.7341	1	0.99	2.04e-108
LDHB	3.91e-55	-13.0566	0.994	0.914	7.25e-51
LDLR	6.11e-19	-1.00981	0.159	0.345	1.13e-14
LDLRAD3	4.27e-12	-0.305956	0.048	0.147	7.91e-08
LEMD2	1.52e-07	-0.356404	0.114	0.21	0.0028091
LENG1	1.73e-07	0.274295	0.264	0.154	0.00320108
LENG8	1.4e-16	-0.822248	0.178	0.355	2.6e-12
LETM1	8.12e-22	-0.975312	0.266	0.489	1.5e-17
LETM2	3.61e-14	0.873468	0.212	0.071	6.69e-10
LGALS1	1.7e-236	442.174	1	0.998	3.14e-232
LGALS3	1.9e-124	14.0717	0.818	0.264	3.52e-120
LGALS3BP	7.24e-60	1.44065	0.35	0	1.34e-55
LGALS8	8.09e-13	-0.452009	0.153	0.299	1.5e-08
LGMN	8.95e-09	-0.308799	0.151	0.266	0.000165753
LHFPL2	4.55e-31	-0.896835	0.099	0.329	8.43e-27
LIF	3.95e-25	1.72654	0.16	0	7.32e-21
LIMA1	3.98e-07	5.66293	0.814	0.775	0.00737828
LIMCH1	1.77e-29	1.19009	0.194	0.003	3.28e-25
LIMK2	4.85e-23	-0.687528	0.089	0.273	8.98e-19
LIMS2	1.15e-23	-1.26647	0.103	0.293	2.13e-19
LIN7A	2.77e-43	2.1218	0.397	0.081	5.14e-39
LINC00342	4.5e-27	-1.38924	0.092	0.294	8.34e-23
LINC00467	1.19e-11	0.272227	0.117	0.021	2.21e-07
LINC00472	1.24e-19	-0.526505	0.063	0.215	2.29e-15
LINC00607	1.89e-54	-0.885041	0.004	0.236	3.51e-50
LINC00632	1.3e-24	1.10758	0.244	0.046	2.4e-20
LINC00641	7.11e-09	-0.295843	0.097	0.198	0.000131768
LINC01013	9.76e-127	-2.65998	0.001	0.483	1.81e-122
LINC01116	2.16e-10	-0.557224	0.209	0.345	4e-06
LINC01197	1.19e-66	-0.910367	0	0.271	2.21e-62
LINC01357	6.47e-26	-0.409291	0.017	0.155	1.2e-21
LINC02595	5.37e-14	0.292016	0.11	0.01	9.94e-10
LINC02742	2.71e-25	-0.350184	0.006	0.124	5.03e-21
LINC02762	2.8e-19	-4.15361	0.292	0.481	5.18e-15
LINC02802	4.53e-102	8.51237	0.875	0.438	8.39e-98
LIPG	2.7e-78	-2.53742	0.001	0.317	5.01e-74
LITAF	8.81e-40	1.73359	0.37	0.074	1.63e-35
LMAN1	3.15e-27	5.52334	0.936	0.823	5.83e-23
LMNA	1.66e-91	19.098	0.999	0.974	3.08e-87
LMNB2	6.01e-54	-4.73354	0.623	0.881	1.11e-49
LMO2	5.24e-62	-1.00756	0.002	0.26	9.71e-58
LMO4	3.46e-22	8.10119	0.47	0.255	6.4e-18
LMO7	2.13e-81	16.3419	0.709	0.251	3.95e-77
LMTK2	1.24e-14	-0.398329	0.058	0.179	2.29e-10
LNPEP	3.8e-14	-1.08285	0.228	0.402	7.05e-10
LONP1	8.62e-24	-0.80515	0.179	0.397	1.6e-19
LOXL1	1.02e-65	1.48127	0.42	0.025	1.9e-61
LOXL1-AS1	1.47e-11	0.302058	0.136	0.033	2.72e-07
LOXL3	3.9e-20	0.362976	0.14	0.005	7.23e-16
LPAR1	3.65e-112	4.99902	0.586	0.012	6.77e-108
LPCAT1	2.13e-37	-1.19976	0.147	0.423	3.95e-33
LPCAT2	7.12e-42	-2.11395	0.171	0.466	1.32e-37
LPCAT4	1.65e-07	-0.329652	0.12	0.215	0.00304853
LPIN1	2.73e-14	-0.569709	0.1	0.241	5.06e-10
LPXN	1.22e-78	2.66898	0.527	0.064	2.25e-74
LRFN4	7.63e-18	-0.655403	0.184	0.372	1.41e-13
LRIG3	5.63e-15	-0.291376	0.043	0.155	1.04e-10
LRP1	5.59e-52	1.12004	0.313	0.002	1.04e-47
LRP12	1.34e-12	0.830792	0.302	0.152	2.49e-08
LRP5	8.81e-22	-0.578558	0.108	0.296	1.63e-17
LRP6	4.51e-11	-0.631597	0.145	0.276	8.36e-07
LRP8	2.29e-13	-0.524262	0.136	0.279	4.25e-09
LRPAP1	4.83e-16	0.790871	0.641	0.451	8.95e-12
LRR1	1.61e-24	1.94205	0.682	0.448	2.99e-20
LRRC14	5.61e-10	-0.301547	0.091	0.198	1.04e-05
LRRC17	1.71e-06	0.411211	0.114	0.045	0.0317127
LRRC32	2.4e-57	-0.867764	0.007	0.256	4.45e-53
LRRC42	5.1e-13	0.901236	0.411	0.243	9.44e-09
LRRC49	1.02e-08	0.254129	0.145	0.053	0.000188245
LRRC57	2.61e-16	-0.558619	0.139	0.306	4.84e-12
LRRC58	3.01e-11	-0.962456	0.336	0.488	5.59e-07
LRRC75A	1.25e-11	1.34048	0.335	0.192	2.32e-07
LRRC8A	1.9e-126	-6.94746	0.209	0.762	3.52e-122
LRRC8B	7.93e-30	-0.693765	0.016	0.17	1.47e-25
LRRC8C	6.67e-30	-1.05397	0.162	0.408	1.24e-25
LRRC8D	6.43e-10	-0.617848	0.124	0.24	1.19e-05
LRRFIP1	3.88e-21	-1.01682	0.825	0.939	7.2e-17
LRRFIP2	2.11e-22	-1.35984	0.669	0.836	3.92e-18
LSM10	5.63e-11	-0.809761	0.664	0.759	1.04e-06
LSM14A	2.14e-25	-1.40184	0.491	0.724	3.96e-21
LSM3	1.15e-29	9.39126	0.931	0.851	2.14e-25
LSM4	5.03e-21	8.61299	0.963	0.926	9.31e-17
LSM5	2.54e-36	9.3486	0.974	0.927	4.7e-32
LSM6	1.23e-11	6.8995	0.798	0.709	2.28e-07
LSM7	1.08e-52	6.01605	0.931	0.81	2.01e-48
LSM8	1.45e-13	3.78469	0.844	0.772	2.69e-09
LTBP1	1.99e-07	0.289604	0.582	0.466	0.0036949
LTBP2	1.62e-54	-3.08147	0.309	0.666	2.99e-50
LTBP3	5.6e-13	-0.543761	0.229	0.39	1.04e-08
LTV1	4.32e-10	0.9683	0.608	0.464	8e-06
LUM	4e-37	2.28371	0.231	0	7.41e-33
LUZP1	1.39e-52	-2.65847	0.537	0.821	2.57e-48
LY6E	2.11e-36	4.11848	0.737	0.498	3.91e-32
LYAR	1.41e-11	-1.6326	0.677	0.79	2.61e-07
LYL1	1.04e-187	-6.59066	0.173	0.858	1.93e-183
LYPD1	5.35e-10	-1.31898	0.433	0.579	9.91e-06
LYPLA1	1.44e-28	-2.95901	0.669	0.843	2.66e-24
LYPLA2	5.65e-14	-0.501799	0.243	0.418	1.05e-09
LYPLAL1	2.58e-06	0.257542	0.349	0.238	0.0477612
LYSMD2	2.5e-23	0.81314	0.339	0.121	4.63e-19
LZTS2	8.72e-07	-0.317343	0.211	0.316	0.0161625
MACF1	9.7e-71	-9.41091	0.672	0.942	1.8e-66
MAD1L1	5.61e-09	0.377948	0.25	0.131	0.000103947
[truncated: 2,378 more rows]

## Sheet: Table SD4
Table SD4 - Differentially expressed genes in Cluster 2 of integrated scRNA-seq analysis of three HUCMSC and two HUVEC samples (passage 6)
gene	p_val	avg_log2FC	pct.1	pct.2	p_val_adj
A1BG	2.47e-30	1.12584	0.364	0.066	4.57e-26
AAAS	6.95e-07	0.47924	0.311	0.186	0.0128676
AAK1	2.99e-14	-1.22707	0.264	0.462	5.55e-10
AAMDC	8.18e-10	1.41956	0.744	0.559	1.51e-05
AARS2	5.08e-08	-0.256461	0.053	0.142	0.00094056
AASS	1.52e-06	-0.354637	0.093	0.186	0.0282464
ABCA3	3.22e-33	-0.510868	0.001	0.167	5.96e-29
ABCB10	2.56e-08	-0.55189	0.103	0.217	0.000474952
ABCC1	1.58e-19	-0.797645	0.117	0.323	2.93e-15
ABCC3	5.79e-18	0.579709	0.217	0.031	1.07e-13
ABCC4	1.05e-12	-0.501787	0.111	0.264	1.94e-08
ABHD11	8.86e-11	0.392632	0.372	0.191	1.64e-06
ABHD2	3.05e-18	-1.26272	0.207	0.434	5.66e-14
ABI3	8.13e-88	-1.98315	0.004	0.42	1.51e-83
ABITRAM	2.04e-08	-0.285551	0.072	0.175	0.00037807
ABL1	2.85e-31	-1.03751	0.144	0.425	5.28e-27
ABL2	3.84e-53	-4.98444	0.382	0.767	7.11e-49
ABLIM3	1.2e-23	-0.594865	0.044	0.226	2.22e-19
ABR	8.86e-07	-0.452769	0.172	0.288	0.0164136
ABRACL	2.71e-10	-5.406	0.841	0.901	5.02e-06
AC005261.1	8.11e-10	-0.46826	0.083	0.2	1.5e-05
AC005540.1	4.5e-12	0.502832	0.105	0	8.35e-08
AC005562.1	2.59e-07	-0.354634	0.108	0.212	0.00479163
AC005670.3	1.15e-07	-0.314365	0.1	0.208	0.00213944
AC006329.1	5.96e-11	-0.531413	0.08	0.205	1.1e-06
AC007998.3	1.04e-14	-0.252094	0.012	0.106	1.93e-10
AC008568.1	4.28e-24	-33.1103	0	0.118	7.92e-20
AC008875.3	7.6e-21	-0.51655	0.039	0.203	1.41e-16
AC012146.1	6.67e-07	0.460119	0.226	0.113	0.0123532
AC015813.1	4.13e-07	-0.270409	0.09	0.189	0.00766066
AC019069.1	1.86e-10	-0.251826	0.028	0.116	3.44e-06
AC020916.1	9.47e-07	0.631701	0.285	0.163	0.0175486
AC022613.1	9.88e-08	0.283578	0.148	0.047	0.0018311
AC037198.1	7.95e-14	-0.324031	0.032	0.146	1.47e-09
AC073130.1	9.41e-31	-0.457398	0.022	0.215	1.74e-26
AC073611.1	8.16e-08	0.498519	0.188	0.075	0.00151205
AC083855.2	1.25e-16	-0.572115	0.056	0.208	2.31e-12
AC087392.1	1.46e-11	0.296922	0.1	0	2.71e-07
AC092683.1	6.27e-19	-0.440529	0.025	0.16	1.16e-14
AC092807.3	9.28e-10	0.885609	0.329	0.172	1.72e-05
AC093849.2	1.89e-40	1.12211	0.33	0	3.49e-36
AC124067.2	1.71e-13	0.502579	0.16	0.021	3.17e-09
AC124798.1	8.13e-11	-0.274488	0.025	0.113	1.51e-06
AC127502.2	7.95e-08	-0.534427	0.158	0.283	0.00147265
AC145207.5	1.2e-11	-0.407906	0.074	0.203	2.23e-07
AC244153.1	2.66e-18	0.976142	0.36	0.13	4.94e-14
ACAA2	2.25e-49	3.08828	0.758	0.384	4.17e-45
ACACA	1.24e-08	-0.523039	0.17	0.304	0.000230582
ACADVL	1.11e-25	3.10605	0.756	0.483	2.05e-21
ACAT2	8.19e-17	1.5695	0.634	0.384	1.52e-12
ACBD3	7.1e-12	1.43109	0.635	0.453	1.32e-07
ACD	3.11e-12	0.864304	0.434	0.238	5.76e-08
ACER3	4.18e-09	-0.532053	0.227	0.375	7.75e-05
ACLY	2.45e-10	-1.0764	0.512	0.667	4.55e-06
ACOT7	7.78e-17	1.57732	0.58	0.342	1.44e-12
ACSL1	1.19e-07	-0.316902	0.075	0.172	0.00221234
ACTA2	3.47e-106	39.8383	0.694	0.005	6.43e-102
ACTB	4.65e-107	242.818	1	1	8.62e-103
ACTG1	2.52e-91	265.919	1	1	4.67e-87
ACTG2	8.36e-120	55.2139	0.748	0	1.55e-115
ACTL6A	2.14e-21	1.2111	0.69	0.458	3.96e-17
ACTN1	1.74e-16	9.08292	0.962	0.903	3.22e-12
ACTR10	4.15e-26	2.50023	0.709	0.425	7.69e-22
ACTR3	1.08e-08	3.40504	0.953	0.88	0.000199758
ACTR6	3.77e-13	0.605912	0.359	0.167	6.99e-09
ACVR1B	3.36e-20	-0.380392	0.035	0.189	6.23e-16
ACVRL1	3.29e-155	-3.29954	0.006	0.679	6.09e-151
ACY1	4.81e-07	0.281548	0.147	0.052	0.00890262
ADA	8.49e-13	-0.306359	0.041	0.156	1.57e-08
ADAM10	8.48e-20	-1.14965	0.288	0.524	1.57e-15
ADAM12	2.74e-27	0.946296	0.239	0.002	5.07e-23
ADAM15	1.02e-40	-2.94247	0.237	0.578	1.9e-36
ADAM17	4.41e-07	-0.338644	0.161	0.278	0.00816134
ADAM19	4.45e-38	1.16556	0.34	0.014	8.24e-34
ADAM23	1.78e-31	-0.717385	0.047	0.274	3.3e-27
ADAM9	3.8e-28	-1.88113	0.696	0.868	7.04e-24
ADAMTS1	6.45e-24	10.2205	0.706	0.483	1.2e-19
ADAMTS12	1.54e-28	0.817639	0.262	0.009	2.85e-24
ADAMTS2	2.48e-16	0.379554	0.144	0	4.6e-12
ADAMTS6	1.56e-09	1.0376	0.478	0.311	2.88e-05
ADAMTS7	2.51e-16	-0.298542	0.013	0.118	4.65e-12
ADAMTS9	3.13e-66	-1.56582	0.001	0.321	5.8e-62
ADAMTSL1	5.55e-15	0.742383	0.306	0.111	1.03e-10
ADAR	1.43e-16	-1.7125	0.368	0.578	2.65e-12
ADARB1	2.79e-35	2.46008	0.517	0.175	5.17e-31
ADCY3	1.95e-19	-0.817427	0.147	0.363	3.62e-15
ADCY4	1.55e-35	-0.558798	0	0.175	2.87e-31
ADD1	1.01e-11	-1.10282	0.456	0.639	1.87e-07
ADGRA3	5.26e-07	-0.391902	0.116	0.222	0.0097379
ADGRE5	2.05e-19	0.710085	0.215	0.024	3.79e-15
ADGRG1	1.09e-92	-2.5499	0.016	0.472	2.03e-88
ADGRG6	1.4e-54	-1.86819	0.091	0.465	2.6e-50
ADGRL2	8.34e-27	-0.458142	0.016	0.179	1.55e-22
ADGRL4	8.85e-154	-8.45299	0.165	0.877	1.64e-149
ADH5	4.03e-78	4.91891	0.921	0.54	7.46e-74
ADI1	6.44e-18	1.20771	0.834	0.642	1.19e-13
ADIPOR1	1.37e-06	-1.06412	0.482	0.594	0.0253105
ADIPOR2	6.94e-12	-0.93774	0.187	0.349	1.29e-07
ADIRF	2.47e-65	6.69065	0.725	0.238	4.58e-61
ADM	2.22e-29	31.48	0.575	0.271	4.11e-25
ADRM1	2.5e-30	1.76567	0.958	0.809	4.63e-26
ADTRP	1.54e-29	-0.780528	0.017	0.196	2.85e-25
AEBP2	2.5e-09	-0.42125	0.108	0.231	4.64e-05
AFAP1	2.8e-13	-1.32855	0.472	0.649	5.19e-09
AFF1	2.02e-13	-0.408105	0.068	0.208	3.74e-09
AFF4	5.95e-10	-0.631376	0.346	0.507	1.1e-05
AFG3L2	7.19e-11	-0.643371	0.286	0.455	1.33e-06
AGAP3	1.09e-14	-0.775264	0.158	0.34	2.03e-10
AGBL5	2.33e-08	-0.345123	0.069	0.17	0.000431012
AGO1	1.26e-18	-0.62983	0.108	0.302	2.33e-14
AGO2	2.4e-35	-1.56249	0.311	0.642	4.44e-31
AGO3	2.09e-06	-0.622324	0.151	0.257	0.0387499
AGPAT3	2.58e-10	-0.582114	0.276	0.439	4.77e-06
AGPAT5	5.69e-25	-1.84271	0.335	0.597	1.05e-20
AGPS	8.66e-29	-1.73235	0.293	0.583	1.61e-24
AGRN	5.58e-07	0.288421	0.15	0.054	0.0103408
AGTPBP1	3.08e-17	-0.331878	0.024	0.149	5.71e-13
AHNAK2	8.56e-27	-1.60277	0.177	0.441	1.59e-22
AIDA	6.73e-09	-0.704673	0.525	0.672	0.000124601
AIFM2	1.19e-10	0.611329	0.297	0.134	2.21e-06
AIG1	1.72e-19	0.747947	0.404	0.158	3.19e-15
AIMP1	7.26e-12	4.28824	0.805	0.639	1.35e-07
AIP	2.28e-06	0.604743	0.429	0.304	0.0421563
AK6	5.54e-23	1.4105	0.708	0.443	1.03e-18
AKAP1	1.92e-08	-0.604509	0.172	0.302	0.00035631
AKAP12	3.42e-138	-76.8915	0.551	0.974	6.34e-134
AKAP13	8.03e-08	-0.404923	0.264	0.403	0.00148682
AKAP17A	3.2e-08	-0.337537	0.156	0.285	0.0005933
AKIP1	1.82e-07	0.515062	0.391	0.243	0.00337236
AKIRIN1	3.36e-07	-0.545294	0.475	0.625	0.00623369
AKIRIN2	9.95e-07	0.452776	0.452	0.309	0.0184325
AKR1B1	3.83e-12	1.47996	0.847	0.679	7.09e-08
AKR7A2	1.37e-18	1.30187	0.678	0.441	2.54e-14
AKT1	8.65e-39	-2.22552	0.542	0.816	1.6e-34
AKT3	1.62e-22	-1.05962	0.232	0.488	3e-18
AL035071.1	8.04e-14	-0.319583	0.035	0.151	1.49e-09
AL049840.5	5.2e-08	-0.281888	0.068	0.165	0.000963153
AL161772.1	1.04e-31	-0.541907	0.018	0.21	1.92e-27
AL355312.4	2.49e-32	-0.49899	0.011	0.193	4.61e-28
AL590004.3	7.45e-19	-0.503768	0.004	0.104	1.38e-14
ALDH18A1	6.54e-07	-0.502778	0.243	0.37	0.0121221
ALDH1A2	9.02e-22	-0.32015	0	0.106	1.67e-17
ALDH1A3	1.64e-12	9.96001	0.295	0.12	3.05e-08
ALDH1L2	6.5e-13	0.370064	0.138	0.012	1.2e-08
ALDH7A1	3.68e-11	0.657489	0.38	0.203	6.82e-07
ALDH9A1	7.67e-09	0.457952	0.438	0.271	0.000142159
ALG14	1.22e-13	0.721305	0.409	0.2	2.27e-09
ALG8	8.4e-10	0.736393	0.359	0.198	1.56e-05
ALKBH2	1.84e-08	0.534195	0.34	0.196	0.000340476
ALKBH5	4.94e-20	-1.31338	0.279	0.509	9.15e-16
ALKBH7	3.29e-16	1.37497	0.658	0.467	6.09e-12
ALKBH8	1.02e-11	-0.394563	0.05	0.165	1.88e-07
ALPK2	9.95e-13	0.335948	0.111	0	1.84e-08
ALPK3	6.62e-25	-0.508144	0.004	0.134	1.23e-20
ALYREF	1.52e-23	-1.85243	0.963	0.804	2.82e-19
AMD1	1.05e-07	-1.35456	0.689	0.797	0.00195176
AMFR	7.33e-09	-1.04819	0.195	0.337	0.000135844
AMOTL1	1.14e-12	-0.537221	0.183	0.361	2.11e-08
ANAPC1	5.81e-10	-0.403911	0.2	0.361	1.08e-05
ANAPC10	2.43e-10	0.645776	0.488	0.314	4.5e-06
ANAPC11	2.2e-22	0.909684	0.965	0.894	4.07e-18
ANAPC13	2.16e-14	1.72644	0.74	0.561	4.01e-10
ANAPC15	1.24e-06	1.5977	0.768	0.642	0.022982
ANAPC5	2.6e-22	-7.75571	0.622	0.788	4.82e-18
ANGPT1	5.44e-16	0.581162	0.233	0.052	1.01e-11
ANGPT2	1.18e-39	-0.712656	0.006	0.215	2.18e-35
ANKLE2	1.72e-06	-0.960369	0.349	0.472	0.0318894
ANKRD1	2.4e-152	-20.2948	0.183	0.889	4.45e-148
ANKRD11	4.87e-50	-12.4358	0.75	0.943	9.02e-46
ANKRD12	1.29e-06	-0.47762	0.305	0.436	0.023967
ANKRD13A	3.2e-14	1.08506	0.432	0.226	5.92e-10
ANKRD17	8.91e-07	-0.748414	0.383	0.509	0.016503
ANKRD18B	1.4e-14	-0.545211	0.067	0.212	2.59e-10
ANKRD27	8.42e-11	-0.440686	0.065	0.182	1.56e-06
ANKRD28	4.57e-10	1.39877	0.67	0.512	8.47e-06
ANKRD35	3.4e-29	0.800285	0.254	0.002	6.29e-25
ANKRD36C	3.22e-26	-0.963852	0.071	0.288	5.97e-22
ANKRD50	8.59e-73	-2.41707	0.153	0.627	1.59e-68
ANKS6	1.1e-09	-0.49396	0.139	0.276	2.04e-05
ANLN	7.6e-15	2.06105	0.703	0.517	1.41e-10
ANO6	1.98e-10	-0.414665	0.193	0.358	3.67e-06
ANP32E	3.83e-16	0.504593	0.903	0.795	7.1e-12
ANPEP	7.17e-35	-2.20844	0.298	0.632	1.33e-30
ANTKMT	2.52e-11	0.315365	0.673	0.531	4.68e-07
ANTXR1	4.19e-16	0.650226	0.27	0.078	7.77e-12
ANXA1	5.97e-129	37.9721	1	0.915	1.11e-124
ANXA10	3.44e-28	3.60099	0.242	0	6.38e-24
ANXA11	7.23e-12	1.22991	0.799	0.644	1.34e-07
ANXA2	5.37e-145	179.287	1	0.993	9.95e-141
ANXA2R	3.85e-14	-0.293515	0.019	0.12	7.14e-10
ANXA4	2.13e-21	1.14424	0.533	0.278	3.94e-17
ANXA5	4.08e-60	13.0724	1	0.958	7.56e-56
ANXA6	8.79e-38	3.42725	0.721	0.375	1.63e-33
ANXA7	1.28e-30	3.12606	0.789	0.547	2.37e-26
AOPEP	3.73e-12	1.05617	0.384	0.203	6.92e-08
AP000695.2	4.91e-14	-0.351698	0.023	0.127	9.09e-10
AP001528.1	9.28e-57	-1.01803	0.001	0.278	1.72e-52
AP1AR	2.36e-08	-0.414597	0.13	0.255	0.000437696
AP1B1	2.1e-15	-0.730353	0.208	0.408	3.9e-11
AP1S1	3.43e-16	1.97441	0.85	0.675	6.36e-12
AP1S2	2.94e-20	3.40812	0.633	0.363	5.45e-16
AP2B1	3.69e-14	-1.60416	0.316	0.517	6.83e-10
AP2M1	1.52e-07	3.18992	0.983	0.948	0.00281822
AP2S1	5.63e-33	11.9078	0.999	0.995	1.04e-28
AP3D1	1.95e-42	-3.2038	0.478	0.792	3.62e-38
AP3M1	2.99e-12	-0.661669	0.151	0.311	5.54e-08
AP3S1	3.76e-07	0.441728	0.86	0.778	0.00696803
APBB2	2.26e-17	-1.27507	0.172	0.38	4.18e-13
APCDD1L	4.04e-26	0.879784	0.257	0.017	7.48e-22
APCDD1L-DT	3.16e-42	1.23329	0.347	0.002	5.85e-38
APEX1	1.43e-18	0.288873	0.884	0.733	2.65e-14
APH1A	5.85e-17	-2.52001	0.65	0.809	1.08e-12
APIP	8.04e-37	2.51077	0.697	0.354	1.49e-32
APLN	5.7e-102	-18.4572	0.014	0.502	1.06e-97
APLP2	2.05e-69	-8.22622	0.689	0.915	3.81e-65
APOBEC3C	4.74e-11	0.41417	0.177	0.045	8.77e-07
APOO	1.2e-11	0.88058	0.361	0.189	2.23e-07
APP	2.79e-70	-5.61584	0.481	0.856	5.17e-66
APRT	1.04e-06	11.8577	0.988	0.965	0.0193036
ARAP3	4.64e-25	-0.59703	0.063	0.271	8.6e-21
AREL1	1.51e-14	-0.518688	0.063	0.205	2.8e-10
ARF4	3.17e-58	17.6412	0.992	0.906	5.88e-54
ARF5	3.79e-15	1.78201	0.604	0.384	7.03e-11
ARFGAP1	1.03e-08	-0.691341	0.175	0.309	0.000191654
ARFGAP3	6.96e-12	0.595025	0.504	0.311	1.29e-07
ARFGEF2	4.63e-12	-0.391921	0.117	0.269	8.59e-08
ARFGEF3	1.29e-36	-0.61821	0.001	0.184	2.38e-32
ARHGAP17	8.07e-15	-0.860984	0.267	0.469	1.49e-10
ARHGAP18	4.21e-09	-3.39137	0.661	0.778	7.8e-05
ARHGAP21	3.95e-23	-2.63664	0.323	0.592	7.32e-19
ARHGAP23	2.39e-18	-1.28831	0.215	0.434	4.42e-14
ARHGAP24	4.79e-69	-1.86798	0.086	0.517	8.87e-65
ARHGAP29	1.25e-25	-6.37509	0.835	0.932	2.32e-21
ARHGAP31	3.9e-25	-0.524467	0.049	0.245	7.23e-21
ARHGDIB	3.05e-105	1.37657	0.468	0.965	5.65e-101
ARHGEF10	1.25e-13	-0.659289	0.166	0.344	2.32e-09
ARHGEF12	2.67e-13	-1.08554	0.324	0.512	4.95e-09
ARHGEF15	5.54e-53	-1.04236	0	0.257	1.03e-48
ARHGEF28	9.23e-26	-1.50118	0.105	0.344	1.71e-21
ARHGEF3	9.16e-10	-0.300174	0.035	0.125	1.7e-05
ARHGEF40	2.11e-16	0.48794	0.159	0.007	3.91e-12
ARHGEF7	1.77e-22	-0.703973	0.108	0.328	3.28e-18
ARID1A	1.6e-06	-0.563155	0.368	0.498	0.0296769
ARID1B	4.08e-18	-1.04021	0.293	0.526	7.56e-14
ARID5B	1.27e-85	4.75928	0.667	0.071	2.35e-81
ARIH1	1.38e-09	-0.757222	0.234	0.38	2.57e-05
ARIH2	5.67e-08	-0.428386	0.402	0.542	0.00105136
ARL1	7.23e-29	2.18958	0.831	0.559	1.34e-24
ARL14EP	1.53e-06	0.395423	0.364	0.229	0.0283345
ARL2	5.18e-24	2.72476	0.865	0.63	9.6e-20
ARL3	1.13e-54	8.79979	0.915	0.608	2.1e-50
ARL4D	4.79e-10	0.414009	0.189	0.059	8.87e-06
ARL5B	3.99e-15	-0.55145	0.139	0.321	7.39e-11
ARL6IP1	1.1e-08	1.76089	0.772	0.66	0.000203589
ARL6IP4	3.61e-25	-0.88717	0.988	0.991	6.69e-21
ARL6IP5	3.13e-07	-7.87545	0.879	0.748	0.00579454
ARL8B	4.84e-11	-2.16243	0.36	0.531	8.97e-07
ARPC1B	2.06e-08	6.48401	0.99	0.976	0.000381566
ARPC2	7.2e-25	13.453	1	1	1.33e-20
ARPC3	3.25e-19	12.4687	0.996	0.958	6.03e-15
ARRB1	1.23e-13	-0.424189	0.053	0.182	2.28e-09
ARRB2	1.22e-06	-0.297851	0.075	0.163	0.0225134
ARSI	5.72e-18	0.481983	0.158	0	1.06e-13
ARSJ	2.26e-26	-1.13683	0.273	0.564	4.19e-22
ARSK	2.92e-09	-0.478401	0.139	0.274	5.41e-05
ART4	1.43e-24	-0.360411	0	0.12	2.65e-20
ARV1	1.66e-06	0.469943	0.358	0.226	0.0307805
ASAH1	2.22e-37	1.44102	0.429	0.08	4.11e-33
ASAP2	8.06e-11	-0.799448	0.336	0.512	1.49e-06
ASB1	4.3e-19	1.18379	0.383	0.146	7.97e-15
ASGR1	4.49e-18	-0.396798	0.018	0.139	8.32e-14
ASNSD1	2.42e-06	-0.58666	0.321	0.439	0.0447957
ASPH	8.35e-68	10.3082	0.915	0.616	1.55e-63
ASPHD1	1.42e-06	0.271301	0.114	0.033	0.0262276
ASPM	3.89e-07	4.33373	0.52	0.408	0.00721386
ASPSCR1	2.02e-12	0.611218	0.344	0.153	3.74e-08
ASRGL1	1.96e-40	-1.01054	0.038	0.3	3.62e-36
ASXL2	3.87e-12	-0.671911	0.158	0.318	7.17e-08
ATAD2	2.64e-06	1.03733	0.617	0.498	0.0488657
ATAD3A	3.38e-07	-1.17801	0.535	0.644	0.0062644
ATAD3B	9.76e-14	-1.68919	0.328	0.533	1.81e-09
ATF4	1.04e-30	-5.02115	0.642	0.868	1.93e-26
ATF5	7.72e-12	-1.0484	0.311	0.493	1.43e-07
ATF6	1.18e-17	-1.12929	0.292	0.521	2.18e-13
ATG12	3.26e-09	1.95692	0.709	0.545	6.04e-05
ATG4A	7.5e-35	-0.896018	0.067	0.33	1.39e-30
ATG9A	5.61e-19	-0.679454	0.144	0.354	1.04e-14
ATIC	9.08e-16	1.04741	0.574	0.34	1.68e-11
ATMIN	2.49e-07	-0.60279	0.165	0.285	0.00460809
ATN1	8.45e-10	-0.440758	0.17	0.318	1.57e-05
ATOX1	1.09e-25	2.88892	0.95	0.854	2.03e-21
ATP11A	1.31e-36	-0.774652	0.063	0.333	2.42e-32
ATP11B	1.47e-15	-0.887858	0.135	0.318	2.72e-11
ATP13A2	3.23e-09	-0.299104	0.08	0.193	5.99e-05
ATP13A3	8.17e-57	-4.53542	0.33	0.729	1.51e-52
ATP1A1	7.16e-28	-3.22175	0.583	0.764	1.33e-23
ATP23	1.22e-09	0.364997	0.195	0.066	2.26e-05
ATP2A2	3.04e-29	-2.29225	0.499	0.755	5.63e-25
ATP2B1	5.43e-73	10.5689	0.856	0.425	1.01e-68
ATP2B1-AS1	5.72e-08	0.274593	0.112	0.024	0.00105993
ATP2B4	3.13e-18	1.97338	0.455	0.229	5.8e-14
ATP5F1A	1.19e-18	-0.956049	0.943	0.79	2.2e-14
ATP5F1B	5.92e-29	-0.694177	0.988	0.934	1.1e-24
ATP5F1C	3.95e-60	15.7279	0.988	0.804	7.32e-56
ATP5F1D	1.87e-40	10.416	0.984	0.943	3.47e-36
ATP5F1E	1.47e-61	23.5449	0.999	0.995	2.72e-57
ATP5IF1	2.04e-29	8.98223	0.976	0.934	3.78e-25
ATP5MC1	2.08e-17	14.0258	0.995	0.934	3.86e-13
ATP5MC2	1.24e-15	19.9648	0.996	0.986	2.29e-11
ATP5MC3	7.38e-65	23.7593	0.999	0.972	1.37e-60
ATP5MD	3.61e-57	15.8626	0.986	0.882	6.69e-53
ATP5ME	2.08e-19	3.06788	0.812	0.625	3.86e-15
ATP5MF	6.51e-85	18.4237	0.972	0.731	1.21e-80
ATP5MG	1.32e-86	26.0344	0.998	0.943	2.45e-82
ATP5MPL	1.38e-35	4.26594	0.978	0.854	2.57e-31
ATP5PD	9.32e-36	3.02118	0.933	0.693	1.73e-31
ATP5PF	4.77e-36	23.8177	0.995	0.972	8.83e-32
ATP5PO	5.26e-21	17.8074	0.969	0.835	9.75e-17
ATP6AP2	2.6e-06	0.81437	0.597	0.469	0.0481002
ATP6V0A1	1.99e-08	-0.316105	0.071	0.172	0.000369317
ATP6V0A2	1.56e-08	-0.458256	0.117	0.238	0.000289081
ATP6V0B	2.57e-15	4.93529	0.951	0.889	4.77e-11
ATP6V0C	1.73e-12	3.0191	0.885	0.788	3.2e-08
ATP6V1A	1.35e-25	-1.18554	0.17	0.439	2.51e-21
ATP6V1D	6.61e-28	3.93296	0.882	0.682	1.22e-23
ATP8B1	4.23e-09	0.658661	0.305	0.158	7.84e-05
ATP8B2	1.69e-10	-0.344413	0.092	0.222	3.13e-06
ATP9A	8.34e-13	-0.267519	0.023	0.12	1.55e-08
ATRAID	8.1e-38	3.15197	0.901	0.667	1.5e-33
ATXN10	1.38e-76	6.57384	0.898	0.5	2.56e-72
ATXN2L	1.65e-09	-0.908513	0.406	0.559	3.07e-05
ATXN7L3	2.3e-06	-0.300297	0.094	0.186	0.0425489
AURKA	1.9e-15	3.54926	0.368	0.163	3.51e-11
AURKAIP1	1.69e-15	10.3358	0.996	0.991	3.13e-11
AURKB	4.08e-09	1.116	0.382	0.222	7.56e-05
AVPI1	1.29e-25	1.09311	0.313	0.054	2.39e-21
AXIN1	9.76e-07	-0.265843	0.086	0.179	0.0180801
B2M	1.37e-112	63.7136	0.999	0.969	2.55e-108
B3GAT3	2.58e-08	1.52723	0.548	0.399	0.000478183
B3GNT5	2.76e-26	-0.604588	0.075	0.302	5.11e-22
B4GALT2	2.66e-25	-1.84368	0.435	0.663	4.93e-21
B4GALT4	2.81e-13	0.535738	0.23	0.066	5.2e-09
B4GALT5	1.71e-12	-1.18236	0.239	0.42	3.17e-08
B4GALT6	1.61e-11	-0.268356	0.031	0.13	2.98e-07
B9D1	5.25e-07	0.359074	0.301	0.172	0.0097349
BACE2	1.04e-19	-1.13645	0.097	0.29	1.94e-15
BACH1	2.81e-12	0.700148	0.275	0.106	5.21e-08
BAD	1.07e-10	0.689765	0.778	0.677	1.99e-06
BAG1	5.33e-22	-2.67024	0.645	0.821	9.87e-18
BAG2	5.24e-54	4.47185	0.762	0.344	9.71e-50
BAK1	5.23e-09	-0.373158	0.138	0.269	9.69e-05
BANF1	8.43e-54	13.8805	0.992	0.851	1.56e-49
BAP1	1.62e-10	-0.475142	0.103	0.236	3e-06
BASP1	6.98e-29	18.3654	0.988	0.92	1.29e-24
BATF3	2.55e-23	0.735742	0.243	0.021	4.72e-19
BAX	1.66e-07	4.3662	0.956	0.868	0.00308361
BAZ2A	6.39e-19	-0.660242	0.16	0.38	1.18e-14
BAZ2B	6.72e-13	-0.510315	0.117	0.278	1.24e-08
BBS7	4.06e-08	0.475313	0.404	0.252	0.000752308
BCAR1	2.68e-42	-5.6027	0.531	0.818	4.97e-38
BCAR3	1.06e-06	-1.50019	0.243	0.375	0.0195862
BCAS2	5.28e-23	0.48605	0.748	0.491	9.79e-19
BCAS4	8.17e-45	1.1738	0.386	0.017	1.51e-40
BCAT1	2.46e-65	-7.3544	0.569	0.875	4.55e-61
BCL10	7.92e-18	-3.39871	0.352	0.566	1.47e-13
BCL2L1	8.85e-28	-1.02048	0.181	0.455	1.64e-23
BCL6B	1.81e-52	-0.973536	0	0.255	3.36e-48
BCL7C	9.54e-21	3.0947	0.922	0.785	1.77e-16
BCR	1.67e-74	-1.58963	0.072	0.517	3.09e-70
BDKRB1	5.98e-97	5.34088	0.646	0	1.11e-92
BDNF	4.25e-95	16.3278	0.794	0.198	7.87e-91
BDP1	2.16e-09	-1.03158	0.495	0.646	4e-05
BEND6	1e-10	0.422595	0.189	0.054	1.85e-06
BET1	3.02e-23	1.88436	0.593	0.316	5.59e-19
BEX3	3.96e-13	2.3883	0.969	0.929	7.33e-09
BGN	7.77e-58	-7.72506	0.553	0.858	1.44e-53
BHLHE41	5.37e-32	1.3779	0.283	0.007	9.95e-28
BICD2	3.83e-08	-0.693661	0.246	0.387	0.000709307
BIN1	1.95e-09	-1.39235	0.266	0.406	3.61e-05
BIRC2	4.63e-22	-1.33636	0.26	0.521	8.57e-18
BIRC5	7.05e-24	5.9501	0.92	0.752	1.31e-19
BLCAP	7.19e-12	-0.889236	0.25	0.427	1.33e-07
BLMH	1.34e-16	-1.10724	0.237	0.45	2.48e-12
BLOC1S1	2.73e-61	8.13467	0.941	0.653	5.05e-57
BLOC1S4	1.3e-10	0.948352	0.499	0.318	2.42e-06
BLOC1S5	1.61e-09	-0.355244	0.109	0.236	2.98e-05
BLVRA	8.35e-12	0.748395	0.463	0.267	1.55e-07
BLVRB	2.66e-35	8.78088	0.774	0.467	4.92e-31
BMP2	3.29e-48	-1.13416	0.002	0.243	6.1e-44
BMP4	1.88e-26	-5.16279	0.151	0.42	3.49e-22
BMP6	3.09e-211	-6.15242	0	0.851	5.72e-207
BMPR2	3.22e-115	-5.79133	0.243	0.835	5.97e-111
BMX	2.53e-113	-2.54954	0	0.512	4.69e-109
BOLA3	3e-32	5.87749	0.921	0.771	5.56e-28
BRD4	1.11e-20	-1.83641	0.535	0.762	2.06e-16
BRD7	1.31e-09	-0.371349	0.587	0.743	2.42e-05
BRI3	8.04e-25	-10.1416	0.984	0.998	1.49e-20
BRI3BP	1.99e-07	-0.764583	0.274	0.396	0.00368105
BRIX1	3.73e-28	2.02103	0.8	0.521	6.9e-24
BSG	7.87e-41	2.78828	0.972	0.856	1.46e-36
BST1	7.23e-08	0.672995	0.195	0.08	0.00133944
BST2	8.95e-38	-1.19197	0.025	0.257	1.66e-33
BTBD1	4.38e-07	-0.344446	0.248	0.387	0.0081197
BTBD6	5.05e-16	-1.64006	0.33	0.535	9.35e-12
BTBD7	4.25e-24	-1.826	0.24	0.512	7.88e-20
BTF3	3.39e-36	55.2173	1	0.998	6.29e-32
BTF3L4	2.81e-13	1.59066	0.864	0.715	5.21e-09
BTG3	3.91e-11	3.09398	0.678	0.505	7.25e-07
BUB3	4.08e-40	4.08551	0.926	0.677	7.56e-36
BUD31	1.83e-06	2.16733	0.911	0.889	0.033875
BZW1	2.34e-16	7.32032	0.998	0.967	4.33e-12
C11orf1	1.05e-07	0.476485	0.231	0.108	0.00194613
C11orf24	9.87e-13	1.34304	0.536	0.342	1.83e-08
C11orf58	5.2e-34	9.0513	0.983	0.877	9.63e-30
C11orf68	1.63e-08	0.591406	0.416	0.264	0.000301213
C11orf91	8.93e-07	-0.29068	0.151	0.267	0.0165372
C11orf96	3.65e-17	-0.276781	0.007	0.106	6.77e-13
C12orf57	1.79e-19	4.59396	0.792	0.564	3.32e-15
C12orf75	4.56e-167	64.5878	1	0.922	8.45e-163
C14orf119	1.13e-20	-0.325565	0.758	0.526	2.09e-16
C14orf132	3.84e-08	0.299197	0.11	0.021	0.000711665
C15orf39	2.04e-13	-0.421424	0.057	0.189	3.79e-09
C15orf54	4.84e-25	-0.418695	0	0.123	8.97e-21
C15orf61	9.51e-21	1.69765	0.539	0.278	1.76e-16
C17orf75	6.49e-10	0.537986	0.376	0.21	1.2e-05
C19orf53	1.79e-39	5.70318	0.993	0.96	3.32e-35
C1D	1.66e-38	2.11077	0.699	0.349	3.08e-34
C1GALT1C1	1.42e-12	0.827855	0.462	0.269	2.63e-08
C1orf115	4.47e-37	-0.575601	0.005	0.198	8.28e-33
C1orf216	1.76e-07	-0.279326	0.086	0.186	0.0032637
C1orf43	6.41e-08	-2.073	0.813	0.861	0.00118771
C1orf53	2.42e-07	0.465167	0.304	0.172	0.00448554
C1orf56	3.25e-11	0.456641	0.2	0.059	6.02e-07
C1QBP	4.87e-23	8.7166	0.999	0.969	9.02e-19
C1QTNF2	6.45e-16	0.399112	0.14	0	1.2e-11
C1QTNF6	1.51e-10	-0.347728	0.044	0.146	2.8e-06
C2orf27A	1.96e-10	-0.491063	0.112	0.25	3.63e-06
C3orf14	1.08e-11	1.12078	0.62	0.448	2.01e-07
C4orf3	2.92e-15	8.4778	0.903	0.795	5.42e-11
C4orf48	4.56e-24	3.29425	0.825	0.646	8.44e-20
C5orf15	5.54e-12	0.806164	0.396	0.205	1.03e-07
C6orf226	6.07e-10	0.44251	0.249	0.101	1.12e-05
C6orf62	5.17e-28	-1.66327	0.394	0.665	9.59e-24
C8orf76	1.04e-06	0.478889	0.394	0.252	0.0191824
C8orf88	1.87e-38	1.55044	0.437	0.08	3.46e-34
C9orf116	1.35e-06	0.280801	0.159	0.064	0.0250603
C9orf64	1.77e-10	0.327061	0.165	0.04	3.27e-06
CA12	1.38e-25	1.58319	0.287	0.038	2.55e-21
CAB39	1.22e-15	-0.966415	0.212	0.415	2.27e-11
CABLES1	1.1e-43	-0.85489	0.022	0.276	2.04e-39
CACNA2D1	3.61e-15	-0.648175	0.094	0.257	6.69e-11
CACNG8	3.1e-18	-0.39371	0.012	0.125	5.75e-14
CACUL1	3.17e-08	-0.585471	0.26	0.399	0.000587914
CACYBP	4.91e-07	-3.00138	0.982	0.915	0.00910115
CAD	5.06e-08	-0.496599	0.233	0.38	0.00093752
CADPS2	5.42e-22	-0.507467	0.008	0.134	1e-17
CALCOCO2	6.06e-12	0.717764	0.395	0.215	1.12e-07
CALCRL	9.25e-73	-1.20755	0.001	0.349	1.71e-68
CALD1	3.66e-90	23.3251	0.995	0.948	6.78e-86
CALHM6	6.34e-09	0.257743	0.114	0.019	0.000117498
CALM1	1.71e-22	13.3841	1	0.995	3.17e-18
CALM2	4.36e-120	70.6484	1	1	8.08e-116
CALM3	1.57e-21	-7.31707	0.902	0.965	2.91e-17
CALR	2.17e-11	-8.08717	0.998	0.988	4.01e-07
CALU	5.34e-23	10.3629	0.986	0.953	9.89e-19
CAMK2G	2.17e-09	-0.480889	0.12	0.248	4.02e-05
CAMK4	3.97e-08	0.273692	0.11	0.021	0.000734726
CAMKK2	7.11e-18	-0.945393	0.165	0.375	1.32e-13
CAMSAP2	2.99e-23	-1.22785	0.226	0.479	5.54e-19
CAMTA1	4.86e-12	0.725207	0.867	0.736	9e-08
CAMTA2	4.96e-09	0.436939	0.233	0.099	9.19e-05
CAND1	1.93e-07	-1.23291	0.432	0.559	0.0035808
CANT1	1.19e-08	-0.303818	0.269	0.415	0.00022087
CANX	1.87e-61	-7.15033	0.868	0.965	3.46e-57
CAP1	9.73e-31	8.45919	0.984	0.884	1.8e-26
CAP2	5.59e-12	0.338362	0.124	0.009	1.04e-07
CAPG	4.81e-17	0.833432	0.537	0.29	8.92e-13
CAPN10	1.43e-10	-0.385243	0.081	0.205	2.65e-06
CAPN15	2.88e-23	-0.886854	0.105	0.328	5.34e-19
CAPN2	1.55e-08	-3.87402	0.879	0.922	0.000287215
CAPNS1	3.75e-07	1.30236	0.795	0.682	0.00694544
CAPRIN1	1.53e-09	-1.27537	0.695	0.802	2.84e-05
CAPZA2	4.65e-18	-4.96871	0.775	0.873	8.61e-14
CAPZB	1.04e-17	-0.557725	0.943	0.868	1.92e-13
CARD10	1.73e-08	-0.326383	0.068	0.17	0.000321389
CARD11	1.27e-33	-0.727564	0.032	0.255	2.35e-29
CARD19	3.28e-11	2.18076	0.599	0.434	6.08e-07
CARD6	2.88e-37	-0.567039	0.016	0.231	5.33e-33
CARD8	4.39e-100	-3.05673	0.099	0.653	8.14e-96
CARD8-AS1	5.99e-44	-0.926515	0.022	0.278	1.11e-39
CARHSP1	7.29e-89	10.7582	0.938	0.554	1.35e-84
CARM1	3.81e-12	-0.858412	0.283	0.462	7.06e-08
CARNMT1	3.17e-08	-0.42489	0.136	0.259	0.00058769
CARS2	1.67e-07	0.751121	0.474	0.321	0.00309324
CASC3	6.3e-07	-0.381147	0.215	0.342	0.0116719
CASKIN2	4.59e-13	-0.384516	0.05	0.175	8.5e-09
CASP3	2.12e-09	-0.825366	0.263	0.413	3.92e-05
CASP4	3.08e-09	-1.07891	0.292	0.439	5.7e-05
CASP7	6.26e-11	-0.553569	0.118	0.259	1.16e-06
CAST	5.11e-24	5.99515	0.923	0.802	9.47e-20
CAT	1.79e-12	0.565286	0.31	0.13	3.31e-08
CAV1	2.24e-40	51.6611	1	0.993	4.15e-36
CAVIN1	1.92e-91	-18.66	0.981	0.998	3.55e-87
CAVIN2	2.46e-89	-6.3105	0.023	0.474	4.56e-85
CAVIN3	6.2e-141	27.7322	0.992	0.719	1.15e-136
CBFB	5.5e-25	-1.6075	0.278	0.545	1.02e-20
CBR1	9.36e-74	12.8417	0.878	0.465	1.73e-69
CBR3	2.08e-35	1.65499	0.63	0.281	3.86e-31
CBX6	4.81e-46	-2.34325	0.344	0.712	8.91e-42
CC2D1A	1.01e-06	-0.289768	0.093	0.189	0.0186998
CC2D2A	7.28e-07	0.270014	0.206	0.094	0.0134801
CCBE1	5.21e-53	1.96952	0.423	0.007	9.66e-49
CCDC124	3.7e-11	3.3701	0.809	0.667	6.85e-07
CCDC134	2.06e-09	0.384842	0.172	0.052	3.81e-05
CCDC34	1.08e-14	1.44365	0.609	0.392	2e-10
CCDC43	1.05e-07	-0.587565	0.306	0.439	0.00194735
CCDC50	6.25e-54	-3.10585	0.775	0.953	1.16e-49
CCDC68	2.26e-29	-0.644599	0.036	0.241	4.18e-25
CCDC74A	1.31e-10	0.411542	0.165	0.04	2.42e-06
CCDC80	4.5e-108	10.2781	0.812	0.17	8.34e-104
CCDC85A	1.77e-06	-0.590999	0.117	0.217	0.0327985
CCDC85B	1.79e-26	1.11075	0.967	0.988	3.32e-22
CCDC88A	5.45e-07	-1.64747	0.528	0.623	0.0101012
CCDC88C	6.95e-23	-0.387758	0.002	0.12	1.29e-18
CCL2	1.92e-55	60.9218	0.463	0.026	3.57e-51
CCN2	1.56e-149	-73.4949	0.789	0.993	2.9e-145
CCNB1	4.33e-70	14.0716	0.886	0.524	8.02e-66
CCNB2	7.07e-23	1.05876	0.74	0.5	1.31e-18
CCND1	1.45e-23	25.9267	0.98	0.96	2.69e-19
CCNDBP1	2.36e-09	0.491908	0.419	0.252	4.38e-05
CCNE1	2.85e-07	-0.571063	0.175	0.295	0.00527861
CCNG1	9.08e-09	-2.31985	0.443	0.585	0.000168307
CCNH	3.32e-08	0.515261	0.583	0.42	0.000614963
CCNI	3.54e-19	-7.08437	0.961	0.972	6.55e-15
CCNY	1.73e-45	-2.59703	0.318	0.684	3.2e-41
CCNYL1	1.67e-29	-0.741146	0.104	0.366	3.1e-25
CCPG1	3.48e-34	-1.62945	0.141	0.441	6.44e-30
CCSER2	3.02e-13	-1.14337	0.237	0.425	5.6e-09
CCT2	2.21e-29	1.77515	0.987	0.856	4.1e-25
CCT3	1.88e-16	-3.19752	0.982	0.87	3.48e-12
CCT4	3.22e-43	5.88648	0.97	0.816	5.97e-39
CCT5	1.44e-42	-0.988454	0.994	0.882	2.67e-38
CCT7	8e-14	-3.02684	0.94	0.792	1.48e-09
CCT8	1.33e-50	5.70383	0.984	0.79	2.46e-46
CD151	1.62e-14	10.3473	0.963	0.92	3e-10
CD200	1.07e-10	0.407257	0.108	0.007	1.98e-06
CD248	3.79e-70	2.96728	0.511	0	7.01e-66
CD2AP	6.29e-17	-0.647309	0.172	0.377	1.17e-12
CD2BP2	4.24e-13	1.3649	0.621	0.448	7.86e-09
CD302	1.15e-07	-0.289735	0.063	0.156	0.00213971
CD44	5.83e-146	26.5852	0.974	0.408	1.08e-141
CD47	6.48e-23	1.71087	0.677	0.41	1.2e-18
CD58	5.19e-16	0.6325	0.325	0.118	9.62e-12
CD59	1.4e-31	-9.3481	0.996	0.995	2.59e-27
CD63	5.37e-108	53.8423	1	0.969	9.95e-104
CD82	3.81e-07	0.260001	0.12	0.033	0.00706185
CD9	3.87e-72	-106.206	0.943	0.976	7.17e-68
CD93	7.17e-161	-13.1028	0	0.686	1.33e-156
CD99	4.32e-87	24.7142	0.993	0.941	8.01e-83
CDA	8.47e-13	0.469196	0.136	0.012	1.57e-08
CDC20	6.64e-62	20.8179	0.87	0.493	1.23e-57
CDC25A	1.86e-11	-0.448792	0.178	0.337	3.44e-07
CDC40	1.19e-08	0.798339	0.47	0.316	0.000219864
CDC42BPA	5.38e-27	-1.18211	0.237	0.519	9.96e-23
CDC42BPB	2.56e-14	-1.32676	0.304	0.498	4.74e-10
CDC42EP1	4.73e-07	-1.47561	0.544	0.642	0.00876331
CDC42EP2	2.43e-15	-0.912192	0.179	0.377	4.5e-11
CDC42EP3	4.75e-107	10.5486	0.943	0.495	8.81e-103
CDC42EP5	5.53e-44	-0.983095	0.042	0.328	1.02e-39
CDC42SE2	1.18e-07	-0.493397	0.165	0.288	0.00218825
CDC5L	2.56e-06	0.276227	0.606	0.455	0.047362
CDCA3	2.53e-49	7.04534	0.715	0.318	4.69e-45
CDCA7L	2.48e-09	-1.34626	0.408	0.561	4.59e-05
CDCP1	6.53e-16	0.862956	0.185	0.024	1.21e-11
CDH11	8.61e-12	0.753183	0.38	0.191	1.6e-07
CDH13	1.12e-13	0.879837	0.311	0.125	2.08e-09
CDH2	4.4e-29	2.06321	0.59	0.269	8.15e-25
CDH5	1.97e-230	-11.6597	0	0.91	3.65e-226
CDH6	3.9e-17	0.564233	0.151	0	7.22e-13
CDIPT	4.67e-09	-0.521438	0.343	0.514	8.66e-05
CDK1	4.28e-14	4.11597	0.434	0.231	7.93e-10
CDK13	2.42e-09	-0.683894	0.195	0.337	4.48e-05
CDK14	7.11e-07	-0.373242	0.104	0.205	0.0131675
CDK15	4e-13	0.293076	0.115	0	7.41e-09
CDK16	5.47e-10	-0.400816	0.415	0.583	1.01e-05
CDK17	5.86e-45	-1.60788	0.175	0.535	1.09e-40
CDK5	4.59e-10	0.501144	0.275	0.125	8.51e-06
CDK5RAP2	1.58e-13	1.50643	0.445	0.248	2.92e-09
CDKN2A	2.12e-29	1.41344	0.461	0.144	3.93e-25
CDKN3	2.45e-74	10.4602	0.964	0.715	4.54e-70
CDT1	9.24e-08	2.46728	0.59	0.429	0.00171129
CDV3	1.46e-37	-7.54581	0.885	0.979	2.71e-33
CDYL2	4.15e-23	-0.386747	0.025	0.184	7.69e-19
CEBPD	1.3e-63	21.5508	0.638	0.163	2.4e-59
CEBPZOS	3.15e-08	0.594364	0.453	0.309	0.000582752
CELF1	9.69e-20	-1.40063	0.42	0.646	1.79e-15
CELF2	2.7e-08	-0.889324	0.171	0.304	0.000500487
CENPA	2.11e-08	2.43478	0.359	0.217	0.000391753
CENPB	5e-39	-4.09008	0.321	0.653	9.26e-35
CENPF	7.37e-15	3.12936	0.757	0.571	1.37e-10
CENPH	1.01e-11	0.582306	0.602	0.403	1.88e-07
CENPM	9.21e-21	1.87742	0.748	0.526	1.71e-16
CENPV	4.49e-13	1.25983	0.827	0.667	8.32e-09
CENPW	1e-25	2.27961	0.953	0.83	1.85e-21
CENPX	5.43e-16	7.08101	0.975	0.925	1.01e-11
CEP126	7.99e-10	-0.279639	0.035	0.125	1.48e-05
CEP170	1.17e-15	-3.13181	0.639	0.814	2.18e-11
CEP170B	6.04e-09	-0.421721	0.087	0.2	0.000111908
CERCAM	3.4e-08	0.496314	0.276	0.142	0.000629656
CERK	5.22e-39	-1.64306	0.205	0.55	9.68e-35
CERS2	1.07e-09	-1.23852	0.542	0.689	1.99e-05
CERS6	6.22e-18	-0.632338	0.078	0.252	1.15e-13
CETN2	2.58e-09	0.468815	0.406	0.241	4.79e-05
CETN3	5.57e-12	0.488853	0.269	0.101	1.03e-07
CFAP20	2e-06	0.675117	0.523	0.387	0.0370046
CFAP97	1.24e-10	0.977978	0.568	0.38	2.29e-06
CFDP1	1.25e-09	-1.8726	0.517	0.642	2.31e-05
CFL1	6.61e-99	108.07	1	1	1.23e-94
CFL2	6.91e-31	4.80928	0.883	0.679	1.28e-26
CFLAR	8.41e-40	-2.26074	0.236	0.575	1.56e-35
CGNL1	9.06e-39	-0.716271	0.006	0.21	1.68e-34
CHCHD1	1.31e-11	3.12441	0.885	0.804	2.42e-07
CHCHD10	1.86e-14	-2.21423	0.544	0.696	3.44e-10
CHCHD2	4.74e-36	14.9369	1	0.995	8.78e-32
CHCHD5	8.41e-28	2.50502	0.725	0.432	1.56e-23
CHD2	6.21e-10	-0.70636	0.3	0.46	1.15e-05
CHD3	5.47e-19	-1.97302	0.335	0.566	1.01e-14
CHD7	4.07e-52	-1.14868	0.023	0.318	7.55e-48
CHERP	2.07e-11	-0.643205	0.177	0.342	3.84e-07
CHFR	1.38e-10	-0.521739	0.1	0.233	2.57e-06
CHID1	2.51e-09	0.804226	0.525	0.354	4.66e-05
CHML	2.02e-15	-0.830749	0.215	0.425	3.75e-11
CHMP2A	1.37e-18	3.80236	0.791	0.571	2.54e-14
CHMP4A	3.84e-17	0.955746	0.634	0.394	7.12e-13
CHMP5	9.44e-57	4.18543	0.856	0.486	1.75e-52
CHN1	2.84e-07	0.311312	0.225	0.106	0.00526656
CHP1	8.15e-12	-1.30703	0.254	0.425	1.51e-07
CHPF	7.6e-50	1.88008	0.392	0	1.41e-45
CHPF2	1e-17	-0.716258	0.181	0.394	1.86e-13
CHRM2	6.45e-20	0.664404	0.175	0	1.2e-15
CHST11	8.61e-11	-0.416264	0.062	0.177	1.59e-06
CHSY1	4.89e-08	-0.506087	0.208	0.344	0.000906583
CHURC1	7.98e-35	4.19182	0.853	0.611	1.48e-30
CIAO2B	2.64e-40	7.72953	0.982	0.87	4.88e-36
CIB1	3.27e-42	9.60704	0.94	0.724	6.06e-38
CINP	1.52e-10	1.03099	0.587	0.415	2.82e-06
CIP2A	1.93e-09	0.803734	0.425	0.264	3.57e-05
CIRBP	3.6e-18	2.00733	0.922	0.83	6.67e-14
CISD2	3.21e-19	3.45647	0.846	0.656	5.95e-15
CISD3	3.39e-15	3.84447	0.705	0.514	6.28e-11
CITED2	1.84e-65	20.3686	0.88	0.585	3.4e-61
CKAP2	2.94e-15	1.47076	0.447	0.226	5.44e-11
CKAP2L	1.22e-11	1.40425	0.337	0.165	2.26e-07
CKB	4.59e-23	4.5789	0.232	0.017	8.51e-19
CKS1B	8.45e-31	8.66256	0.989	0.95	1.57e-26
CKS2	2.89e-22	28.303	0.867	0.741	5.35e-18
CLASRP	1.99e-06	-0.339518	0.116	0.215	0.0368983
CLCN4	8.35e-48	-0.815083	0.013	0.274	1.55e-43
CLDN11	7.32e-19	-0.890399	0.693	0.877	1.36e-14
CLDN5	2.31e-58	-2.04249	0.005	0.297	4.27e-54
CLEC11A	9.4e-71	9.52131	0.821	0.344	1.74e-66
CLEC14A	3.05e-200	-11.9023	0.033	0.868	5.66e-196
CLIC1	1.57e-81	42.1159	1	0.983	2.91e-77
CLIC4	2.46e-12	-1.08063	0.781	0.863	4.56e-08
CLIP1	1.6e-19	-1.25153	0.34	0.58	2.97e-15
CLMP	2.82e-52	3.15365	0.614	0.165	5.23e-48
CLN6	1.42e-24	-1.20921	0.24	0.514	2.64e-20
CLNS1A	9.06e-17	2.08253	0.867	0.698	1.68e-12
CLPTM1L	5.91e-44	-4.86748	0.505	0.802	1.09e-39
CLU	1.24e-06	0.83136	0.225	0.113	0.0229235
CLUAP1	2.1e-06	0.450736	0.262	0.149	0.0389693
CLUH	2.7e-23	-1.20231	0.173	0.425	5e-19
CMBL	4.87e-07	0.292316	0.16	0.061	0.00902531
CMC1	8.24e-27	2.36244	0.773	0.491	1.53e-22
CMIP	4e-50	-2.01714	0.169	0.552	7.42e-46
CMPK1	6.15e-13	-1.83201	0.725	0.842	1.14e-08
CMTM6	1.35e-28	-3.29739	0.573	0.783	2.5e-24
CMTM8	8.19e-53	-0.751131	0.002	0.264	1.52e-48
CNIH4	9.12e-07	5.85304	0.89	0.818	0.016893
CNN1	5.71e-15	0.735541	0.132	0	1.06e-10
CNN3	6.85e-19	7.44612	0.866	0.719	1.27e-14
CNOT1	6.58e-11	-0.799098	0.27	0.443	1.22e-06
CNOT6	2.97e-16	-0.470768	0.103	0.281	5.49e-12
CNOT6L	1.12e-19	-0.771575	0.141	0.358	2.08e-15
CNP	8.68e-09	-0.664572	0.276	0.427	0.000160748
CNTNAP3B	6.18e-11	-0.460095	0.067	0.186	1.15e-06
COA3	1.91e-34	3.18994	0.83	0.568	3.54e-30
COA6	1.33e-11	2.49671	0.798	0.658	2.47e-07
COASY	2.44e-06	-0.437825	0.238	0.358	0.0452242
COL12A1	8.01e-61	3.7341	0.505	0.033	1.48e-56
COL13A1	3.19e-38	-2.85992	0.189	0.512	5.91e-34
COL18A1	5.65e-50	-1.86891	0.209	0.597	1.05e-45
COL1A1	5.12e-190	68.6508	0.992	0	9.48e-186
COL1A2	1.16e-184	50.8859	0.975	0	2.15e-180
COL27A1	2.38e-12	-0.477473	0.057	0.182	4.42e-08
COL3A1	1.5e-144	20.8431	0.841	0	2.78e-140
COL4A1	2.32e-63	-7.665	0.464	0.84	4.3e-59
COL5A1	1.89e-10	-1.91029	0.402	0.566	3.5e-06
COL5A2	4.81e-15	7.65796	0.699	0.498	8.91e-11
COL6A1	1.25e-153	30.5828	0.889	0.038	2.32e-149
COL6A2	1.13e-151	21.0275	0.868	0.007	2.1e-147
COL6A3	1.97e-125	6.29847	0.766	0	3.66e-121
COMMD1	3.88e-13	0.69922	0.773	0.566	7.19e-09
COMMD10	5.2e-14	1.29106	0.502	0.297	9.64e-10
COMMD3	1.08e-27	2.39719	0.678	0.373	2e-23
COMMD4	9.57e-44	4.0162	0.913	0.627	1.77e-39
COMMD5	5.36e-07	0.65377	0.483	0.34	0.00993107
COMMD6	8.04e-80	12.3312	0.977	0.795	1.49e-75
COMMD8	7.4e-13	1.28095	0.685	0.5	1.37e-08
COMMD9	2.45e-07	0.839958	0.514	0.375	0.00454481
COPB1	6.16e-25	3.42253	0.807	0.564	1.14e-20
COPB2	2.21e-12	1.65934	0.757	0.578	4.09e-08
COPE	1.02e-45	4.79952	0.944	0.696	1.89e-41
COPRS	5.3e-52	15.4148	0.959	0.847	9.81e-48
COPS3	1.24e-10	1.11962	0.755	0.604	2.29e-06
COPS6	1.09e-57	9.31492	0.971	0.75	2.02e-53
COPS9	1.62e-35	11.1608	0.955	0.821	3e-31
COPZ1	8.86e-20	1.60299	0.815	0.623	1.64e-15
COPZ2	2.18e-48	2.85394	0.605	0.186	4.04e-44
COQ3	3.79e-14	0.583606	0.336	0.139	7.03e-10
COQ5	1.13e-11	0.635304	0.309	0.134	2.09e-07
CORO1C	3.55e-15	2.3562	0.768	0.613	6.57e-11
COTL1	2.19e-101	24.8447	1	0.908	4.05e-97
COX11	3.54e-11	0.787357	0.633	0.436	6.57e-07
COX16	3.96e-16	1.39787	0.773	0.59	7.34e-12
COX17	5.3e-48	4.71927	0.77	0.387	9.82e-44
COX20	1.82e-30	11.3262	0.925	0.802	3.36e-26
COX4I1	9.1e-31	7.71809	0.999	0.967	1.69e-26
COX5A	1.99e-35	12.1587	0.993	0.901	3.68e-31
COX5B	2.94e-58	12.2971	0.976	0.825	5.44e-54
COX6A1	3.47e-99	13.1309	0.989	0.795	6.43e-95
COX6B1	2.5e-96	19.6422	0.989	0.828	4.64e-92
COX6C	3.87e-77	5.99772	0.99	0.828	7.17e-73
COX7A2	9.92e-86	40.7117	0.994	0.936	1.84e-81
COX7B	1.96e-31	11.531	0.958	0.828	3.64e-27
COX7C	5.51e-41	16.9747	0.993	0.936	1.02e-36
COX8A	3.37e-106	31.1463	1	0.943	6.24e-102
CPA4	6.44e-16	1.04541	0.2	0.031	1.19e-11
CPD	1.51e-22	-1.01381	0.126	0.354	2.81e-18
CPEB2	1.17e-06	0.375848	0.146	0.054	0.0217397
CPEB4	4.9e-10	-0.518077	0.124	0.259	9.09e-06
CPED1	4.1e-17	0.436741	0.156	0.002	7.6e-13
CPNE3	1.74e-20	0.997481	0.651	0.399	3.22e-16
CPNE7	9.82e-08	0.317172	0.156	0.052	0.00181873
CPSF1	4.92e-08	-0.420869	0.156	0.281	0.000911952
CPSF7	9.59e-08	-0.524063	0.206	0.337	0.00177706
CPT1A	9.7e-07	-0.671469	0.212	0.328	0.0179702
CRABP2	6.39e-24	2.20197	0.226	0.009	1.18e-19
CRACR2A	8.2e-13	-0.30684	0.024	0.123	1.52e-08
CRAMP1	5.08e-08	-0.273045	0.047	0.132	0.000941703
CREB3L1	3.86e-50	1.43716	0.394	0	7.14e-46
CRIM1	1.47e-49	-4.77142	0.821	0.967	2.73e-45
CRIM1-DT	7.76e-16	-0.861096	0.233	0.446	1.44e-11
CRIP1	5.95e-28	13.373	0.347	0.073	1.1e-23
CRIP2	1.61e-101	-5.32782	0.252	0.825	2.98e-97
CRIPT	4.11e-12	1.25128	0.606	0.429	7.61e-08
CRK	2.18e-41	-5.02721	0.316	0.67	4.04e-37
CRKL	5.25e-12	-0.746821	0.128	0.281	9.73e-08
CRNDE	6.57e-58	4.79397	0.63	0.163	1.22e-53
CROT	6.97e-07	0.413829	0.152	0.057	0.0129056
CRYBG1	5.02e-07	0.266303	0.141	0.047	0.00929989
CS	1.98e-32	-2.91392	0.425	0.708	3.66e-28
CSDE1	1.76e-24	-3.38688	0.896	0.974	3.26e-20
CSF1	4.33e-10	0.286868	0.116	0.014	8.02e-06
CSF2RB	1.88e-26	-0.390688	0	0.13	3.49e-22
CSGALNACT2	7.81e-09	-0.705335	0.175	0.309	0.000144702
CSNK1E	1.18e-06	-1.50752	0.646	0.729	0.0218327
CSNK1G1	2.39e-07	-0.376804	0.154	0.274	0.00443681
CSNK1G2	4.34e-27	-1.24104	0.299	0.578	8.04e-23
CSNK2A1	2.2e-12	-0.721118	0.458	0.653	4.08e-08
CSNK2A2	7.64e-22	-1.13185	0.285	0.552	1.42e-17
CSNK2B	1.09e-22	7.1534	0.932	0.759	2.01e-18
CSPG4	4.83e-40	1.17948	0.328	0	8.96e-36
CSRP1	1.32e-19	2.43044	0.957	0.863	2.44e-15
CSRP2	1.43e-105	17.6213	0.758	0.09	2.65e-101
CSTB	1.28e-54	20.6939	0.994	0.95	2.38e-50
CSTF2	2.46e-08	0.402237	0.267	0.13	0.00045508
CTBP2	1.12e-19	-0.363798	0.446	0.667	2.07e-15
CTDSP2	1.95e-06	-0.587579	0.293	0.415	0.0361874
CTDSPL2	5.17e-07	-0.445507	0.199	0.325	0.00958623
CTHRC1	7.34e-151	32.6208	0.933	0.186	1.36e-146
CTNNA1	2.74e-10	-2.44416	0.626	0.738	5.08e-06
CTNNAL1	5.28e-24	16.0537	0.938	0.835	9.78e-20
CTNNBIP1	5.28e-09	-0.287717	0.53	0.366	9.78e-05
CTNND1	4.58e-20	-2.81898	0.252	0.5	8.49e-16
CTSA	4.65e-08	0.877933	0.464	0.309	0.000861586
CTSB	1.57e-39	27.1936	0.901	0.717	2.9e-35
CTSL	1.78e-89	13.8081	0.913	0.448	3.3e-85
CTSZ	5.91e-10	-3.01546	0.74	0.783	1.1e-05
CTTN	3.3e-17	-1.96645	0.684	0.825	6.12e-13
CTXN1	8.85e-11	-0.464296	0.138	0.285	1.64e-06
CUEDC2	1.79e-07	0.41332	0.658	0.519	0.003314
CUL1	9.64e-07	-0.514701	0.346	0.486	0.0178652
CUL3	3.6e-09	-0.504674	0.451	0.608	6.68e-05
CUL4A	6.67e-11	-0.872531	0.371	0.547	1.24e-06
CUL4B	2.97e-26	-1.30249	0.24	0.526	5.5e-22
CUTA	5.71e-133	16.8662	0.987	0.639	1.06e-128
CXCL12	9.1e-16	10.2048	0.181	0.021	1.69e-11
CXCL2	3.88e-22	7.22689	0.228	0.019	7.18e-18
CXCL3	1.94e-38	13.8429	0.348	0.019	3.6e-34
CXCL5	8.54e-18	1.21092	0.161	0.002	1.58e-13
CXCL6	8.71e-11	11.7995	0.187	0.054	1.61e-06
CXCL8	1.61e-14	32.2025	0.239	0.45	2.99e-10
CXXC5	1.28e-10	0.583911	0.233	0.087	2.37e-06
CYB561	2.39e-06	-0.337899	0.147	0.255	0.0442283
CYB561D2	2.64e-06	0.300737	0.38	0.248	0.0489805
CYB5A	2.13e-53	4.22969	0.798	0.415	3.95e-49
CYB5R2	1.67e-18	0.710757	0.182	0.009	3.09e-14
CYBA	1.98e-61	11.2671	0.745	0.344	3.67e-57
CYBRD1	8.72e-28	1.26793	0.433	0.134	1.61e-23
CYC1	1.71e-32	2.69298	0.955	0.762	3.17e-28
CYCS	3.55e-07	0.522381	0.989	0.972	0.00657764
CYP51A1	1.23e-10	-1.5376	0.304	0.467	2.28e-06
CYTH1	9.25e-09	-0.259826	0.049	0.142	0.000171455
CYTOR	5.53e-07	2.62608	0.792	0.712	0.0102486
CYYR1	1.64e-25	-0.390476	0	0.125	3.04e-21
DAAM1	1.28e-45	-2.2369	0.087	0.417	2.37e-41
DAB2IP	5.71e-09	-0.271511	0.054	0.151	0.000105702
DAD1	1.42e-54	19.4837	0.994	0.913	2.63e-50
DAG1	6.98e-16	-1.22085	0.283	0.498	1.29e-11
DANCR	5.65e-23	-5.99301	0.87	0.953	1.05e-18
DAP	6.42e-22	-3.18701	0.651	0.84	1.19e-17
DAPK1	1.97e-43	-0.677879	0.012	0.25	3.65e-39
DAXX	1.98e-08	-0.390534	0.274	0.427	0.000366862
DAZAP1	2.64e-12	-2.5441	0.681	0.792	4.9e-08
DAZAP2	2.8e-15	-1.72389	0.51	0.693	5.19e-11
DBI	8.34e-37	13.4003	0.994	0.939	1.55e-32
DBNDD1	1.33e-24	-0.587023	0.016	0.167	2.47e-20
DBNDD2	3.89e-11	1.44894	0.344	0.175	7.21e-07
DCAF12	6.34e-14	-0.528765	0.111	0.276	1.17e-09
DCAF13	2.34e-28	1.8374	0.807	0.533	4.34e-24
DCAF5	2.87e-20	-0.524049	0.077	0.267	5.31e-16
DCAF7	6.05e-10	-1.01754	0.343	0.491	1.12e-05
DCHS1	9.48e-44	-0.831022	0.017	0.264	1.76e-39
DCK	4.68e-08	0.402142	0.395	0.243	0.000867032
DCN	4.41e-67	5.50383	0.508	0.007	8.18e-63
DCP1A	1.22e-12	-0.820638	0.184	0.356	2.26e-08
DCPS	3.93e-07	0.602168	0.45	0.304	0.00727185
DCTN2	2.52e-25	1.85101	0.799	0.526	4.67e-21
DCTN3	7.71e-39	2.02884	0.95	0.759	1.43e-34
DCTN5	1.66e-10	-0.646933	0.261	0.422	3.08e-06
DCTN6	5.61e-25	1.81947	0.718	0.446	1.04e-20
DDB1	1.4e-15	-1.7356	0.409	0.613	2.59e-11
DDHD2	2.26e-13	-0.516458	0.106	0.262	4.18e-09
DDI2	1.52e-13	-0.607109	0.103	0.257	2.81e-09
DDOST	2.25e-38	2.34048	0.811	0.448	4.17e-34
DDT	1.2e-10	8.20383	0.907	0.83	2.23e-06
DDX10	5.93e-09	-1.55197	0.267	0.42	0.000109783
DDX19A	1.43e-11	-0.589196	0.178	0.344	2.65e-07
DDX21	1.68e-35	-4.8992	0.88	0.953	3.12e-31
DDX23	9.39e-07	-0.422104	0.356	0.493	0.0173977
DDX24	3.19e-13	3.29429	0.81	0.646	5.92e-09
DDX39A	6.63e-16	2.47981	0.855	0.66	1.23e-11
DDX39B	9.49e-39	-0.291484	0.925	0.703	1.76e-34
DDX3X	3.8e-10	-1.78136	0.644	0.741	7.04e-06
DDX3Y	6.69e-10	-0.819169	0.255	0.406	1.24e-05
DDX5	4.91e-14	-3.79454	0.976	0.908	9.1e-10
DDX56	6.51e-07	0.25164	0.462	0.323	0.0120595
DEAF1	2.76e-17	-0.965347	0.209	0.422	5.12e-13
DECR1	3.15e-21	1.66329	0.572	0.3	5.84e-17
DEGS1	1.45e-07	1.7531	0.743	0.613	0.00268997
DENND11	2.57e-13	-0.275884	0.019	0.116	4.76e-09
DENND3	2.56e-24	-0.445077	0.029	0.198	4.74e-20
DENND4A	9.9e-12	-0.314983	0.068	0.196	1.83e-07
DENND5A	8.64e-10	-0.681664	0.183	0.335	1.6e-05
DEPDC1	9.15e-10	1.7078	0.463	0.297	1.7e-05
DERL2	1.28e-29	2.12398	0.756	0.474	2.36e-25
DESI1	3.18e-35	-3.33504	0.602	0.849	5.89e-31
DESI2	5.5e-11	-1.16956	0.443	0.604	1.02e-06
DEXI	1.52e-06	-1.41886	0.401	0.54	0.0281785
DGCR8	1.65e-11	-0.807575	0.165	0.323	3.05e-07
DGKD	3.57e-08	-0.294459	0.066	0.163	0.000661636
DGKH	1.02e-11	-0.814658	0.15	0.307	1.88e-07
DGKZ	2.63e-22	-0.93169	0.218	0.472	4.88e-18
DGLUCY	4.5e-10	-0.310405	0.051	0.156	8.33e-06
DGUOK	1.02e-34	7.35568	0.931	0.748	1.89e-30
DHCR24	2.07e-30	-1.74722	0.218	0.509	3.83e-26
DHCR7	9.56e-17	-0.583384	0.142	0.344	1.77e-12
DHFR	7.16e-08	1.64982	0.715	0.58	0.00132634
DHPS	6.82e-18	1.02095	0.645	0.408	1.26e-13
DHRS7	9.65e-28	1.86018	0.543	0.236	1.79e-23
DHX33	5.16e-20	-0.941689	0.221	0.458	9.55e-16
DHX37	5.55e-11	-0.291459	0.102	0.241	1.03e-06
DHX40	2.64e-11	-0.420637	0.08	0.21	4.89e-07
DIAPH1	1.26e-06	-0.867156	0.435	0.535	0.0233748
DIAPH3	1.71e-07	1.35593	0.646	0.519	0.00317427
DICER1	4.03e-12	-0.913314	0.339	0.526	7.46e-08
DIPK1B	1.43e-187	-5.50478	0	0.776	2.65e-183
DIPK2A	4.41e-13	-0.49083	0.136	0.304	8.18e-09
DIRAS3	1.02e-10	3.60015	0.112	0.009	1.88e-06
DIXDC1	8.84e-59	-2.01912	0.1	0.498	1.64e-54
DKK1	2.31e-77	53.3208	0.952	0.748	4.28e-73
DKK3	4.97e-11	0.801563	0.403	0.226	9.21e-07
DLC1	2.66e-30	-4.35848	0.487	0.769	4.92e-26
DLGAP5	3.26e-12	1.03491	0.74	0.597	6.03e-08
DLST	1.34e-15	-0.650495	0.195	0.396	2.47e-11
DMAC1	8.72e-10	1.72128	0.638	0.472	1.62e-05
DMAP1	1.54e-06	0.469017	0.337	0.215	0.0284623
DNAJA1	1.81e-12	-1.16219	0.949	0.795	3.35e-08
DNAJA3	4.08e-13	-0.835345	0.304	0.5	7.57e-09
DNAJB6	7.89e-13	1.53439	0.809	0.672	1.46e-08
DNAJC1	8.69e-14	-2.46049	0.389	0.585	1.61e-09
DNAJC10	1.7e-31	-1.55216	0.449	0.724	3.15e-27
DNAJC13	8.63e-08	-0.397164	0.246	0.387	0.00159863
DNAJC14	2.16e-07	-0.365152	0.079	0.175	0.00400466
DNAJC15	8.79e-07	6.11038	0.873	0.795	0.0162837
DNAJC5	1.41e-29	-1.45116	0.212	0.498	2.62e-25
DNAJC7	2.01e-11	0.751855	0.798	0.634	3.72e-07
DNAJC8	5.28e-11	5.43822	0.89	0.752	9.79e-07
DNASE1L1	3.63e-29	-1.1232	0.135	0.403	6.72e-25
DNM1L	6.3e-10	-0.867147	0.382	0.538	1.17e-05
DNM2	5.51e-11	-0.797393	0.304	0.476	1.02e-06
DNMT3A	2.29e-11	-0.366094	0.102	0.243	4.24e-07
DNTTIP1	9.39e-10	0.613293	0.478	0.302	1.74e-05
DNTTIP2	2.87e-07	1.19459	0.578	0.436	0.00531138
DOCK4	7.92e-72	-1.99151	0.054	0.469	1.47e-67
DOCK5	2.38e-21	0.94082	0.329	0.087	4.41e-17
DOCK6	9.18e-51	-0.892304	0.017	0.297	1.7e-46
DOCK7	1.71e-09	0.975073	0.406	0.238	3.17e-05
DOCK9	4.42e-57	-1.08057	0.02	0.335	8.19e-53
DOK1	1.47e-08	0.533776	0.205	0.08	0.000271978
DOK5	6.48e-11	0.409656	0.128	0.017	1.2e-06
DOT1L	8.13e-17	-0.685547	0.099	0.278	1.51e-12
DPF1	2.1e-09	0.265713	0.144	0.033	3.88e-05
DPM1	2.5e-13	0.817969	0.682	0.467	4.63e-09
DPM2	6.07e-16	1.72376	0.658	0.462	1.13e-11
DPP9	1.32e-08	-0.601244	0.282	0.427	0.000245446
DPY19L1	1.36e-48	-1.87733	0.158	0.528	2.53e-44
DPY19L3	5.31e-19	-0.451977	0.065	0.238	9.84e-15
DPY30	1.53e-15	2.82432	0.882	0.757	2.83e-11
DPYSL3	2.27e-07	-0.692905	0.506	0.627	0.00419671
DRAP1	5.18e-110	24.4805	0.999	0.884	9.6e-106
DSC3	3.15e-22	0.551377	0.194	0	5.83e-18
DSCC1	1.15e-08	0.399907	0.248	0.113	0.000212943
DSE	1.12e-17	0.928592	0.359	0.137	2.08e-13
DSEL	1.4e-41	9.2267	0.636	0.257	2.59e-37
DSG2	1.18e-37	1.03281	0.311	0	2.19e-33
DST	1.19e-17	6.11031	0.844	0.71	2.2e-13
DSTN	1.14e-14	13.4046	1	0.991	2.12e-10
DTD1	7.24e-08	2.12621	0.853	0.767	0.00134197
DTWD1	2.3e-18	1.36551	0.495	0.257	4.26e-14
DTYMK	9.75e-18	5.63383	0.974	0.927	1.81e-13
DUS1L	3.69e-12	-0.727601	0.427	0.601	6.83e-08
DUSP1	8.83e-27	12.228	0.677	0.415	1.64e-22
DUSP10	1.47e-22	0.675092	0.215	0.009	2.71e-18
DUSP12	7.12e-11	0.933368	0.537	0.356	1.32e-06
DUSP14	8.06e-14	1.58187	0.684	0.469	1.49e-09
DUSP23	4e-132	-15.7217	0.413	0.934	7.42e-128
DUSP3	2.42e-14	-0.588213	0.163	0.347	4.48e-10
DUSP4	4.38e-30	-2.11046	0.041	0.252	8.12e-26
DUSP6	2.55e-36	-9.35037	0.463	0.778	4.73e-32
DUSP7	3.35e-23	-0.772337	0.124	0.358	6.2e-19
DUT	8.52e-31	13.6553	0.99	0.887	1.58e-26
DYM	7.85e-09	-0.39442	0.124	0.25	0.000145457
DYNC2H1	3.17e-11	0.358539	0.161	0.033	5.87e-07
DYNLL1	3.12e-39	68.1819	1	1	5.79e-35
DYNLRB1	1.07e-54	8.28528	0.929	0.682	1.99e-50
DYNLT1	5.16e-19	0.558735	0.992	0.955	9.56e-15
DYRK1A	7.38e-07	-0.541307	0.14	0.25	0.0136642
DYRK4	8.2e-11	0.602425	0.437	0.248	1.52e-06
DZIP1	4.75e-12	-0.62705	0.132	0.285	8.8e-08
E2F3	2.48e-07	-0.550046	0.189	0.314	0.00459677
E2F4	6.83e-10	-0.627876	0.392	0.547	1.27e-05
EAPP	1.27e-07	0.577731	0.376	0.229	0.00235506
EBP	1.84e-06	0.654581	0.722	0.601	0.0340603
ECE1	1.12e-153	-7.01155	0.25	0.915	2.07e-149
ECH1	1.56e-23	1.71646	0.632	0.344	2.89e-19
ECHDC1	1.5e-26	1.89136	0.738	0.476	2.78e-22
ECHS1	3.19e-29	1.33396	0.913	0.712	5.91e-25
ECI1	2.95e-13	0.959233	0.593	0.394	5.46e-09
ECM1	7.94e-48	1.67834	0.409	0.019	1.47e-43
ECSCR	3.9e-256	-26.9047	0.007	0.993	7.22e-252
ECT2	8.06e-11	1.06181	0.406	0.233	1.49e-06
EDEM1	3.54e-07	-0.585936	0.169	0.283	0.00655591
EDF1	1.14e-32	11.733	0.998	0.981	2.1e-28
EDN1	7.75e-223	-66.1981	0.024	0.917	1.44e-218
EEF1A1	6.46e-18	-45.703	1	1	1.2e-13
EEF1AKMT1	2.17e-09	0.559665	0.346	0.184	4.03e-05
EEF1AKMT2	3.85e-22	1.36977	0.572	0.3	7.13e-18
EEF1D	9.65e-31	24.4077	1	0.988	1.79e-26
EEF1G	4.66e-40	-8.23038	1	1	8.63e-36
EEF2	7.14e-44	-19.8194	0.994	0.995	1.32e-39
EEF2K	1.47e-14	-0.551804	0.069	0.217	2.72e-10
EFCAB14	1.88e-23	-0.983263	0.197	0.455	3.48e-19
EFEMP1	1.44e-195	-54.0353	0.13	0.932	2.66e-191
EFEMP2	4.57e-37	2.42665	0.734	0.401	8.47e-33
EFNA5	3.23e-16	-0.431903	0.047	0.189	5.98e-12
EGFL7	9.26e-219	-52.8826	0.171	0.995	1.72e-214
EGFR	1.35e-23	1.10199	0.328	0.075	2.49e-19
EGLN1	8.61e-18	-1.05368	0.211	0.434	1.6e-13
EGLN2	1.2e-12	-1.17663	0.396	0.604	2.22e-08
EGR1	4.62e-86	7.82845	0.715	0.13	8.56e-82
EHD1	3.32e-14	-1.64099	0.35	0.538	6.15e-10
EHD4	1.35e-97	-8.69734	0.37	0.877	2.49e-93
EHMT1	1.22e-07	-0.538418	0.317	0.462	0.0022678
EI24	8.76e-52	-6.38044	0.751	0.943	1.62e-47
EID1	6.09e-38	3.87385	0.995	0.958	1.13e-33
EIF1	5.64e-37	32.2026	1	1	1.04e-32
EIF1B	2.6e-23	2.70554	0.745	0.479	4.81e-19
EIF2S1	5.52e-15	1.62224	0.902	0.733	1.02e-10
EIF2S3	1.09e-10	-1.58811	0.615	0.733	2.03e-06
EIF3B	9.79e-22	-1.96281	0.634	0.804	1.81e-17
EIF3D	7.55e-12	0.518477	0.882	0.722	1.4e-07
EIF3F	1.6e-38	3.68427	0.989	0.915	2.96e-34
EIF3G	1.8e-42	12.3493	0.974	0.83	3.34e-38
EIF3H	1.39e-09	5.74829	0.928	0.835	2.57e-05
EIF3I	1.68e-49	2.89754	0.972	0.741	3.12e-45
EIF3J	5.62e-17	-2.94727	0.539	0.745	1.04e-12
EIF3K	8.86e-11	1.90875	0.994	0.941	1.64e-06
EIF3L	9.24e-07	-1.5087	0.611	0.736	0.0171116
EIF3M	3.39e-25	3.52074	0.961	0.825	6.28e-21
EIF4A1	2.71e-100	45.5411	1	0.995	5.01e-96
EIF4A2	1.33e-14	-1.28169	0.645	0.785	2.47e-10
EIF4A3	1.09e-40	2.3024	0.812	0.453	2.03e-36
EIF4B	1.58e-67	-9.95597	0.645	0.927	2.92e-63
EIF4G1	1.45e-38	-8.12066	0.786	0.934	2.68e-34
EIF4G2	1.24e-52	-8.85258	0.977	0.995	2.3e-48
EIF4G3	1.33e-06	-0.340768	0.394	0.526	0.0246382
EIF4H	8.41e-33	-4.77674	0.813	0.917	1.56e-28
EIF5B	2.96e-10	-2.72174	0.714	0.79	5.49e-06
EIF6	6.53e-81	12.5135	0.986	0.748	1.21e-76
ELF1	8.49e-24	-0.912777	0.182	0.439	1.57e-19
ELF4	2.47e-07	-0.330587	0.074	0.167	0.00457971
ELK3	5.33e-12	-0.955839	0.359	0.54	9.88e-08
ELK4	8.94e-22	-1.04055	0.129	0.354	1.66e-17
ELL2	1.33e-08	0.94012	0.404	0.252	0.00024562
ELMO1	2.28e-23	-0.335814	0.006	0.134	4.22e-19
ELMOD1	1.56e-35	-0.608826	0	0.175	2.88e-31
ELMOD2	1.45e-08	0.348292	0.214	0.087	0.000267994
ELOA	1.36e-10	-0.981489	0.355	0.528	2.53e-06
ELOB	1.26e-88	16.2777	0.994	0.877	2.33e-84
ELOC	6.81e-26	-0.450177	0.988	0.95	1.26e-21
ELOVL5	6.26e-22	-1.50413	0.344	0.58	1.16e-17
ELOVL6	1.98e-12	1.47642	0.373	0.186	3.67e-08
ELP5	2.8e-17	2.65733	0.597	0.41	5.19e-13
EMB	8.86e-21	0.562551	0.182	0	1.64e-16
EMC10	1.15e-07	-0.461408	0.283	0.422	0.00212351
EMC2	2.57e-10	0.677748	0.464	0.283	4.76e-06
EMC4	4.36e-30	4.73442	0.896	0.677	8.07e-26
EMC6	4.99e-07	3.47193	0.931	0.887	0.00923813
EMC7	5.47e-20	9.07349	0.868	0.672	1.01e-15
EMC9	1.83e-08	0.902957	0.606	0.467	0.000339558
EMCN	8.11e-29	-0.569086	0	0.142	1.5e-24
EMD	2.15e-09	-2.26285	0.575	0.712	3.99e-05
EMILIN1	1.02e-56	1.67404	0.462	0.019	1.88e-52
EML1	6.71e-23	-0.742907	0.098	0.316	1.24e-18
EML2	1.39e-09	-0.408296	0.117	0.248	2.57e-05
EML3	8.98e-10	-0.384549	0.078	0.193	1.66e-05
EMP1	2.21e-126	-10.0357	0.373	0.92	4.1e-122
EMP2	2.25e-29	1.9674	0.583	0.262	4.17e-25
EMP3	1.22e-145	56.7194	0.996	0.837	2.25e-141
ENAH	1.27e-14	-1.61539	0.634	0.802	2.35e-10
ENDOD1	5.66e-10	-0.460387	0.141	0.283	1.05e-05
ENDOG	1.14e-18	1.51546	0.628	0.382	2.11e-14
ENG	6.85e-186	-29.2095	0.395	0.986	1.27e-181
ENO1	4.15e-81	12.2499	1	0.981	7.68e-77
ENO2	4.66e-10	0.64584	0.24	0.097	8.64e-06
ENOSF1	5.01e-07	-0.268939	0.268	0.41	0.00929066
ENPP1	6.47e-16	2.63397	0.197	0.031	1.2e-11
ENSA	3.84e-12	-1.19639	0.618	0.764	7.12e-08
ENTPD7	5.34e-13	-0.537567	0.063	0.196	9.89e-09
ENTR1	8.25e-14	-1.3656	0.373	0.561	1.53e-09
ENY2	8.37e-11	7.73364	0.987	0.936	1.55e-06
EOGT	3.53e-28	-1.0314	0.139	0.406	6.54e-24
EPAS1	1.28e-174	-7.90912	0.071	0.84	2.38e-170
EPB41L3	4.19e-142	-2.68338	0.002	0.625	7.75e-138
EPB41L4A	5.14e-21	-0.285117	0.002	0.111	9.51e-17
EPB41L4A-AS1	6.54e-18	-1.17686	0.331	0.561	1.21e-13
EPHA2	5.55e-32	-1.38607	0.27	0.587	1.03e-27
EPHB2	9.07e-70	-1.4049	0.055	0.469	1.68e-65
EPHB4	1.47e-90	-3.58484	0.098	0.618	2.71e-86
EPHX1	9.21e-07	0.344999	0.16	0.064	0.0170618
EPS15	1.07e-10	-0.381734	0.151	0.304	1.99e-06
EPS8	1.45e-41	2.19022	0.654	0.259	2.68e-37
EPS8L2	6.57e-13	0.30476	0.123	0.005	1.22e-08
EPSTI1	8.85e-16	0.484883	0.139	0	1.64e-11
ERAP2	2.54e-15	-0.722205	0.15	0.337	4.7e-11
ERCC1	1.18e-17	2.59285	0.828	0.646	2.18e-13
ERCC2	3.49e-07	-0.291524	0.218	0.349	0.00647336
ERCC3	4.15e-07	-0.262186	0.134	0.248	0.00768547
ERCC6	3.9e-48	-1.53933	0.161	0.535	7.22e-44
ERF	2.65e-08	-0.402421	0.108	0.224	0.000491025
ERG	1.62e-122	-3.07939	0	0.547	2.99e-118
ERGIC2	2.69e-17	5.39483	0.776	0.601	4.98e-13
ERH	7.6e-30	7.28805	1	0.979	1.41e-25
ERI3	3.94e-12	1.12243	0.571	0.392	7.3e-08
ERP29	8.34e-22	2.68125	0.87	0.682	1.55e-17
ERVK3-1	1.76e-09	0.985986	0.651	0.469	3.26e-05
ESAM	2.93e-193	-7.63623	0	0.795	5.42e-189
ESCO1	2.45e-08	-0.388215	0.086	0.193	0.000454063
ESD	3.45e-94	12.3932	0.956	0.597	6.39e-90
ESM1	8.64e-150	-17.1278	0.029	0.71	1.6e-145
ESRRA	1.45e-13	-0.945753	0.256	0.439	2.69e-09
ETF1	5.76e-25	-2.79412	0.666	0.856	1.07e-20
ETFA	2.89e-18	3.26506	0.799	0.611	5.35e-14
ETFB	4.46e-22	3.24776	0.84	0.642	8.25e-18
ETHE1	3.3e-08	1.81858	0.477	0.34	0.000611087
ETNK1	1.53e-09	-0.551923	0.272	0.434	2.84e-05
ETV6	5.72e-30	-1.10911	0.116	0.382	1.06e-25
EVA1C	2.97e-48	-1.85651	0.112	0.467	5.49e-44
EVI5	2.31e-07	-0.970874	0.343	0.479	0.00428817
EVL	4.43e-42	-1.19671	0.083	0.394	8.21e-38
EXOC3L1	4.19e-24	-0.364743	0	0.118	7.76e-20
EXOC5	1.25e-13	-0.995231	0.339	0.526	2.32e-09
EXOC6	9.38e-55	-1.96416	0.156	0.554	1.74e-50
EXOC6B	2.05e-10	-0.361779	0.059	0.17	3.79e-06
EXOSC1	8.35e-09	0.877691	0.584	0.432	0.000154697
EXOSC3	1.59e-26	2.11376	0.713	0.441	2.95e-22
EXOSC4	3.27e-35	2.12432	0.549	0.205	6.06e-31
EXOSC5	1.26e-08	1.01011	0.444	0.29	0.000232598
EXOSC6	1.18e-07	-0.530526	0.397	0.531	0.00219079
EXOSC7	7.56e-13	1.1274	0.673	0.472	1.4e-08
EXOSC8	1.05e-39	2.05638	0.853	0.533	1.95e-35
EXOSC9	1.25e-25	1.98014	0.703	0.42	2.32e-21
EXTL2	1.64e-15	-1.81655	0.318	0.519	3.03e-11
EXTL3	1.16e-13	-0.361684	0.066	0.205	2.14e-09
EZR	1.11e-24	8.3577	0.853	0.679	2.05e-20
F11R	3.23e-19	-0.314829	0.008	0.12	5.99e-15
F2R	9.44e-161	-8.10835	0.144	0.875	1.75e-156
F2RL1	2.65e-12	-0.296237	0.028	0.127	4.9e-08
F3	5.46e-36	8.76773	0.309	0.005	1.01e-31
FAAP100	6.12e-14	-0.513788	0.105	0.267	1.13e-09
FAAP20	6.43e-08	1.36941	0.745	0.627	0.00119067
FABP4	9.26e-20	7.67538	0.201	0.014	1.72e-15
FABP5	9.25e-42	30.6284	0.992	0.92	1.71e-37
FADS1	7.88e-14	-4.41408	0.426	0.599	1.46e-09
FADS2	1.64e-33	-1.8574	0.152	0.448	3.04e-29
FADS3	2.34e-18	-1.55223	0.295	0.514	4.34e-14
FAF2	8.97e-07	0.429376	0.471	0.335	0.0166225
FAH	2.17e-29	1.59064	0.456	0.142	4.01e-25
FAM104B	3.1e-09	0.655926	0.395	0.229	5.74e-05
FAM107B	8.58e-115	-9.51686	0.353	0.903	1.59e-110
FAM110B	5.01e-12	0.284136	0.11	0.002	9.29e-08
FAM114A1	1.06e-24	7.54463	0.811	0.608	1.97e-20
FAM120A	1.31e-35	-3.90588	0.639	0.844	2.43e-31
FAM120AOS	3.15e-20	-0.981987	0.33	0.585	5.84e-16
FAM124B	9.01e-22	-0.307364	0	0.106	1.67e-17
FAM126B	3.95e-12	-0.330829	0.051	0.17	7.32e-08
FAM131A	2.43e-07	-0.326844	0.096	0.198	0.00449708
FAM168B	3.23e-16	-0.955953	0.313	0.531	5.99e-12
FAM171A1	1.37e-10	-0.745014	0.201	0.363	2.54e-06
FAM174B	1.5e-31	-0.479338	0.004	0.167	2.77e-27
FAM174C	1.94e-09	1.76688	0.831	0.724	3.6e-05
FAM177A1	6.76e-10	0.393918	0.781	0.618	1.25e-05
FAM199X	5.91e-10	-0.359793	0.146	0.292	1.09e-05
FAM200B	1.13e-08	0.67118	0.608	0.45	0.000208445
FAM207A	3.81e-10	1.03853	0.787	0.634	7.07e-06
FAM20B	1.8e-16	-0.83876	0.158	0.356	3.34e-12
FAM20C	1.92e-10	-0.397729	0.177	0.335	3.56e-06
FAM214B	2.79e-16	-0.489654	0.068	0.226	5.17e-12
FAM219A	6.75e-12	-0.547891	0.051	0.167	1.25e-07
FAM219B	2.05e-06	-0.262651	0.152	0.264	0.037973
FAM234A	1.3e-07	-0.327302	0.202	0.335	0.00241028
FAM241A	7.75e-112	-3.17596	0.089	0.672	1.44e-107
FAM24B	3.5e-11	-0.54264	0.091	0.224	6.49e-07
FAM27C	5.07e-17	-0.498741	0.067	0.229	9.4e-13
FAM43A	4.47e-180	-17.5059	0.123	0.915	8.28e-176
FAM53B	1.79e-10	-0.28934	0.03	0.12	3.31e-06
FAM53C	5.41e-11	-0.451479	0.081	0.208	1e-06
FAM98B	6.19e-08	-0.427574	0.205	0.34	0.00114679
FANCB	4.94e-14	0.729702	0.37	0.163	9.14e-10
FANCL	1.72e-15	0.557225	0.317	0.113	3.18e-11
FAP	8.91e-26	0.665275	0.222	0	1.65e-21
FAR1	3.68e-12	-0.843245	0.254	0.432	6.81e-08
FAR2	4.62e-08	-0.334886	0.089	0.196	0.000855978
FARP2	3.26e-15	-0.521342	0.102	0.271	6.05e-11
FARSA	2.4e-09	0.713234	0.56	0.384	4.44e-05
FAS	2.33e-18	0.491355	0.181	0.009	4.33e-14
FASN	7.07e-31	-2.60728	0.293	0.587	1.31e-26
FAT1	1.73e-28	1.04006	0.325	0.047	3.21e-24
FAT4	2.04e-13	-0.268615	0.028	0.134	3.78e-09
FAU	5.55e-50	60.952	1	0.998	1.03e-45
FBH1	1.62e-16	-0.726965	0.151	0.349	3.01e-12
FBL	1.16e-07	-2.29587	0.743	0.795	0.00214674
FBLIM1	4.7e-103	-6.96633	0.408	0.908	8.71e-99
FBLN1	4.79e-71	2.69273	0.525	0.007	8.88e-67
FBLN2	1.23e-11	0.327099	0.106	0.002	2.28e-07
FBLN5	7.98e-27	-1.42055	0.037	0.229	1.48e-22
FBN1	6.05e-45	2.37546	0.618	0.222	1.12e-40
FBRSL1	1.34e-20	-1.16697	0.191	0.427	2.48e-16
FBXL19	4.88e-11	-0.326853	0.037	0.137	9.04e-07
FBXO28	8.97e-07	-0.346239	0.117	0.222	0.0166141
FBXO31	6.58e-08	-0.378213	0.036	0.113	0.00121827
FBXO4	1.15e-10	0.36747	0.179	0.047	2.12e-06
FBXO45	5.53e-08	-0.597187	0.237	0.373	0.00102485
FBXW2	3.49e-12	-0.810737	0.322	0.5	6.46e-08
FBXW5	5.96e-22	-1.75886	0.501	0.724	1.1e-17
FBXW7	1.17e-09	-0.469484	0.121	0.252	2.18e-05
FCGRT	2.24e-07	-0.769005	0.305	0.434	0.00415123
FCHSD2	7.01e-10	-0.492033	0.091	0.212	1.3e-05
FEM1A	2.5e-11	-0.528036	0.09	0.224	4.63e-07
FEM1B	1.23e-10	-0.438152	0.111	0.25	2.29e-06
FEM1C	5.26e-08	-0.287426	0.071	0.17	0.000974331
FERMT1	6.75e-13	0.441925	0.156	0.021	1.25e-08
FERMT3	1.4e-122	-3.3471	0.01	0.571	2.6e-118
FES	3.51e-07	-0.315499	0.062	0.149	0.00650744
FEZ2	7.78e-37	-3.4196	0.635	0.856	1.44e-32
FGD4	1.24e-09	-0.303947	0.214	0.366	2.29e-05
FGD5	5.76e-87	-1.58959	0	0.406	1.07e-82
FGD5-AS1	1.58e-34	-2.07182	0.396	0.717	2.92e-30
FGD6	2.34e-10	-0.328851	0.081	0.205	4.34e-06
FGF1	2.06e-24	0.810492	0.212	0	3.81e-20
FGF2	4.09e-21	4.27198	0.55	0.29	7.58e-17
FGF5	7.82e-114	20.8326	0.728	0.009	1.45e-109
FGF7	4.03e-11	0.405775	0.102	0.002	7.46e-07
FGFR1	1.27e-20	-1.92575	0.321	0.559	2.35e-16
FGFRL1	2.63e-06	-0.471089	0.19	0.302	0.048753
FHL2	7.16e-09	6.3032	0.88	0.788	0.000132691
FHOD1	4.06e-09	-0.567981	0.226	0.375	7.52e-05
FIBP	1.68e-15	2.06549	0.907	0.795	3.11e-11
FIGN	3.23e-07	-0.259507	0.059	0.144	0.00598633
FIP1L1	5.87e-11	1.0886	0.507	0.321	1.09e-06
FKBP11	4.4e-07	1.93186	0.794	0.693	0.00814541
FKBP14	5.57e-10	-0.8812	0.342	0.505	1.03e-05
FKBP1A	1.39e-114	-20.4111	0.916	0.995	2.57e-110
FKBP1B	9.02e-15	-0.75682	0.144	0.325	1.67e-10
FKBP3	8.69e-22	11.261	0.914	0.712	1.61e-17
FKBP7	1.19e-19	0.857248	0.428	0.172	2.2e-15
FLI1	9.15e-73	-2.10804	0.055	0.476	1.7e-68
FLNB	7.71e-40	-2.48513	0.584	0.842	1.43e-35
FLOT2	5.9e-08	-0.461268	0.169	0.297	0.00109333
FLRT2	5.12e-32	-1.79656	0.129	0.413	9.49e-28
FLT1	4.99e-45	-1.3346	0.189	0.557	9.25e-41
FLVCR1	8.7e-09	-0.302164	0.063	0.165	0.00016113
FLYWCH1	6.46e-10	-0.474746	0.094	0.219	1.2e-05
FMC1	9.56e-08	0.628818	0.453	0.309	0.00177175
FMN2	1.04e-14	0.360012	0.129	0	1.93e-10
FMNL2	1.31e-06	-0.41995	0.14	0.25	0.0243176
FMNL3	2.75e-20	-0.462466	0.049	0.217	5.09e-16
FMR1	9.85e-08	-0.341068	0.136	0.257	0.00182577
FNBP1L	6.03e-11	-0.760846	0.196	0.354	1.12e-06
FNDC3B	9.52e-25	-2.33977	0.489	0.731	1.76e-20
FNDC4	1.62e-14	-0.661828	0.115	0.283	2.99e-10
FOS	9.76e-128	23.6798	0.84	0.111	1.81e-123
FOSB	1.33e-36	2.77169	0.432	0.078	2.46e-32
FOXC1	1.03e-38	-0.697657	0.002	0.198	1.9e-34
FOXD1	5.14e-97	4.0039	0.644	0	9.53e-93
FOXF1	6.24e-08	0.328529	0.116	0.026	0.00115547
FOXK1	7.72e-16	-0.456877	0.133	0.321	1.43e-11
FOXK2	4.13e-24	-0.891158	0.138	0.384	7.65e-20
FOXM1	5.63e-14	-1.52601	0.318	0.519	1.04e-09
FOXN2	5.75e-08	-0.351913	0.105	0.217	0.00106567
FOXN3	1.24e-15	-0.49205	0.089	0.255	2.3e-11
FOXO1	6.67e-66	-1.41723	0.007	0.337	1.24e-61
FRAT2	1.31e-11	-0.309503	0.035	0.137	2.43e-07
FRG1	3.38e-08	0.517993	0.426	0.274	0.000626143
FRMD4A	3.44e-33	-1.62039	0.272	0.597	6.38e-29
FRMD4B	1.01e-124	-2.35088	0.002	0.561	1.88e-120
FRMD6	5.33e-67	10.8541	0.757	0.288	9.87e-63
FRMD8	1.18e-23	-0.649323	0.067	0.269	2.18e-19
FRY	8.03e-22	-0.351694	0.012	0.144	1.49e-17
FST	5.83e-49	32.6211	0.769	0.358	1.08e-44
FSTL1	1.29e-14	-2.6883	0.84	0.939	2.4e-10
FSTL3	1.8e-14	1.38281	0.493	0.288	3.33e-10
FTH1	3.59e-20	105.79	1	1	6.65e-16
FTL	2.54e-82	259.696	1	1	4.71e-78
FUCA2	6.71e-34	1.83654	0.681	0.354	1.24e-29
FUNDC1	3.11e-07	0.58177	0.374	0.238	0.00575275
FURIN	2.42e-78	-2.35137	0.135	0.63	4.49e-74
FUT11	2.49e-16	-0.595808	0.1	0.278	4.61e-12
FUT8	1.04e-12	-0.831338	0.213	0.389	1.93e-08
FXR1	1.74e-07	1.15289	0.72	0.587	0.0032254
FXYD5	9.74e-47	12.4592	0.968	0.856	1.8e-42
FYN	1.26e-06	-0.39832	0.164	0.274	0.0233151
FYTTD1	1.05e-11	-0.764474	0.342	0.528	1.95e-07
FZD2	1.72e-21	0.587748	0.193	0.002	3.19e-17
FZD4	3.23e-109	-2.26355	0.011	0.524	5.98e-105
FZD7	3.55e-14	0.401387	0.124	0	6.58e-10
G3BP2	8.26e-09	-0.871991	0.679	0.788	0.000153111
G6PC3	1.4e-06	0.693273	0.409	0.276	0.0258621
G6PD	1.63e-12	1.77877	0.621	0.422	3.01e-08
GABARAP	8.59e-13	10.4906	0.98	0.925	1.59e-08
GABARAPL1	9.78e-24	-0.555332	0.024	0.184	1.81e-19
GABARAPL2	1.7e-13	5.7781	0.891	0.792	3.14e-09
GABBR2	1.16e-120	-6.02786	0.03	0.606	2.14e-116
GADD45A	1.01e-29	10.1406	0.778	0.519	1.88e-25
GADD45GIP1	3.5e-24	11.7095	0.994	0.96	6.49e-20
GAK	1.44e-11	-0.442528	0.175	0.34	2.67e-07
GAL	4.85e-100	-4.93376	0.073	0.618	8.98e-96
GALE	5.56e-17	1.54626	0.579	0.356	1.03e-12
GALNT1	5.19e-149	-25.488	0.516	0.96	9.62e-145
GALNT11	3.33e-11	-0.417259	0.128	0.276	6.18e-07
GALNT6	1.32e-29	-0.915636	0.103	0.361	2.45e-25
GALNT7	2.55e-13	-0.685239	0.136	0.304	4.73e-09
GAMT	4.92e-14	1.33039	0.547	0.337	9.12e-10
GAPDH	2.6e-113	297.655	1	1	4.82e-109
GAR1	1.96e-06	0.354247	0.62	0.476	0.0363966
GAS2L1	2.52e-10	-0.800559	0.244	0.396	4.66e-06
GAS5	2.44e-14	-5.99379	0.858	0.941	4.53e-10
GAS6	1.05e-145	12.317	0.88	0.073	1.95e-141
GASK1B	2.69e-24	-0.697385	0.063	0.267	4.99e-20
GATA2	1.64e-52	-1.32831	0.089	0.45	3.04e-48
GATA2-AS1	1.62e-55	-1.034	0.006	0.288	3e-51
GATA3	1.41e-59	-0.943946	0.002	0.295	2.62e-55
GATA3-AS1	1.87e-26	-0.341364	0	0.13	3.47e-22
GATAD2A	2.87e-39	-2.84663	0.305	0.649	5.32e-35
GBA2	2.91e-14	-0.446756	0.068	0.212	5.39e-10
GBE1	3.55e-07	-0.590726	0.353	0.491	0.00656932
GCLM	3.23e-10	-2.52679	0.599	0.767	5.98e-06
GDF11	1.22e-06	-0.294069	0.133	0.241	0.0225791
GDF15	2.34e-19	2.68274	0.032	0.179	4.33e-15
GDF6	7.43e-62	-1.50834	0.011	0.33	1.38e-57
GDNF	2.98e-13	0.362459	0.116	0	5.52e-09
GEM	1.23e-11	0.350699	0.106	0.002	2.27e-07
GEMIN5	9.47e-07	-0.420345	0.208	0.33	0.0175472
GET3	2.89e-16	1.29503	0.731	0.526	5.36e-12
GFER	2.11e-13	1.22377	0.573	0.368	3.91e-09
GFOD1	1.31e-60	-1.3479	0.039	0.396	2.42e-56
GFOD2	7.68e-13	-1.12288	0.134	0.292	1.42e-08
GFPT2	1.41e-12	0.500189	0.199	0.05	2.62e-08
GGA2	1.7e-10	-0.477817	0.177	0.335	3.14e-06
GGH	8.35e-43	3.07236	0.833	0.479	1.55e-38
GGT5	2.6e-37	-1.11956	0.066	0.34	4.82e-33
GIHCG	2.86e-30	1.86329	0.444	0.13	5.29e-26
GIMAP1	1.32e-51	-0.829625	0.001	0.255	2.44e-47
GIMAP4	9.26e-105	-4.45402	0	0.479	1.71e-100
GIMAP6	1.93e-49	-0.954602	0	0.241	3.58e-45
GIMAP7	7.14e-46	-1.05656	0	0.224	1.32e-41
GIMAP8	4.63e-35	-0.465568	0	0.172	8.57e-31
GINS2	9.24e-20	5.13135	0.822	0.623	1.71e-15
GINS3	6.64e-18	-0.910534	0.158	0.363	1.23e-13
GIT1	2.2e-39	-1.2686	0.142	0.472	4.07e-35
GJA1	1.64e-62	-7.1248	0.376	0.792	3.03e-58
GLA	3.31e-08	0.50239	0.365	0.215	0.000613121
GLCE	2.02e-53	-2.48306	0.193	0.585	3.74e-49
GLG1	7.99e-18	-1.07062	0.402	0.637	1.48e-13
GLI2	7.04e-10	0.292324	0.118	0.017	1.3e-05
GLIPR1	6.71e-111	37.5791	0.95	0.446	1.24e-106
GLRX	2.61e-27	6.85777	0.785	0.58	4.83e-23
GLRX2	4.3e-14	1.55209	0.769	0.608	7.97e-10
GLRX3	1.17e-23	2.98271	0.923	0.762	2.16e-19
GLUD1	8e-10	-0.822358	0.409	0.564	1.48e-05
GLYR1	4.57e-19	-1.19774	0.246	0.481	8.46e-15
GMNN	3.12e-25	2.07916	0.806	0.528	5.78e-21
GMPPA	3.81e-11	0.934054	0.392	0.215	7.06e-07
GMPR	1.3e-10	-0.449277	0.053	0.16	2.4e-06
GMPS	2.95e-14	1.31226	0.707	0.5	5.47e-10
GNA11	3.83e-65	-3.23042	0.286	0.729	7.1e-61
GNA12	5.05e-21	-0.824285	0.194	0.436	9.35e-17
GNA13	1.59e-12	-0.582854	0.141	0.302	2.95e-08
GNAI1	1.43e-14	0.760223	0.305	0.116	2.64e-10
GNAI2	1.31e-25	-8.2382	0.975	0.981	2.42e-21
GNAQ	5.85e-24	-1.76554	0.305	0.564	1.08e-19
GNAS	1.45e-102	-23.5463	0.914	0.995	2.68e-98
GNB1	3.2e-25	-2.28306	0.837	0.95	5.93e-21
GNB4	1.68e-13	-1.81328	0.477	0.653	3.12e-09
GNG10	3.73e-89	13.6124	0.972	0.726	6.91e-85
GNG11	1.99e-40	-16.447	0.919	0.988	3.68e-36
GNG12	2.37e-39	-8.18636	0.773	0.946	4.39e-35
GNG2	6.5e-14	0.326932	0.122	0	1.21e-09
GNG5	1.09e-77	28.9765	1	0.988	2.02e-73
GNL1	1.96e-14	-1.27843	0.397	0.597	3.64e-10
GNL3L	7.15e-12	-0.49669	0.165	0.33	1.32e-07
GNPTAB	1.89e-21	-0.591412	0.123	0.347	3.5e-17
GNS	3.99e-20	-0.911523	0.173	0.403	7.38e-16
GOLGA3	2.79e-26	-1.96904	0.313	0.597	5.16e-22
GOLGA4	5.86e-19	-8.39377	0.762	0.884	1.09e-14
GOLM1	2.77e-64	-2.58008	0.262	0.703	5.14e-60
GOSR2	6.88e-08	-0.920993	0.518	0.663	0.00127512
GOT1	1.05e-12	0.774508	0.414	0.217	1.95e-08
GOT2	1.42e-14	-1.16937	0.413	0.599	2.64e-10
GPAA1	5.19e-11	1.72394	0.681	0.524	9.61e-07
GPANK1	1.16e-07	0.521069	0.301	0.167	0.00215194
GPAT4	6.64e-12	-0.498302	0.171	0.337	1.23e-07
GPBP1L1	5.03e-14	-0.535963	0.128	0.3	9.32e-10
GPC1	1.78e-47	1.46779	0.461	0.057	3.29e-43
GPI	9.26e-11	-1.34264	0.494	0.651	1.72e-06
GPN3	3.95e-19	1.18446	0.682	0.429	7.32e-15
GPR1	4.83e-14	0.417074	0.123	0	8.94e-10
GPR107	1.65e-07	-0.508309	0.128	0.241	0.00306195
GPR143	2.5e-19	-0.569294	0.011	0.127	4.63e-15
GPR161	9.79e-09	-0.281737	0.132	0.259	0.000181353
GPR4	2.79e-133	-4.25791	0.01	0.611	5.17e-129
GPRC5D-AS1	5.63e-19	-0.335986	0.023	0.156	1.04e-14
GPS2	1.48e-06	0.951204	0.496	0.363	0.0273726
GPSM3	1.18e-11	-0.549992	0.166	0.33	2.18e-07
GPX4	6.09e-10	23.5879	0.996	0.986	1.13e-05
GPX8	1.91e-40	5.64603	0.904	0.665	3.54e-36
GRAMD2B	6.37e-21	0.502726	0.197	0.007	1.18e-16
GRAP	8.05e-29	-0.376549	0	0.142	1.49e-24
GRB10	2.74e-85	-4.43816	0.033	0.483	5.07e-81
GRB14	5.75e-86	-1.50637	0.007	0.422	1.06e-81
GREM1	6.12e-116	26.3679	0.732	0.002	1.13e-111
GRINA	6.2e-07	0.463949	0.396	0.259	0.0114794
GRK2	3.62e-10	-0.412231	0.129	0.269	6.7e-06
GRK5	1.61e-15	-0.485327	0.048	0.186	2.98e-11
GRPEL1	7.53e-11	0.655469	0.792	0.618	1.4e-06
GSDME	8.99e-24	0.954036	0.274	0.038	1.67e-19
GSK3A	5.3e-07	-0.446195	0.297	0.42	0.00982494
GSN	6.69e-12	1.12087	0.47	0.281	1.24e-07
GSS	2e-07	0.480675	0.416	0.276	0.00371208
GSTM3	6.86e-21	1.04209	0.461	0.196	1.27e-16
GSTM4	3.19e-14	0.358633	0.145	0.009	5.9e-10
GSTO1	2.41e-97	24.8197	0.998	0.873	4.46e-93
GSTP1	9.22e-65	15.1122	1	0.969	1.71e-60
GTF2A2	4.02e-27	9.37528	0.994	0.948	7.45e-23
GTF2B	7.29e-35	1.43085	0.496	0.149	1.35e-30
GTF2H1	5.46e-13	-0.697034	0.228	0.417	1.01e-08
GTF2H2	2.05e-12	0.701109	0.402	0.21	3.8e-08
GTF2H5	2.61e-44	6.48876	0.92	0.722	4.84e-40
GTF2I	5.22e-07	-1.15154	0.683	0.778	0.00967039
GTF3A	3.27e-33	3.45697	0.925	0.757	6.06e-29
GTF3C4	1.24e-08	-0.391401	0.194	0.337	0.000229302
GTF3C6	1.23e-08	5.08394	0.976	0.965	0.000227903
GTPBP4	7.14e-09	1.72845	0.791	0.656	0.000132306
GTPBP8	1.89e-10	0.674744	0.401	0.226	3.51e-06
GUCD1	5.72e-27	-0.935287	0.188	0.465	1.06e-22
GYPC	1.01e-131	13.4331	0.797	0.009	1.87e-127
HACD1	1.02e-43	1.87406	0.641	0.238	1.88e-39
HACD2	1.09e-08	-0.509915	0.176	0.314	0.000201256
HACD4	4.68e-08	0.280863	0.164	0.054	0.0008673
HADH	1.95e-12	0.645835	0.371	0.184	3.61e-08
HADHA	4.68e-17	1.59856	0.712	0.519	8.67e-13
HADHB	9.27e-16	1.08297	0.626	0.413	1.72e-11
HAND2	1.88e-74	2.45114	0.533	0	3.48e-70
HAND2-AS1	8.1e-17	0.442846	0.158	0.005	1.5e-12
HAPLN1	9.11e-16	1.63648	0.139	0	1.69e-11
HAS2	1.86e-95	20.7569	0.647	0.007	3.45e-91
HAT1	2.27e-43	4.58928	0.779	0.406	4.2e-39
HAX1	4.92e-09	1.12652	0.85	0.733	9.12e-05
HBP1	3.77e-08	-0.432387	0.048	0.134	0.000698677
HCFC1	5.31e-13	-1.027	0.26	0.448	9.83e-09
HCFC1R1	1.45e-09	1.31509	0.539	0.361	2.68e-05
HCG18	4.68e-10	-0.670202	0.176	0.325	8.67e-06
HCLS1	2.91e-54	-0.866709	0.012	0.3	5.4e-50
HDAC1	3.06e-17	1.62828	0.597	0.377	5.67e-13
HDAC7	1.82e-39	-1.74493	0.194	0.538	3.37e-35
HDDC2	2.43e-106	8.26014	0.836	0.2	4.5e-102
HDGF	5.12e-17	0.356344	0.848	0.929	9.49e-13
HDGFL3	3.7e-23	-1.5637	0.67	0.828	6.86e-19
HDHD5	6.67e-12	-1.19493	0.318	0.498	1.24e-07
HDLBP	1.41e-14	-5.13642	0.885	0.953	2.61e-10
HECTD1	5.18e-07	-1.35179	0.506	0.627	0.00959424
HECW2	1.29e-72	-1.44127	0.029	0.422	2.39e-68
HEG1	1.79e-07	-0.647956	0.254	0.389	0.00332398
HELZ	2.95e-08	-0.439423	0.182	0.318	0.000545933
HERC4	4.57e-51	6.60917	0.718	0.358	8.46e-47
HERPUD1	9.52e-08	1.16969	0.599	0.455	0.00176456
HES1	5.78e-17	-2.60896	0.287	0.491	1.07e-12
HEXA	2.26e-06	0.518856	0.318	0.196	0.0418671
HEY2	7.64e-21	-0.319928	0	0.101	1.41e-16
HHEX	4.2e-79	-3.59939	0.121	0.601	7.78e-75
HHIP	2.39e-188	-83.3486	0.384	0.988	4.43e-184
HHIP-AS1	4.98e-129	-12.26	0.401	0.943	9.22e-125
HIBCH	8.9e-08	0.388787	0.3	0.163	0.00164809
HIGD1A	1.96e-28	5.77747	0.854	0.656	3.64e-24
HIGD2A	4.21e-20	4.03446	0.871	0.691	7.8e-16
HILPDA	1.66e-07	0.733478	0.379	0.238	0.003084
HINT1	1.99e-71	59.3082	1	0.995	3.69e-67
HINT2	1.32e-26	4.23505	0.665	0.406	2.45e-22
HIP1	6.47e-09	-0.409894	0.112	0.238	0.000119863
HIP1R	1.12e-49	-0.847991	0.02	0.302	2.07e-45
HIPK1	3.01e-20	-0.845113	0.156	0.377	5.58e-16
HIPK2	1.19e-08	-1.63103	0.409	0.568	0.000220754
HIPK3	7.54e-08	-0.320318	0.061	0.153	0.00139776
HIRA	1.51e-19	-0.699988	0.103	0.3	2.8e-15
HIRIP3	7.36e-10	0.473168	0.312	0.151	1.36e-05
HIVEP1	6.81e-10	-0.379315	0.072	0.186	1.26e-05
HIVEP2	4.39e-09	0.261208	0.106	0.014	8.14e-05
HK2	8.51e-14	-0.28949	0.033	0.149	1.58e-09
HLA-A	7.22e-34	2.31346	0.803	0.481	1.34e-29
HLA-B	1.37e-20	8.11657	0.511	0.259	2.54e-16
HLA-C	1.87e-28	3.34833	0.675	0.377	3.46e-24
HLA-DPB1	1.25e-08	-0.48716	0.071	0.172	0.000230905
HLA-E	4.96e-24	-2.27278	0.484	0.708	9.19e-20
HLTF	1.17e-12	0.796481	0.432	0.241	2.16e-08
HM13	8.29e-08	0.784709	0.746	0.63	0.00153605
HMBOX1	5.31e-15	-0.322594	0.033	0.156	9.84e-11
HMBS	2.31e-17	1.08018	0.504	0.269	4.28e-13
HMG20B	1.52e-11	1.3357	0.645	0.479	2.81e-07
HMGA1	1.85e-34	21.6343	1	1	3.43e-30
HMGA2	1.56e-13	-5.89453	0.761	0.851	2.89e-09
HMGB1	2.2e-08	-13.8348	1	0.998	0.000408499
HMGB2	4.97e-52	22.2542	0.9	0.637	9.21e-48
HMGB3	1.44e-17	3.17112	0.874	0.736	2.67e-13
HMGCR	3.16e-15	-0.492298	0.115	0.29	5.86e-11
HMGCS1	3.04e-10	-0.470834	0.065	0.177	5.64e-06
HMGN2	1.01e-91	20.7627	1	0.983	1.87e-87
HMGN3	5.86e-12	1.81821	0.896	0.943	1.09e-07
HMMR	7.56e-25	5.74232	0.628	0.354	1.4e-20
HNRNPA2B1	1.91e-12	3.01926	1	0.986	3.54e-08
HNRNPD	6.07e-08	0.784884	0.964	0.932	0.00112379
HNRNPDL	3.27e-35	20.0782	0.99	0.932	6.06e-31
HNRNPF	1.71e-21	-2.22827	0.959	0.842	3.16e-17
HNRNPH3	1.4e-27	5.03566	0.963	0.818	2.59e-23
HNRNPUL1	3.25e-27	-2.26301	0.569	0.792	6.02e-23
HOMER1	9.49e-17	-0.59636	0.061	0.217	1.76e-12
HOMER3	2.75e-07	1.37752	0.822	0.679	0.0050975
HOOK3	4.21e-10	-1.18252	0.36	0.512	7.8e-06
HOPX	2.01e-61	-3.40389	0.11	0.519	3.73e-57
HOXA3	1.4e-10	-0.337618	0.045	0.149	2.59e-06
HOXA4	5.35e-07	-0.276596	0.054	0.134	0.00991565
HOXA5	1.55e-24	-0.477741	0.025	0.191	2.87e-20
HOXA7	1.36e-08	-0.588879	0.163	0.295	0.000251797
HOXA9	2.48e-25	-1.82752	0.267	0.542	4.6e-21
HOXB2	1.22e-06	0.578042	0.374	0.243	0.0226913
HOXB4	1.17e-06	-0.343163	0.111	0.21	0.0217418
HOXC10	4.71e-32	0.914674	0.275	0.002	8.73e-28
HOXC6	1.16e-25	0.665238	0.231	0.005	2.15e-21
HOXC8	2.55e-81	2.69658	0.58	0.009	4.72e-77
HOXC9	1.28e-44	1.5169	0.404	0.028	2.37e-40
HOXD8	2.07e-06	-0.326446	0.129	0.231	0.0383138
HPCAL1	1.52e-90	-4.54449	0.263	0.792	2.81e-86
HPF1	3.68e-43	2.488	0.762	0.392	6.81e-39
HPRT1	2.15e-22	1.07706	0.827	0.587	3.99e-18
HS2ST1	1.4e-17	-0.599059	0.126	0.321	2.6e-13
HS3ST3A1	1.45e-11	0.263738	0.1	0	2.69e-07
HSBP1	2.97e-82	29.2419	0.988	0.892	5.5e-78
HSBP1L1	3.06e-21	1.18245	0.356	0.108	5.68e-17
HSD17B10	1.09e-09	-0.285623	0.711	0.517	2.02e-05
HSD17B12	5.95e-26	-2.14871	0.388	0.66	1.1e-21
HSD3B7	5.02e-13	0.317235	0.129	0.007	9.3e-09
HSDL2	1.98e-08	0.616764	0.4	0.25	0.000367361
HSF1	3.76e-13	-0.851688	0.353	0.545	6.96e-09
HSP90AA1	6.8e-94	81.1258	1	1	1.26e-89
HSP90AB1	2.24e-07	-3.91923	1	0.991	0.00415655
HSP90B1	4.74e-17	-31.3569	0.995	0.943	8.78e-13
HSPA1A	3.6e-16	0.652404	0.27	0.075	6.66e-12
HSPA8	5.25e-36	12.0251	0.998	0.969	9.72e-32
HSPB1	1.76e-45	26.6079	0.988	0.856	3.26e-41
HSPB11	1.84e-64	7.21569	0.909	0.578	3.4e-60
HSPB6	6.18e-58	2.14017	0.478	0.026	1.15e-53
HSPD1	4.86e-13	-7.82001	0.999	0.974	9e-09
HSPE1	1.2e-32	11.6717	1	0.991	2.23e-28
HSPG2	3.89e-178	-19.0959	0.33	0.979	7.22e-174
HTATIP2	5.85e-20	-0.881353	0.227	0.476	1.08e-15
HTRA1	5.84e-13	-0.623202	0.209	0.394	1.08e-08
HUWE1	1.56e-09	-0.740743	0.452	0.613	2.89e-05
HYAL2	1.6e-100	-11.7696	0.556	0.927	2.97e-96
HYI	1.02e-08	0.939899	0.879	0.743	0.000188053
HYLS1	1.57e-06	0.494675	0.201	0.097	0.0290094
HYOU1	6.6e-35	-2.05622	0.274	0.592	1.22e-30
IAH1	4.3e-39	4.29528	0.847	0.583	7.96e-35
ICA1	1.32e-33	-0.48723	0	0.165	2.44e-29
ICAM2	6.57e-211	-24.7216	0	0.851	1.22e-206
ICMT	2.72e-22	-2.31196	0.413	0.663	5.04e-18
ID1	7.72e-17	25.0852	0.941	0.906	1.43e-12
ID3	1.79e-92	86.8252	0.993	0.929	3.32e-88
ID4	6.57e-20	1.26234	0.175	0	1.22e-15
IDH3B	1.53e-12	1.07994	0.523	0.325	2.84e-08
IDH3G	1.02e-19	0.764413	0.624	0.361	1.89e-15
IDI1	1.26e-11	-2.26908	0.335	0.5	2.33e-07
IER2	8.86e-25	9.27752	0.843	0.665	1.64e-20
IER3IP1	3.76e-30	3.52205	0.937	0.792	6.97e-26
IER5	2.46e-10	1.31216	0.275	0.12	4.56e-06
IFI16	5.21e-07	-1.51089	0.419	0.533	0.00965163
IFI27	1.99e-52	-2.14553	0.024	0.323	3.68e-48
IFI27L2	5.32e-67	3.11618	0.728	0.226	9.85e-63
IFI6	8.83e-08	6.04718	0.161	0.057	0.0016366
IFIT5	2.36e-13	0.4046	0.167	0.026	4.36e-09
IFITM2	1.95e-06	-1.06264	0.839	0.691	0.0360485
IFITM3	6.16e-20	9.69897	0.859	0.646	1.14e-15
IFRD2	1.83e-14	-2.45445	0.693	0.835	3.4e-10
IFT22	2.85e-15	1.64465	0.593	0.387	5.28e-11
IFT27	1.38e-07	0.510963	0.319	0.184	0.00256167
IFT43	2.04e-10	0.795448	0.374	0.205	3.79e-06
IFT57	1.69e-19	1.80758	0.687	0.458	3.13e-15
IGF2BP1	1.91e-11	-0.767079	0.25	0.425	3.54e-07
IGF2BP2	2.45e-21	-1.54352	0.49	0.719	4.53e-17
IGF2BP3	1.75e-141	-9.63217	0.262	0.903	3.25e-137
IGFBP1	2.23e-44	-2.59649	0	0.217	4.14e-40
IGFBP2	6.75e-69	-3.9396	0.001	0.333	1.25e-64
IGFBP3	9.99e-10	-0.822918	0.066	0.175	1.85e-05
IGFBP4	1.62e-21	10.2486	0.941	0.844	3e-17
IGFBP6	6.38e-125	15.944	0.848	0.139	1.18e-120
IGFBP7	4.74e-39	16.4044	0.987	0.899	8.78e-35
IK	5.89e-12	1.1268	0.684	0.5	1.09e-07
IKBIP	2.42e-25	1.63311	0.872	0.729	4.49e-21
IL11	3.02e-31	6.43314	0.274	0.005	5.59e-27
IL13RA1	1.79e-44	-1.35573	0.171	0.531	3.32e-40
IL15	8.34e-11	0.291976	0.123	0.014	1.54e-06
IL15RA	2.96e-38	-0.639711	0.016	0.236	5.49e-34
IL17D	1.81e-19	-0.321146	0.01	0.125	3.35e-15
IL17RA	1e-06	-0.324046	0.104	0.203	0.0185468
IL1B	3.97e-17	36.4589	0.151	0	7.36e-13
IL1RL1	3.11e-255	-69.1812	0	0.983	5.76e-251
IL32	2.51e-07	0.590077	0.237	0.118	0.0046466
IL4R	2.65e-17	-0.625778	0.096	0.274	4.9e-13
IL6ST	5.89e-41	-6.21455	0.6	0.844	1.09e-36
IL7R	2.18e-07	1.65572	0.255	0.137	0.00404056
ILF2	1.37e-79	12.7928	0.988	0.814	2.54e-75
ILF3	4e-18	-2.62789	0.786	0.889	7.4e-14
ILK	2.86e-14	2.84466	0.764	0.611	5.3e-10
ILRUN	6.33e-08	-0.498757	0.142	0.264	0.00117332
IMMP1L	4.84e-10	0.831837	0.346	0.184	8.96e-06
IMP3	3.02e-37	3.49696	0.853	0.604	5.59e-33
IMPA2	2.41e-23	0.760867	0.325	0.073	4.47e-19
IMPDH1	2.64e-18	-1.04712	0.421	0.639	4.89e-14
INAFM1	1.84e-08	0.458229	0.254	0.12	0.000340975
INAFM2	1.07e-09	-0.303241	0.041	0.134	1.98e-05
INHBA	1.17e-51	14.5552	0.715	0.33	2.17e-47
INPP5D	4.83e-25	-0.327454	0	0.123	8.95e-21
INPP5K	3.2e-10	-0.414293	0.069	0.184	5.94e-06
INPPL1	3.05e-15	-0.612118	0.16	0.349	5.66e-11
INSIG1	1.14e-16	-1.26216	0.104	0.283	2.11e-12
INSYN2B	1.9e-63	-2.1916	0.059	0.446	3.53e-59
INTS1	7.82e-17	-0.822771	0.222	0.441	1.45e-12
INTS10	4.07e-08	-0.625348	0.322	0.453	0.000754371
IP6K1	1.02e-08	-0.460407	0.127	0.25	0.000188483
IPO11	2.85e-58	-1.66694	0.123	0.528	5.29e-54
IPO7	2.35e-25	-2.75823	0.661	0.847	4.36e-21
IPO9	3.36e-15	-0.861879	0.306	0.517	6.22e-11
IPPK	4.87e-15	-0.373989	0.066	0.215	9.02e-11
IRAK1	1.29e-44	-3.30662	0.522	0.828	2.4e-40
IREB2	6.61e-13	-0.913285	0.221	0.403	1.22e-08
IRF2BP2	1.65e-17	-1.19473	0.269	0.486	3.05e-13
IRF9	1.24e-07	0.28867	0.151	0.05	0.00230145
IRGQ	3.99e-21	-0.487187	0.053	0.229	7.39e-17
IRS1	1.11e-34	1.09263	0.289	0	2.05e-30
IRX3	6.57e-14	0.381895	0.122	0	1.22e-09
ISCA2	5.15e-25	2.4313	0.639	0.373	9.54e-21
ISG15	3.5e-11	39.342	0.581	0.406	6.49e-07
ISG20L2	5.44e-27	-1.34557	0.218	0.491	1.01e-22
ITGA2	1.4e-06	0.450263	0.291	0.42	0.0258575
ITGA3	6.54e-08	0.643764	0.336	0.193	0.00121082
ITGA4	1.31e-28	0.88006	0.313	0.038	2.43e-24
ITGA5	2.86e-157	-19.3581	0.45	0.976	5.3e-153
ITGA6	3.79e-18	-1.72528	0.208	0.429	7.01e-14
ITGAE	6.08e-07	-1.85252	0.894	0.833	0.0112728
ITGAV	3.05e-57	-7.74134	0.283	0.691	5.66e-53
ITGB1	8.83e-19	14.6788	0.994	0.983	1.64e-14
ITGB1BP1	7.62e-08	-2.16578	0.934	0.974	0.00141142
ITGB3	8.48e-17	-0.326325	0.017	0.13	1.57e-12
ITGB3BP	7.73e-08	0.34751	0.545	0.387	0.00143206
ITM2B	4.62e-11	2.478	0.839	0.719	8.57e-07
ITM2C	2.49e-58	2.00124	0.482	0.026	4.61e-54
ITPA	4.21e-23	1.26268	0.728	0.474	7.81e-19
ITPK1	6.43e-13	-0.513622	0.116	0.274	1.19e-08
ITPR2	9.92e-65	-3.50461	0.305	0.745	1.84e-60
ITPR3	3.69e-28	-1.0024	0.121	0.38	6.84e-24
ITPRIPL2	2.67e-16	-1.16257	0.211	0.415	4.95e-12
ITSN1	6.32e-25	-1.84687	0.207	0.465	1.17e-20
IVNS1ABP	2.75e-26	-1.20293	0.248	0.535	5.09e-22
JADE1	1.02e-31	-6.58092	0.177	0.476	1.89e-27
JADE2	1.9e-14	-0.34449	0.048	0.179	3.52e-10
JAG1	1.71e-69	-1.69542	0.024	0.399	3.18e-65
JAG2	4.11e-84	-1.50697	0	0.394	7.62e-80
JAK1	2.44e-70	-11.1927	0.695	0.936	4.52e-66
JAM3	3.14e-14	-0.681689	0.175	0.356	5.82e-10
JKAMP	8.57e-22	2.04013	0.623	0.358	1.59e-17
JMJD1C	1.24e-07	-0.893219	0.361	0.495	0.00229891
JOSD1	5.42e-22	-1.02711	0.199	0.439	1e-17
JOSD2	5.3e-11	1.44649	0.648	0.479	9.81e-07
JPT1	1.45e-07	13.2022	1	0.995	0.00269429
JRK	6.27e-13	-0.326589	0.056	0.184	1.16e-08
JTB	1e-24	-8.64649	0.906	0.979	1.86e-20
JUNB	7.52e-66	7.42929	0.628	0.125	1.39e-61
KANK1	2.53e-14	-0.748224	0.103	0.264	4.7e-10
KANSL1	1.37e-06	-0.370436	0.233	0.363	0.0254571
KATNB1	1.27e-10	-0.340002	0.079	0.203	2.35e-06
KAZN	6.92e-10	0.33727	0.147	0.033	1.28e-05
KCNC4	3.37e-28	-0.394242	0.004	0.151	6.23e-24
KCNE4	3.58e-14	0.500851	0.124	0	6.64e-10
KCNK6	1.81e-17	-0.713966	0.078	0.25	3.36e-13
KCNMA1	7.98e-103	35.0261	0.691	0.019	1.48e-98
KCTD12	3.13e-184	-10.7532	0.059	0.849	5.81e-180
KDELR1	3.46e-29	1.74723	0.957	0.854	6.41e-25
KDELR2	1.84e-14	6.62625	0.998	0.986	3.4e-10
KDELR3	1.99e-53	3.50384	0.756	0.363	3.69e-49
KDM1A	6.94e-08	-0.759504	0.411	0.564	0.00128494
KDM5A	5.51e-07	-0.691846	0.344	0.481	0.0102127
KDR	2.13e-43	-0.651619	0	0.212	3.95e-39
KDSR	4.5e-08	-0.656217	0.307	0.443	0.000834125
KHDC1	1.7e-11	0.556295	0.208	0.061	3.16e-07
KHSRP	5.13e-41	-3.14851	0.562	0.837	9.5e-37
KIAA0100	4.24e-39	-1.20267	0.196	0.533	7.85e-35
KIAA0930	4.67e-09	-0.440503	0.117	0.243	8.65e-05
KIAA1191	4.64e-25	-1.57735	0.228	0.493	8.59e-21
KIAA1549L	6.09e-18	-0.689234	0.11	0.302	1.13e-13
KIAA1586	4.17e-07	0.491354	0.28	0.156	0.00773455
KIAA1671	2.94e-31	-0.490475	0.014	0.198	5.45e-27
KIAA2013	1.78e-11	-1.27723	0.356	0.535	3.3e-07
KIAA2026	1.62e-06	-0.251913	0.089	0.182	0.0300459
KIF13B	2.41e-11	-0.278839	0.039	0.144	4.47e-07
KIF18A	7.18e-12	0.544827	0.213	0.064	1.33e-07
KIF1B	1.33e-13	-1.2005	0.283	0.488	2.47e-09
KIF1C	7.08e-49	-2.88606	0.191	0.575	1.31e-44
KIF20B	1.86e-07	1.18545	0.587	0.443	0.00343864
KIF22	5.66e-12	1.0615	0.433	0.245	1.05e-07
KIF23	1.02e-29	3.0682	0.52	0.205	1.89e-25
KIF2A	1.76e-18	2.41096	0.651	0.394	3.25e-14
KIF2C	1.24e-10	0.637285	0.269	0.113	2.3e-06
KIF3B	7.52e-16	-0.664609	0.147	0.335	1.39e-11
KIF5B	2.37e-07	-11.9319	0.952	0.965	0.00439219
KIF9	1.55e-12	-1.59448	0.25	0.429	2.87e-08
KIFC3	2.87e-09	1.25976	0.522	0.363	5.32e-05
KIN	1.15e-06	0.499957	0.313	0.186	0.021343
KITLG	2e-07	0.277456	0.191	0.08	0.0037089
KLF16	4.07e-15	-0.658612	0.114	0.285	7.53e-11
KLF2	2.19e-06	3.32673	0.541	0.425	0.040627
KLF6	5.06e-12	-6.40461	0.758	0.866	9.37e-08
KLF7	4.87e-19	-0.582972	0.104	0.302	9.03e-15
KLF9	3.11e-07	-0.394396	0.106	0.21	0.00576082
KLHDC10	6.04e-08	-0.498776	0.179	0.309	0.00111836
KLHDC3	3.81e-17	-1.6058	0.312	0.538	7.07e-13
KLHL13	1.73e-37	-0.512236	0	0.184	3.21e-33
KLHL18	7.99e-12	-0.733752	0.169	0.333	1.48e-07
KLHL2	3.48e-08	-0.34244	0.071	0.17	0.000644659
KLHL21	1.84e-07	-0.385336	0.104	0.21	0.00340976
KLHL4	5.55e-25	-0.558619	0.026	0.196	1.03e-20
KLHL5	5.74e-12	-1.2388	0.243	0.415	1.06e-07
KLHL8	2.33e-09	-0.320646	0.086	0.203	4.32e-05
KLHL9	3.37e-10	-0.401638	0.139	0.283	6.24e-06
KMT2C	4.52e-15	-0.82253	0.181	0.37	8.38e-11
KMT2D	1.75e-07	-0.3348	0.072	0.165	0.00324794
KMT5A	6.42e-10	-0.884008	0.293	0.446	1.19e-05
KNSTRN	1.22e-11	2.1608	0.499	0.323	2.26e-07
KPNA1	9.15e-09	-0.815816	0.272	0.425	0.000169514
KPNA2	2.78e-40	7.01745	0.917	0.693	5.16e-36
KPNA3	8.9e-09	-1.72957	0.549	0.672	0.000164932
KPNA4	2.37e-24	-3.54973	0.585	0.807	4.39e-20
KPNA6	3.22e-28	-1.49564	0.261	0.545	5.97e-24
KPNB1	6.54e-20	-6.67212	0.963	0.986	1.21e-15
KRBOX1	1.95e-40	2.25971	0.343	0.007	3.61e-36
KRR1	2.24e-16	2.11021	0.757	0.575	4.15e-12
KRT10	4.71e-50	28.2204	0.994	0.946	8.73e-46
KRT19	3.73e-103	37.6077	0.75	0.092	6.91e-99
KRT7	3.72e-137	-23.7078	0.071	0.722	6.89e-133
KRT8	1.45e-93	16.1795	0.823	0.288	2.69e-89
KRT80	6.81e-33	-0.758675	0.008	0.189	1.26e-28
KRTAP2-3	3.65e-20	10.8	0.177	0	6.76e-16
KRTCAP2	7.31e-39	3.21367	0.959	0.783	1.36e-34
KSR1	9.45e-28	-0.448542	0.016	0.184	1.75e-23
KTI12	1.1e-07	0.418173	0.386	0.236	0.00203382
KTN1	2.86e-20	0.72451	0.929	0.955	5.31e-16
KYAT3	1.53e-08	0.50909	0.266	0.13	0.000283124
L3HYPDH	8.5e-07	0.990734	0.437	0.311	0.0157458
L3MBTL3	1.39e-18	-0.59316	0.085	0.267	2.57e-14
LACTB	2.45e-12	1.93356	0.53	0.335	4.54e-08
LACTB2	4.29e-16	0.737363	0.33	0.12	7.95e-12
LAMA4	5.39e-191	-10.1665	0.028	0.833	9.98e-187
LAMA5	1.33e-62	-1.41612	0.025	0.37	2.46e-58
LAMB1	2.19e-50	-5.57469	0.325	0.698	4.07e-46
LAMP1	2.96e-25	-2.01974	0.557	0.776	5.48e-21
LAMTOR2	1.59e-06	0.714424	0.78	0.667	0.02944
LAMTOR5	6.61e-07	-2.02869	0.969	0.936	0.0122412
LAP3	4.69e-13	1.27707	0.573	0.363	8.68e-09
LAPTM4A	2.64e-95	12.4138	0.972	0.675	4.9e-91
LAPTM5	1.7e-69	-1.21757	0.001	0.335	3.14e-65
LARP1	1.83e-39	-3.74284	0.604	0.856	3.4e-35
LARP1B	1.1e-08	-0.472979	0.209	0.351	0.000203828
LARP4B	5.67e-15	-0.837706	0.226	0.422	1.05e-10
LARP6	4.26e-90	6.24181	0.864	0.377	7.89e-86
LASP1	3.65e-13	-1.4209	0.554	0.726	6.76e-09
LATS2	9.83e-44	-1.96023	0.157	0.505	1.82e-39
LAYN	1.22e-66	2.8536	0.499	0.005	2.25e-62
LBR	1.26e-07	-0.864147	0.414	0.554	0.0023356
LCOR	1.14e-21	-0.897914	0.184	0.427	2.11e-17
LDHA	2.61e-98	55.2726	1	0.993	4.84e-94
LDHB	6.7e-34	5.36891	1	0.948	1.24e-29
LDLR	7.11e-25	-0.923088	0.109	0.347	1.32e-20
LDLRAD3	2.61e-09	-0.267125	0.041	0.132	4.84e-05
LDLRAP1	8.49e-07	-0.32698	0.128	0.236	0.0157257
LDOC1	5.28e-13	0.903872	0.413	0.219	9.79e-09
LENG1	1.48e-07	0.39725	0.269	0.139	0.00274572
LENG8	2.19e-17	-0.90263	0.195	0.403	4.05e-13
LETM1	6.24e-19	-0.809395	0.281	0.514	1.16e-14
LETM2	4.24e-17	0.719221	0.315	0.101	7.86e-13
LGALS1	3.8e-183	552.403	1	1	7.04e-179
LGALS3	3.92e-94	9.94523	0.89	0.415	7.27e-90
LGALS3BP	2.43e-63	1.67092	0.471	0	4.51e-59
LHFPL2	2.03e-18	-0.684094	0.085	0.267	3.76e-14
LIF	5.9e-18	0.760546	0.158	0	1.09e-13
LIMA1	2.28e-07	5.39136	0.78	0.731	0.00422254
LIMCH1	9.18e-23	1.05129	0.199	0	1.7e-18
LIMK2	1.79e-09	-0.76775	0.116	0.245	3.31e-05
LIMS2	1.41e-17	-0.953054	0.097	0.278	2.62e-13
LIN7A	1.15e-37	2.15959	0.427	0.075	2.12e-33
LINC00342	3.26e-31	-1.3457	0.054	0.288	6.03e-27
LINC00472	5.19e-15	-0.349189	0.044	0.177	9.61e-11
LINC00607	3.49e-52	-1.04467	0.005	0.269	6.46e-48
LINC00632	1.91e-14	0.589025	0.178	0.026	3.54e-10
LINC01013	9.97e-98	-3.80718	0	0.45	1.85e-93
LINC01197	5.16e-54	-0.802533	0	0.262	9.56e-50
LINC01357	1.69e-23	-0.936494	0.022	0.177	3.13e-19
LINC02742	5.03e-23	-0.360623	0.004	0.125	9.32e-19
LINC02762	1.37e-10	-2.65692	0.282	0.436	2.54e-06
LINC02802	9.81e-99	10.7861	0.917	0.467	1.82e-94
LIPG	2.68e-70	-2.26703	0	0.335	4.97e-66
LITAF	2e-36	1.50455	0.428	0.083	3.7e-32
LLPH	1.37e-11	0.703594	0.687	0.524	2.54e-07
LMAN1	1.49e-16	4.03678	0.926	0.79	2.76e-12
LMBR1	2.85e-09	-0.263029	0.055	0.156	5.29e-05
LMNA	8.35e-70	7.28661	1	0.96	1.55e-65
LMNB2	4.89e-41	-4.53105	0.55	0.828	9.06e-37
LMO2	2.18e-45	-0.958822	0	0.222	4.04e-41
LMO4	3.87e-11	2.21207	0.367	0.203	7.18e-07
LMO7	2.65e-56	6.34968	0.589	0.139	4.91e-52
LMO7-AS1	1.15e-09	0.283232	0.103	0.009	2.13e-05
LNPEP	1.25e-09	-0.450291	0.169	0.316	2.31e-05
LONP1	1.75e-14	-0.848531	0.196	0.382	3.24e-10
LOXL1	8.15e-54	1.9306	0.477	0.042	1.51e-49
LOXL1-AS1	6.24e-08	0.305134	0.139	0.04	0.00115523
LOXL3	1.66e-14	0.387359	0.138	0.005	3.08e-10
LPAR1	1.07e-72	2.67884	0.542	0.014	1.98e-68
LPCAT1	4.64e-36	-1.17793	0.123	0.429	8.6e-32
LPCAT2	8.61e-41	-1.37962	0.134	0.467	1.59e-36
LPIN1	2.59e-21	-0.778066	0.097	0.304	4.8e-17
LPXN	8.51e-69	4.0721	0.62	0.104	1.58e-64
LRBA	1.7e-09	-0.338879	0.085	0.203	3.16e-05
LRFN4	2.68e-09	-0.504468	0.222	0.375	4.97e-05
LRIG3	5.07e-07	-0.31143	0.065	0.151	0.00939283
LRP1	5.8e-28	0.839695	0.249	0.005	1.07e-23
LRP12	1.15e-11	0.525883	0.282	0.116	2.13e-07
LRP5	5.22e-15	-0.724361	0.109	0.281	9.66e-11
LRP8	2.54e-09	-0.469261	0.141	0.276	4.7e-05
LRPAP1	3.4e-19	3.3257	0.77	0.54	6.3e-15
LRPPRC	3.59e-07	-0.587852	0.394	0.535	0.00665865
LRR1	1.56e-25	2.24728	0.776	0.521	2.89e-21
LRRC14	4.48e-10	-0.343721	0.108	0.241	8.3e-06
LRRC32	1.84e-46	-0.716285	0.01	0.257	3.4e-42
LRRC42	1.38e-11	0.74332	0.492	0.297	2.56e-07
LRRC49	1.45e-07	0.284585	0.15	0.05	0.00268396
LRRC57	5.23e-10	-0.597131	0.105	0.233	9.7e-06
LRRC58	8.04e-08	-0.527305	0.325	0.455	0.00148978
LRRC8A	1.84e-73	-3.11157	0.188	0.66	3.41e-69
LRRC8B	1.03e-20	-0.480841	0.035	0.191	1.9e-16
LRRC8C	6.63e-17	-1.15245	0.191	0.392	1.23e-12
LRRC8D	3.34e-16	-0.518834	0.109	0.29	6.18e-12
LRRFIP1	5.11e-13	-5.91051	0.757	0.88	9.47e-09
LRRFIP2	1.66e-12	-2.40655	0.641	0.785	3.08e-08
LRRK1	3.52e-11	-0.293697	0.047	0.156	6.51e-07
LSG1	1.42e-11	-0.624631	0.217	0.394	2.63e-07
LSM1	2.83e-09	1.53471	0.873	0.785	5.24e-05
LSM14A	3.14e-14	-1.36027	0.421	0.611	5.83e-10
LSM2	1.01e-16	3.26975	0.962	0.896	1.87e-12
LSM3	1.19e-34	6.69393	0.983	0.901	2.2e-30
LSM4	1.99e-40	7.00854	0.984	0.936	3.69e-36
LSM5	3.14e-42	10.0424	0.992	0.941	5.82e-38
LSM6	9.89e-22	3.01743	0.897	0.755	1.83e-17
LSM7	2.81e-63	9.3877	0.978	0.854	5.21e-59
LSM8	1.62e-22	4.05451	0.909	0.781	3e-18
LTBP2	1.6e-37	-3.66926	0.283	0.611	2.96e-33
LTBP3	3.7e-09	-0.578593	0.209	0.356	6.85e-05
LUM	1.24e-30	3.88636	0.261	0	2.29e-26
LUZP1	3.63e-35	-2.75818	0.528	0.781	6.73e-31
LY6E	2.73e-32	2.33095	0.847	0.594	5.05e-28
LYL1	1.17e-137	-7.96758	0.209	0.861	2.16e-133
LYN	1.17e-14	-0.469324	0.061	0.203	2.16e-10
LYPLA1	6.77e-13	-3.00514	0.75	0.842	1.25e-08
LYPLA2	2.06e-06	-0.793353	0.366	0.493	0.0381517
LYSMD2	3.65e-20	0.837874	0.406	0.153	6.76e-16
MACF1	8.24e-52	-2.66169	0.554	0.83	1.53e-47
MAD2L1	5.54e-50	6.57302	0.868	0.54	1.03e-45
MAD2L2	1.43e-14	2.03718	0.618	0.422	2.66e-10
MAF1	1.54e-06	-0.89958	0.489	0.599	0.0284627
MAFF	6.71e-24	-1.98467	0.19	0.443	1.24e-19
MAFG	1.03e-08	-0.871149	0.321	0.469	0.000191036
MAGED1	1.75e-10	0.894001	0.611	0.458	3.24e-06
MAGED2	2.16e-12	0.709128	0.565	0.356	4.01e-08
MAGEF1	2.87e-19	0.905344	0.374	0.139	5.32e-15
MAGEH1	6.42e-11	0.674804	0.294	0.132	1.19e-06
MAGI2-AS3	1.19e-06	1.33543	0.667	0.566	0.0220597
MAGOH	8.24e-34	2.66086	0.891	0.625	1.53e-29
MAGOHB	4.55e-20	1.56764	0.809	0.564	8.42e-16
MAGT1	2.84e-13	-0.954811	0.305	0.5	5.25e-09
MAIP1	1.83e-10	0.615796	0.39	0.219	3.4e-06
MALAT1	5.08e-26	74.0406	0.992	0.986	9.41e-22
MALL	1.51e-60	-1.73559	0.189	0.642	2.8e-56
MALSU1	1.55e-17	4.02352	0.852	0.715	2.88e-13
MALT1	7.32e-08	0.569484	0.245	0.118	0.00135612
MAML2	2.11e-15	0.63397	0.293	0.097	3.91e-11
MAML3	2.05e-15	-0.303043	0.013	0.113	3.8e-11
MAMSTR	2.27e-09	0.382163	0.13	0.026	4.2e-05
MAN1A2	3.02e-12	-0.861071	0.286	0.479	5.59e-08
MAN2A2	1.95e-07	-0.26054	0.059	0.146	0.00361268
MAN2C1	3.79e-08	-0.46733	0.122	0.243	0.000701431
MANBA	1.66e-08	0.335073	0.105	0.017	0.000307136
MANCR	2.83e-35	-1.10107	0.029	0.252	5.24e-31
MANF	8.88e-16	1.03792	0.922	0.795	1.65e-11
MANSC1	1.59e-51	-0.976673	0.023	0.316	2.95e-47
MAOA	1.52e-25	-0.502413	0.019	0.182	2.82e-21
MAP1A	3.84e-38	1.59426	0.385	0.045	7.11e-34
MAP2K7	1.85e-06	-0.335205	0.142	0.25	0.0342738
MAP3K11	3.25e-42	-1.55942	0.157	0.502	6.03e-38
MAP3K3	7.82e-40	-1.14813	0.098	0.406	1.45e-35
MAP3K7	1.88e-06	-0.411808	0.191	0.311	0.0347876
MAP4K2	2.12e-18	-0.714907	0.1	0.29	3.92e-14
MAP4K4	1.67e-33	-6.94338	0.664	0.861	3.1e-29
MAP7D1	5.1e-08	-1.15386	0.518	0.642	0.000945455
MAP7D3	5.23e-08	-1.22111	0.313	0.448	0.000969398
MAP9	3.26e-31	0.93106	0.294	0.017	6.04e-27
MAPK1	2.1e-16	-0.806726	0.467	0.682	3.9e-12
MAPK12	5.03e-10	-0.662305	0.286	0.446	9.32e-06
MAPK14	3.34e-19	-1.01041	0.176	0.399	6.18e-15
MAPK3	4.51e-28	-1.48856	0.246	0.528	8.36e-24
MAPKAP1	2.53e-17	-1.76429	0.423	0.651	4.69e-13
MAPKBP1	2.49e-11	-0.35774	0.091	0.226	4.62e-07
MAPRE2	1.89e-92	-4.02415	0.193	0.724	3.51e-88
MARK2	1.28e-08	-0.552149	0.133	0.257	0.000236455
MARK3	1.32e-11	-0.826682	0.268	0.448	2.44e-07
MARK4	2.68e-07	-0.278401	0.066	0.156	0.00497332
MARVELD1	2.74e-15	-1.84821	0.278	0.488	5.08e-11
MAST2	2.57e-06	-0.359529	0.089	0.177	0.0476045
MAST4	2.25e-41	-1.15626	0.039	0.307	4.17e-37
MAT2A	3.98e-19	-4.1001	0.646	0.792	7.37e-15
MAT2B	1.81e-08	-0.66364	0.233	0.373	0.000334442
MATN2	3.02e-15	0.3737	0.134	0	5.59e-11
MAVS	1.3e-11	-0.60047	0.179	0.342	2.41e-07
MAX	1.8e-09	-0.608436	0.282	0.441	3.33e-05
MAZ	1.12e-52	-3.91358	0.644	0.899	2.07e-48
MB21D2	2.84e-13	0.43181	0.187	0.038	5.26e-09
MBD1	1.43e-12	-0.475091	0.142	0.309	2.66e-08
MBD2	8.8e-58	-6.36101	0.524	0.873	1.63e-53
MBD3	4.8e-19	-1.43775	0.404	0.625	8.9e-15
MBIP	1.53e-10	0.477202	0.311	0.146	2.83e-06
MBNL1	1.13e-21	-2.53533	0.694	0.849	2.09e-17
MBNL1-AS1	1.19e-09	4.6799	0.16	0.042	2.21e-05
MBNL2	7.07e-08	-0.669931	0.23	0.366	0.0013103
MBOAT2	5.5e-11	0.487261	0.254	0.099	1.02e-06
MBOAT7	9.43e-13	-0.662151	0.463	0.667	1.75e-08
MBTPS1	9.24e-35	-2.01647	0.31	0.639	1.71e-30
MCAM	6.97e-208	-17.2219	0.108	0.95	1.29e-203
MCC	5.61e-21	-0.361161	0.025	0.172	1.04e-16
MCFD2	2.39e-14	10.5688	0.955	0.908	4.43e-10
MCL1	1.27e-15	2.05385	0.569	0.752	2.36e-11
MCM7	8.87e-28	5.53839	0.86	0.632	1.64e-23
MCMBP	1.32e-10	-1.19898	0.429	0.592	2.45e-06
MCTP1	2.5e-49	-1.60042	0.008	0.267	4.63e-45
MCTS1	2.05e-18	1.96878	0.88	0.658	3.8e-14
MDFI	1.54e-85	-1.64568	0.004	0.41	2.84e-81
MDFIC	5.03e-18	1.11166	0.397	0.165	9.33e-14
MDH1	1.17e-100	7.41762	0.938	0.425	2.17e-96
MDH2	3.68e-70	10.44	0.967	0.774	6.82e-66
MDK	4.23e-08	8.9489	0.776	0.719	0.000784066
MDN1	6.04e-12	-0.757512	0.191	0.366	1.12e-07
MDP1	2.35e-12	0.919344	0.377	0.189	4.35e-08
ME2	9.2e-07	-0.62916	0.362	0.486	0.0170523
MEA1	2.65e-25	2.63983	0.81	0.566	4.91e-21
MEAF6	7.37e-13	1.12652	0.684	0.493	1.37e-08
MEAK7	1.78e-06	0.356481	0.215	0.108	0.0329304
MECOM	2.96e-34	-1.33259	0.094	0.375	5.48e-30
MECP2	7.76e-07	-0.424072	0.156	0.267	0.0143856
MED1	8.61e-14	-0.776469	0.23	0.42	1.6e-09
MED15	8.42e-13	-0.581482	0.228	0.413	1.56e-08
MED19	2.44e-07	0.567321	0.467	0.318	0.00452242
MED24	4.92e-13	-0.448098	0.117	0.276	9.11e-09
MED27	1.22e-07	0.497019	0.324	0.186	0.00225372
MED6	3.16e-12	0.708721	0.498	0.302	5.86e-08
MED8	4.62e-07	0.341155	0.663	0.535	0.00855243
MEF2C	6.38e-33	-0.848254	0.056	0.3	1.18e-28
MEG3	9.9e-15	-3.42375	0.646	0.774	1.83e-10
MEGF8	5.66e-11	-0.361062	0.055	0.167	1.05e-06
MEGF9	3.33e-10	-0.277032	0.045	0.146	6.17e-06
MEIS1	3.02e-09	0.295105	0.15	0.038	5.59e-05
MEIS2	6.76e-21	1.82199	0.445	0.191	1.25e-16
MELTF	1.62e-08	0.275011	0.122	0.026	0.000300501
MESD	2.91e-10	1.00069	0.806	0.689	5.38e-06
MEST	7.34e-31	-10.4501	0.435	0.729	1.36e-26
MET	6.9e-10	0.875223	0.461	0.302	1.28e-05
METRN	2.47e-07	0.616377	0.677	0.575	0.00456931
METRNL	1.54e-29	2.88102	0.633	0.311	2.85e-25
METTL1	6.95e-09	0.53494	0.3	0.156	0.0001288
METTL16	7.85e-09	-0.536458	0.157	0.295	0.000145372
METTL23	1e-11	1.03273	0.449	0.257	1.86e-07
METTL5	2.25e-11	4.62453	0.876	0.715	4.17e-07
METTL9	4.07e-07	-1.64215	0.809	0.889	0.00753814
MEX3A	1.64e-13	-0.454624	0.054	0.184	3.04e-09
MEX3D	7.96e-20	-0.877465	0.17	0.396	1.47e-15
MFAP2	6e-42	1.62017	0.4	0.038	1.11e-37
MFGE8	3.88e-42	4.77769	0.451	0.073	7.19e-38
MFHAS1	1.11e-11	-0.49202	0.089	0.224	2.06e-07
MFN2	1.89e-15	-0.531862	0.183	0.384	3.51e-11
MFNG	6.94e-222	-11.8653	0	0.884	1.29e-217
MFSD14A	3.94e-07	-0.486331	0.158	0.274	0.00730525
MFSD14B	9.63e-17	-0.968239	0.266	0.486	1.78e-12
MGARP	1.43e-74	-7.28575	0.081	0.526	2.64e-70
MGAT2	1.12e-13	-0.891151	0.339	0.542	2.08e-09
MGAT4A	4.08e-84	-1.43202	0	0.394	7.55e-80
MGAT4B	1.1e-20	-2.64424	0.604	0.778	2.05e-16
MGAT5	1.53e-12	-0.796955	0.183	0.349	2.83e-08
MGLL	3.51e-29	-3.04274	0.594	0.83	6.51e-25
MGME1	3.62e-08	0.513661	0.299	0.16	0.000669812
MGMT	1.78e-26	1.38487	0.42	0.13	3.31e-22
MGP	1.61e-45	-1.4513	0.001	0.226	2.98e-41
MGST1	2.07e-08	-13.839	0.959	0.958	0.000383195
MGST3	1.41e-75	12.2293	0.996	0.863	2.6e-71
MIB1	4.4e-22	-0.884208	0.207	0.45	8.16e-18
MICALL1	5.82e-08	-0.371506	0.142	0.267	0.00107773
MICALL2	5.89e-11	-0.366566	0.049	0.158	1.09e-06
MICB	4.15e-09	-0.356266	0.074	0.184	7.69e-05
MICOS10	6.29e-53	10.8893	0.998	0.948	1.17e-48
MICOS13	4.82e-56	11.0773	0.951	0.741	8.92e-52
MICU2	1.27e-11	0.898377	0.488	0.297	2.35e-07
MICU3	2.37e-13	0.691114	0.305	0.12	4.4e-09
MIDN	9.59e-11	-0.769113	0.275	0.441	1.78e-06
MIEF1	7.86e-10	-0.61143	0.201	0.354	1.46e-05
MIEN1	1.06e-07	1.28693	0.805	0.715	0.00196834
MIER2	8.73e-07	-0.420088	0.122	0.224	0.0161806
MIF	4.13e-117	61.0529	1	1	7.65e-113
MIPOL1	4.33e-30	-0.715443	0.059	0.29	8.02e-26
MIR100HG	2.55e-76	4.31372	0.783	0.276	4.72e-72
MIR137HG	7.21e-08	0.267997	0.123	0.031	0.00133565
MIR217HG	2.65e-21	-0.530472	0	0.104	4.91e-17
MIR503HG	1.46e-11	0.526552	0.151	0.026	2.7e-07
MIS18A	1.13e-15	1.22099	0.53	0.309	2.09e-11
MKNK2	1.04e-11	-0.735105	0.188	0.351	1.93e-07
MLF1	2.56e-06	0.259075	0.159	0.066	0.0474084
[truncated: 2,056 more rows]

## Sheet: Table SD5
Table SD5 - Differentially expressed genes in Cluster 3 of integrated scRNA-seq analysis of three HUCMSC and two HUVEC samples (passage 6)
gene	p_val	avg_log2FC	pct.1	pct.2	p_val_adj
A1BG	1.42e-52	1.95847	0.483	0.066	2.64e-48
AAK1	1.09e-15	-1.09521	0.391	0.605	2.01e-11
AARSD1	1.62e-08	0.897828	0.432	0.286	0.000299636
AASDHPPT	6e-09	1.06112	0.621	0.483	0.000111201
AASS	6.98e-07	-0.343124	0.123	0.231	0.0129403
ABCA3	5.84e-35	-0.509834	0.003	0.192	1.08e-30
ABCB10	5.73e-08	-0.330143	0.084	0.188	0.00106174
ABCC1	1.86e-18	-0.819799	0.169	0.382	3.44e-14
ABCC3	3.38e-32	1.34365	0.334	0.047	6.25e-28
ABCC4	5.22e-11	-0.696017	0.164	0.316	9.67e-07
ABCD4	1.71e-06	-0.265559	0.09	0.182	0.0316492
ABHD11	1.27e-09	0.430224	0.248	0.107	2.35e-05
ABHD14B	1.91e-07	0.586178	0.306	0.179	0.00354077
ABHD17A	2.68e-09	-0.954132	0.553	0.707	4.96e-05
ABHD2	3.64e-19	-1.19184	0.213	0.436	6.74e-15
ABI3	8.35e-69	-1.46366	0.004	0.359	1.55e-64
ABI3BP	1.55e-07	-0.995355	0.113	0.226	0.00287923
ABL1	1.73e-27	-0.714742	0.168	0.444	3.21e-23
ABL2	2.58e-63	-6.72912	0.436	0.827	4.78e-59
ABLIM1	2.54e-13	-0.304386	0.026	0.132	4.71e-09
ABLIM3	7.33e-21	-0.742158	0.084	0.282	1.36e-16
ABR	9.58e-14	-0.538851	0.174	0.359	1.78e-09
AC005261.1	9.64e-12	-0.392019	0.117	0.265	1.79e-07
AC005670.3	2.18e-07	-0.331832	0.134	0.248	0.00403641
AC006329.1	8.54e-07	-0.277175	0.051	0.128	0.0158221
AC008568.1	4.02e-25	-22.2404	0	0.132	7.45e-21
AC008875.3	6.29e-14	-0.502247	0.064	0.203	1.16e-09
AC015813.1	6.65e-12	-0.291105	0.078	0.214	1.23e-07
AC016831.1	1.56e-10	0.504414	0.191	0.062	2.9e-06
AC022613.1	1.22e-10	0.355477	0.143	0.03	2.26e-06
AC037198.1	9.36e-20	-3.93103	0.084	0.278	1.73e-15
AC073130.1	9.2e-35	-0.591777	0.01	0.214	1.7e-30
AC073611.1	1.54e-10	0.562732	0.206	0.073	2.86e-06
AC083855.2	2.04e-24	-0.733079	0.049	0.244	3.79e-20
AC087392.1	1.36e-16	0.443721	0.139	0.002	2.52e-12
AC090409.1	2.41e-06	0.400031	0.192	0.094	0.0446869
AC091607.2	1.29e-11	0.339153	0.136	0.021	2.39e-07
AC092069.1	5e-23	1.20317	0.297	0.064	9.26e-19
AC092683.1	1.86e-24	-0.605826	0.029	0.203	3.44e-20
AC092807.3	1.04e-20	1.8129	0.417	0.171	1.92e-16
AC093849.2	1.05e-43	1.16012	0.33	0	1.94e-39
AC110611.2	8.25e-19	-0.417356	0.008	0.122	1.53e-14
AC124067.2	2.07e-14	0.501654	0.16	0.021	3.84e-10
AC127502.2	9.38e-10	-0.442112	0.14	0.28	1.74e-05
AC244153.1	2.8e-21	0.911769	0.338	0.1	5.18e-17
ACAA1	6.6e-13	0.749881	0.434	0.241	1.22e-08
ACAA2	4.5e-62	3.10223	0.748	0.303	8.33e-58
ACACA	4.01e-11	-0.506283	0.179	0.342	7.43e-07
ACADVL	2.24e-28	2.75108	0.729	0.472	4.15e-24
ACAT1	5.27e-13	0.369687	0.509	0.299	9.77e-09
ACAT2	1.97e-28	1.88445	0.548	0.244	3.66e-24
ACBD3	6.76e-39	5.17829	0.774	0.466	1.25e-34
ACER3	5.07e-12	-0.773672	0.205	0.38	9.39e-08
ACO1	3.47e-12	1.9307	0.601	0.425	6.42e-08
ACOT7	3.47e-17	1.34406	0.529	0.303	6.43e-13
ACTA2	8.78e-128	68.2504	0.755	0.006	1.63e-123
ACTB	1.05e-99	297.919	1	1	1.94e-95
ACTG1	2.25e-59	266.18	1	1	4.17e-55
ACTG2	9.66e-137	41.1627	0.783	0	1.79e-132
ACTL6A	1.82e-16	1.4424	0.566	0.353	3.38e-12
ACTN1	6.39e-24	10.5195	0.964	0.925	1.18e-19
ACTN4	2.1e-07	7.31525	0.93	0.891	0.0038832
ACTR10	5.44e-47	3.60308	0.764	0.378	1.01e-42
ACTR3	2.27e-28	9.50308	0.975	0.917	4.21e-24
ACTR6	5.68e-17	0.914969	0.417	0.194	1.05e-12
ACVR1B	1.94e-23	-0.613728	0.052	0.244	3.6e-19
ACVRL1	3.92e-154	-3.97891	0.009	0.707	7.26e-150
ACY1	4.39e-08	0.322238	0.169	0.062	0.00081342
ADAL	1.38e-12	0.364625	0.192	0.049	2.56e-08
ADAM10	1.35e-22	-1.60397	0.336	0.607	2.51e-18
ADAM12	3.18e-49	2.05028	0.369	0.002	5.9e-45
ADAM15	1.01e-48	-3.20421	0.226	0.605	1.87e-44
ADAM19	1.39e-63	2.60792	0.474	0.017	2.58e-59
ADAM23	4.23e-22	-0.85155	0.103	0.316	7.84e-18
ADAM9	1.51e-23	-4.67988	0.781	0.904	2.79e-19
ADAMTS1	4.27e-25	13.5506	0.755	0.504	7.91e-21
ADAMTS12	2.91e-48	1.39252	0.362	0.002	5.4e-44
ADAMTS2	5e-31	0.687259	0.244	0	9.26e-27
ADAMTS7	2.41e-15	-0.303497	0.018	0.128	4.46e-11
ADAMTS9	1.46e-47	-1.93226	0.005	0.263	2.7e-43
ADAMTSL1	2.25e-24	1.09116	0.373	0.111	4.18e-20
ADARB1	2.87e-50	5.15561	0.61	0.201	5.31e-46
ADCY3	2.46e-09	-1.04502	0.155	0.293	4.55e-05
ADCY4	4.1e-55	-0.926093	0	0.284	7.59e-51
ADCY7	1.01e-07	0.306906	0.156	0.056	0.00187779
ADD1	7.1e-10	-1.16917	0.527	0.679	1.32e-05
ADD3	7.68e-16	0.938393	0.375	0.167	1.42e-11
ADGRA3	1.16e-10	-0.389565	0.104	0.239	2.15e-06
ADGRE5	1.33e-26	0.816496	0.283	0.038	2.47e-22
ADGRG1	7.82e-90	-3.08205	0.017	0.481	1.45e-85
ADGRG6	1.59e-57	-2.91086	0.125	0.526	2.95e-53
ADGRL2	6.55e-37	-0.849959	0.026	0.263	1.21e-32
ADGRL4	1.86e-161	-13.0476	0.2	0.912	3.44e-157
ADH5	5.24e-95	5.47702	0.918	0.47	9.71e-91
ADI1	1.22e-30	2.26701	0.791	0.532	2.27e-26
ADIPOR1	3.22e-17	-1.4503	0.461	0.682	5.97e-13
ADIPOR2	5.63e-09	-0.777942	0.195	0.333	0.000104313
ADIRF	6.56e-79	19.6059	0.743	0.22	1.22e-74
ADK	1.23e-06	0.439152	0.548	0.41	0.0226996
ADM	2.62e-12	17.4484	0.49	0.329	4.85e-08
ADNP2	2.61e-07	-0.454145	0.152	0.269	0.00483196
ADRM1	1.1e-21	4.62495	0.909	0.774	2.04e-17
ADSL	2.04e-10	-1.22177	0.655	0.504	3.78e-06
ADTRP	6.29e-25	-0.718986	0.016	0.175	1.17e-20
AEBP1	4.63e-08	0.635491	0.386	0.237	0.0008577
AFAP1	4.27e-12	-1.36888	0.535	0.714	7.91e-08
AFF1	4.37e-27	-0.652077	0.097	0.344	8.09e-23
AFP	1.66e-12	0.318771	0.1	0	3.08e-08
AGA	9.52e-11	0.577544	0.2	0.066	1.76e-06
AGAP3	1e-14	-0.809623	0.192	0.387	1.86e-10
AGO1	1.74e-10	-0.479177	0.153	0.303	3.22e-06
AGO2	9.27e-26	-0.741284	0.34	0.622	1.72e-21
AGO3	1.27e-09	-0.541726	0.208	0.359	2.35e-05
AGPAT3	8.07e-16	-0.675311	0.33	0.547	1.49e-11
AGPAT5	4.58e-33	-1.15195	0.223	0.541	8.49e-29
AGPS	5.89e-23	-1.55963	0.351	0.594	1.09e-18
AGRN	2.87e-11	0.519333	0.216	0.073	5.31e-07
AHI1	2.1e-08	0.736648	0.394	0.244	0.000388503
AHNAK2	2.63e-35	-2.3739	0.29	0.618	4.87e-31
AHR	1.02e-11	0.956248	0.332	0.16	1.88e-07
AHSA1	1.6e-09	0.613124	0.67	0.502	2.97e-05
AIFM2	4e-12	0.688925	0.278	0.113	7.4e-08
AIG1	5.86e-32	1.15965	0.466	0.141	1.09e-27
AIMP1	3.4e-26	5.11628	0.803	0.575	6.29e-22
AIMP2	2.33e-09	0.816318	0.465	0.291	4.32e-05
AK5	2.5e-08	-0.601792	0.281	0.139	0.00046361
AK6	3.87e-28	3.33608	0.722	0.427	7.17e-24
AKAP1	3.89e-09	-0.428924	0.131	0.261	7.2e-05
AKAP12	1.02e-157	-59.8724	0.505	0.974	1.89e-153
AKIP1	2.16e-08	0.653333	0.342	0.199	0.000399959
AKR1B1	1.63e-22	18.3279	0.832	0.671	3.02e-18
AKR7A2	6.96e-27	1.62274	0.645	0.355	1.29e-22
AKT1	7.17e-33	-3.68955	0.532	0.761	1.33e-28
AKT3	1.36e-21	-1.24613	0.249	0.496	2.52e-17
AL031595.3	9.48e-11	-0.353435	0.032	0.128	1.76e-06
AL049840.5	2.63e-14	-0.334231	0.055	0.192	4.88e-10
AL161772.1	4.2e-25	-0.469834	0.016	0.177	7.78e-21
AL355312.4	3.48e-35	-0.579046	0.01	0.216	6.44e-31
AL390728.6	7.85e-10	-0.301238	0.035	0.126	1.46e-05
AL445524.1	9.11e-07	0.296415	0.175	0.077	0.0168689
AL590004.3	8.19e-32	-0.757174	0.005	0.184	1.52e-27
ALDH1A2	3.78e-23	-0.385452	0	0.122	7e-19
ALDH1A3	4.29e-27	7.46509	0.379	0.107	7.95e-23
ALDH1L2	9.02e-30	0.982986	0.244	0.004	1.67e-25
ALDH3B1	2.48e-12	0.301143	0.135	0.017	4.59e-08
ALDH7A1	7.05e-17	0.839827	0.373	0.154	1.31e-12
ALDH9A1	1.75e-10	1.42867	0.478	0.303	3.25e-06
ALDOA	1.65e-11	0.411621	0.208	0.066	3.05e-07
ALG13	6.01e-11	0.797394	0.479	0.297	1.11e-06
ALG14	3.57e-10	0.769711	0.404	0.239	6.61e-06
ALG5	5.04e-23	1.52396	0.618	0.331	9.34e-19
ALG8	1.48e-07	0.381558	0.308	0.177	0.00274772
ALKBH2	1.61e-06	0.388838	0.229	0.12	0.0297633
ALKBH5	1.47e-13	-1.58653	0.301	0.485	2.72e-09
ALKBH7	1.63e-38	3.2657	0.748	0.415	3.02e-34
ALKBH8	8.25e-13	-0.329504	0.049	0.173	1.53e-08
ALPK2	6.49e-30	0.741809	0.236	0	1.2e-25
ALPK3	1.49e-34	-0.77718	0.003	0.19	2.77e-30
ALYREF	2.69e-22	2.54084	0.866	0.716	4.99e-18
AMFR	6.38e-11	-0.341985	0.226	0.4	1.18e-06
AMIGO2	5.31e-09	3.27085	0.306	0.165	9.85e-05
AMMECR1L	2e-09	-0.465556	0.081	0.194	3.7e-05
AMOTL2	4.81e-07	-0.642508	0.505	0.645	0.00891039
AMZ2	7.83e-07	1.89315	0.447	0.325	0.0145041
ANAPC1	1.67e-15	-0.761636	0.175	0.374	3.1e-11
ANAPC10	7.27e-15	0.65477	0.448	0.241	1.35e-10
ANAPC11	1.84e-18	8.70132	0.966	0.906	3.41e-14
ANAPC13	5.75e-10	1.68677	0.712	0.6	1.07e-05
ANAPC5	9.39e-11	-3.58329	0.638	0.761	1.74e-06
ANGPT1	7.59e-26	0.893406	0.282	0.041	1.41e-21
ANGPT2	1.57e-45	-5.62117	0.006	0.256	2.91e-41
ANKLE2	3.22e-08	-0.788382	0.373	0.524	0.000596489
ANKMY2	7.63e-10	0.335104	0.177	0.056	1.41e-05
ANKRD1	2.15e-163	-25.9331	0.192	0.94	3.98e-159
ANKRD11	6.36e-47	-7.2495	0.801	0.957	1.18e-42
ANKRD13A	1.72e-23	1.63292	0.469	0.212	3.18e-19
ANKRD13B	1.75e-16	-0.307693	0.008	0.109	3.24e-12
ANKRD17	9.23e-08	-0.761706	0.468	0.613	0.00171024
ANKRD18B	7.5e-13	-0.364137	0.052	0.177	1.39e-08
ANKRD28	4.77e-08	2.20022	0.704	0.581	0.000883232
ANKRD35	3.98e-32	0.86674	0.265	0.006	7.38e-28
ANKRD36C	7.94e-31	-1.14226	0.108	0.374	1.47e-26
ANKRD50	4.44e-82	-3.69926	0.213	0.72	8.23e-78
ANP32E	2.01e-07	1.74536	0.786	0.684	0.00371588
ANPEP	3.17e-23	-3.6328	0.36	0.613	5.87e-19
ANTKMT	1.28e-16	2.00549	0.69	0.485	2.37e-12
ANTXR1	7.47e-25	1.74063	0.383	0.118	1.38e-20
ANXA1	5.42e-135	130.64	1	0.917	1e-130
ANXA10	3.16e-30	1.89931	0.239	0	5.85e-26
ANXA11	6.83e-16	2.39679	0.773	0.603	1.27e-11
ANXA2	1.45e-149	204.144	1	0.996	2.69e-145
ANXA4	1.45e-32	1.9823	0.562	0.233	2.69e-28
ANXA5	1.66e-90	36.3685	1	0.951	3.08e-86
ANXA6	1.35e-42	2.47395	0.758	0.432	2.49e-38
ANXA7	8.85e-55	3.82785	0.836	0.504	1.64e-50
AOPEP	1.66e-19	1.38711	0.434	0.194	3.07e-15
AP000695.2	5.67e-18	-0.344856	0.025	0.158	1.05e-13
AP001528.1	7.91e-49	-0.827146	0.009	0.28	1.46e-44
AP1B1	1.23e-21	-1.03848	0.248	0.491	2.28e-17
AP1S1	1.96e-30	10.7829	0.857	0.622	3.63e-26
AP1S2	1.19e-14	1.75328	0.587	0.385	2.2e-10
AP2M1	9.33e-22	5.06299	0.973	0.936	1.73e-17
AP2S1	1.03e-42	42.5614	0.997	0.994	1.91e-38
AP3D1	8.12e-34	-2.06976	0.606	0.861	1.5e-29
AP3M1	4.58e-09	-0.484868	0.171	0.314	8.49e-05
AP3S1	3.53e-15	3.72812	0.856	0.754	6.54e-11
AP5B1	1.69e-06	-0.252413	0.086	0.177	0.0313453
APBB2	3.38e-14	-0.770322	0.239	0.434	6.26e-10
APCDD1L	3.05e-42	2.13054	0.352	0.017	5.65e-38
APCDD1L-DT	2.61e-45	2.29729	0.352	0.006	4.84e-41
APEH	2.4e-08	0.449362	0.316	0.175	0.000444216
APEX1	2.6e-22	-4.54436	0.853	0.705	4.82e-18
APH1A	1.3e-23	-1.73206	0.614	0.793	2.42e-19
APH1B	1.95e-12	0.620149	0.317	0.143	3.62e-08
APIP	1.13e-42	4.44763	0.651	0.284	2.09e-38
APLN	1.39e-86	-10.2759	0.005	0.44	2.57e-82
APLP2	4.6e-64	-13.1566	0.778	0.962	8.52e-60
APOBEC3C	1.66e-21	0.762089	0.262	0.049	3.08e-17
APOO	4.58e-13	0.547833	0.338	0.147	8.48e-09
APP	3.46e-67	-9.80859	0.581	0.91	6.42e-63
APPL2	2.97e-18	1.13468	0.373	0.147	5.51e-14
APRT	1.1e-19	7.64064	0.971	0.957	2.04e-15
ARAP1	1.72e-09	-0.359515	0.09	0.209	3.19e-05
ARAP3	2.02e-12	-0.554865	0.083	0.222	3.74e-08
ARCN1	1.44e-09	2.24613	0.83	0.703	2.67e-05
AREL1	7.46e-19	-0.613584	0.087	0.274	1.38e-14
ARF4	1.34e-100	34.9231	0.992	0.912	2.48e-96
ARF5	3.06e-18	1.78827	0.578	0.35	5.67e-14
ARFGAP3	1.99e-28	2.20755	0.666	0.37	3.7e-24
ARFGEF2	2.24e-11	-0.489836	0.17	0.331	4.16e-07
ARFGEF3	3.1e-33	-0.615119	0	0.175	5.74e-29
ARFIP1	2.06e-07	0.529547	0.331	0.199	0.00381566
ARGLU1	5.46e-07	4.35021	0.812	0.737	0.0101161
ARHGAP17	2.47e-15	-1.02589	0.332	0.536	4.58e-11
ARHGAP21	4.95e-22	-4.42662	0.4	0.647	9.17e-18
ARHGAP23	2.4e-13	-0.891579	0.325	0.506	4.45e-09
ARHGAP24	2.46e-71	-2.87481	0.134	0.592	4.55e-67
ARHGAP29	2.41e-37	-2.50628	0.804	0.953	4.46e-33
ARHGAP31	1.64e-25	-0.650587	0.068	0.284	3.05e-21
ARHGAP4	1.44e-18	-0.267604	0.005	0.113	2.67e-14
ARHGDIA	2.34e-08	-7.56635	0.955	0.976	0.00043396
ARHGDIB	1.5e-122	-10.0666	0.383	0.936	2.78e-118
ARHGEF10	1.13e-12	-0.707314	0.216	0.393	2.1e-08
ARHGEF12	1.13e-13	-0.629624	0.458	0.645	2.09e-09
ARHGEF15	6.91e-62	-1.03211	0	0.316	1.28e-57
ARHGEF17	5.92e-11	0.502868	0.206	0.068	1.1e-06
ARHGEF28	8.18e-28	-1.42155	0.179	0.453	1.52e-23
ARHGEF40	1.62e-24	0.577128	0.214	0.009	3.01e-20
ARHGEF7	4.17e-14	-0.561818	0.164	0.346	7.72e-10
ARID1B	1.05e-18	-1.89561	0.355	0.585	1.94e-14
ARID3A	1.04e-16	0.649638	0.281	0.085	1.93e-12
ARID5B	2e-117	7.34324	0.794	0.107	3.7e-113
ARIH1	9.74e-10	-0.677118	0.281	0.442	1.8e-05
ARIH2	4.71e-09	-0.71558	0.444	0.575	8.73e-05
ARL1	1.39e-52	4.48615	0.851	0.513	2.57e-48
ARL14EP	7.2e-08	0.478917	0.348	0.212	0.00133447
ARL2	4.34e-31	1.62875	0.801	0.517	8.04e-27
ARL3	1.49e-76	6.26692	0.878	0.496	2.77e-72
ARL4D	2.47e-15	0.576738	0.212	0.047	4.58e-11
ARL6IP4	1.24e-29	-11.1228	0.964	0.998	2.29e-25
ARL6IP5	4.24e-17	0.533001	0.91	0.786	7.85e-13
ARMC9	5.63e-08	0.393282	0.175	0.068	0.00104383
ARNTL2	7.38e-09	-0.309296	0.165	0.303	0.000136667
ARPC1B	4.65e-15	7.38317	0.994	0.964	8.61e-11
ARPC2	1.07e-32	26.2917	0.999	0.998	1.99e-28
ARPC3	6.73e-54	22.2274	0.997	0.925	1.25e-49
ARPC4	1.16e-07	1.49267	0.842	0.778	0.00215074
ARPC5	5.35e-16	13.6099	0.995	0.979	9.91e-12
ARPP19	4.18e-07	-1.30898	0.534	0.635	0.00774767
ARRB1	8.83e-17	-0.632669	0.045	0.19	1.64e-12
ARSI	1.34e-27	0.654333	0.219	0	2.48e-23
ARSJ	1.32e-41	-1.80187	0.316	0.679	2.45e-37
ART4	2.03e-32	-0.586471	0	0.171	3.75e-28
ARV1	3.47e-15	0.815274	0.353	0.154	6.42e-11
ASAH1	4.23e-50	1.67959	0.471	0.066	7.83e-46
ASAP1	5.81e-08	2.84915	0.853	0.801	0.00107708
ASB1	1.11e-15	0.842895	0.342	0.139	2.06e-11
ASCC3	1.24e-09	2.27641	0.682	0.568	2.29e-05
ASF1A	4.38e-07	1.39491	0.414	0.271	0.00811898
ASPH	3.64e-106	12.2285	0.956	0.622	6.74e-102
ASPHD1	2.46e-10	0.525349	0.17	0.049	4.55e-06
ASPSCR1	4.01e-13	0.390953	0.383	0.192	7.42e-09
ASRGL1	6.46e-48	-1.11243	0.029	0.323	1.2e-43
ASXL2	1.25e-07	-0.591999	0.212	0.342	0.00231285
ATAD3B	7.11e-16	-0.80932	0.277	0.491	1.32e-11
ATF2	1.1e-07	-0.453316	0.175	0.301	0.00203548
ATF4	3.34e-32	-4.59811	0.647	0.857	6.19e-28
ATF5	1.17e-09	-0.653235	0.318	0.479	2.16e-05
ATG101	8.5e-14	2.41819	0.705	0.513	1.58e-09
ATG12	2.88e-08	1.08266	0.643	0.483	0.000534284
ATG4A	1.02e-20	-0.597958	0.119	0.335	1.89e-16
ATG9A	2.95e-14	-0.773997	0.168	0.346	5.47e-10
ATIC	4.33e-30	1.78035	0.582	0.259	8.03e-26
ATL3	1.41e-06	-0.490292	0.443	0.549	0.0260336
ATMIN	1.2e-10	-0.550608	0.188	0.348	2.22e-06
ATN1	1.6e-10	-0.659259	0.217	0.376	2.97e-06
ATOH8	4.02e-18	-5.32803	0.158	0.359	7.45e-14
ATOX1	3.59e-32	16.1254	0.952	0.844	6.65e-28
ATP10D	2.67e-12	1.12989	0.34	0.167	4.95e-08
ATP11A	7.24e-31	-0.940492	0.104	0.372	1.34e-26
ATP11B	1.11e-11	-0.740622	0.16	0.316	2.05e-07
ATP13A2	2.63e-13	-0.454115	0.091	0.241	4.88e-09
ATP13A3	1.33e-63	-13.1291	0.339	0.752	2.47e-59
ATP1A1	3.47e-24	-3.98662	0.603	0.793	6.43e-20
ATP2A2	3.39e-20	-1.24949	0.653	0.829	6.28e-16
ATP2B1	2.13e-122	28.9907	0.923	0.391	3.94e-118
ATP2B1-AS1	2.57e-14	0.355537	0.156	0.019	4.75e-10
ATP2B4	1.65e-48	3.6414	0.647	0.233	3.06e-44
ATP5F1A	2.28e-23	2.16349	0.929	0.782	4.23e-19
ATP5F1B	6.82e-44	7.74334	0.983	0.887	1.26e-39
ATP5F1C	1.89e-73	9.5157	0.971	0.769	3.5e-69
ATP5F1D	7.78e-46	14.4341	0.987	0.897	1.44e-41
ATP5F1E	5.28e-61	25.4712	1	0.987	9.78e-57
ATP5IF1	5.66e-48	41.9126	0.968	0.861	1.05e-43
ATP5MC1	1.27e-42	12.3654	0.978	0.912	2.35e-38
ATP5MC2	2.3e-21	19.8436	0.995	0.976	4.25e-17
ATP5MC3	1.17e-94	38.6395	1	0.964	2.18e-90
ATP5MD	1.11e-69	30.7544	0.994	0.904	2.07e-65
ATP5ME	1.88e-30	6.80991	0.84	0.611	3.49e-26
ATP5MF	3.96e-110	19.121	0.968	0.671	7.34e-106
ATP5MG	2.76e-94	36.3402	0.995	0.932	5.12e-90
ATP5MPL	1.44e-54	10.2826	0.966	0.788	2.67e-50
ATP5PD	7.23e-48	6.85249	0.905	0.637	1.34e-43
ATP5PF	1.2e-43	16.9344	0.991	0.968	2.23e-39
ATP5PO	5.82e-37	12.0918	0.958	0.831	1.08e-32
ATP6AP2	6.94e-16	1.23088	0.681	0.489	1.29e-11
ATP6V0A2	3.9e-09	-0.460634	0.119	0.246	7.23e-05
ATP6V0B	2.27e-28	6.86084	0.943	0.806	4.21e-24
ATP6V0C	4.39e-17	8.94088	0.879	0.771	8.13e-13
ATP6V0D1	1.67e-13	1.28272	0.545	0.348	3.09e-09
ATP6V1A	1.1e-20	-0.732612	0.296	0.551	2.04e-16
ATP6V1D	2.76e-37	3.75451	0.874	0.65	5.11e-33
ATP6V1E1	3.04e-13	2.60188	0.623	0.427	5.63e-09
ATP6V1F	2.09e-16	5.0836	0.952	0.891	3.87e-12
ATP8B1	1.15e-18	1.03716	0.378	0.145	2.14e-14
ATP8B2	2.77e-07	-0.380749	0.169	0.291	0.00512641
ATRAID	1.15e-54	7.13562	0.882	0.59	2.13e-50
ATXN10	7.9e-106	9.24543	0.903	0.421	1.46e-101
AURKAIP1	1.18e-19	8.9772	0.994	0.989	2.19e-15
AVPI1	6.92e-23	1.01016	0.291	0.06	1.28e-18
AXL	2.19e-08	-2.52276	0.829	0.876	0.000406165
B2M	6.41e-133	67.2456	1	0.979	1.19e-128
B3GAT3	8.26e-14	0.298932	0.555	0.363	1.53e-09
B3GLCT	8.76e-09	-0.282453	0.084	0.197	0.000162305
B3GNT5	2.78e-18	-0.623173	0.064	0.233	5.16e-14
B3GNT9	1.63e-08	0.276365	0.138	0.038	0.000302729
B4GALT1	1.37e-09	1.24814	0.519	0.363	2.53e-05
B4GALT2	3.64e-12	-1.41454	0.443	0.618	6.74e-08
B4GALT4	9.07e-11	0.500248	0.244	0.098	1.68e-06
B4GALT5	7.39e-13	-0.687357	0.238	0.423	1.37e-08
B9D1	3.19e-08	0.460184	0.314	0.173	0.000591839
BACE2	6.29e-09	-0.704566	0.097	0.214	0.000116473
BACH1	2.85e-18	1.38462	0.391	0.167	5.27e-14
BAD	6.54e-07	1.49048	0.736	0.641	0.012114
BAG1	9.42e-33	-3.56148	0.591	0.818	1.75e-28
BAG2	2.24e-83	8.36447	0.795	0.276	4.15e-79
BAK1	7.33e-08	-0.365831	0.139	0.259	0.00135719
BANF1	2.67e-71	15.6152	0.971	0.765	4.94e-67
BAP1	2.51e-13	-0.417161	0.113	0.276	4.66e-09
BASP1	1.21e-62	24.129	0.987	0.915	2.25e-58
BAX	3.67e-22	12.3657	0.949	0.844	6.8e-18
BAZ1A	6.32e-08	-2.42772	0.6	0.718	0.00117113
BAZ2A	9.81e-10	-0.464627	0.269	0.427	1.82e-05
BAZ2B	1.09e-09	-0.96071	0.205	0.359	2.02e-05
BBS7	7.9e-11	0.762653	0.417	0.246	1.46e-06
BBX	2.82e-07	0.780298	0.592	0.455	0.00522487
BCAR1	1.41e-23	-5.82216	0.579	0.776	2.61e-19
BCAS2	6.2e-19	1.55457	0.639	0.408	1.15e-14
BCAS4	4.25e-49	1.41805	0.396	0.019	7.87e-45
BCAT1	2.57e-73	-8.14185	0.666	0.932	4.75e-69
BCKDHB	1.74e-09	0.342642	0.217	0.085	3.23e-05
BCL10	4.51e-15	-0.674547	0.464	0.65	8.35e-11
BCL2L1	2.72e-21	-1.54042	0.3	0.534	5.05e-17
BCL6B	9.46e-47	-0.771225	0	0.244	1.75e-42
BCL7C	8.17e-14	2.15549	0.878	0.791	1.51e-09
BCR	4.74e-63	-1.99732	0.13	0.556	8.77e-59
BDH2	1.27e-08	0.519326	0.362	0.214	0.000235849
BDKRB1	4.23e-129	14.0045	0.751	0	7.83e-125
BDNF	1.43e-111	26.8428	0.844	0.239	2.64e-107
BDP1	3.61e-12	-1.70098	0.583	0.737	6.7e-08
BEND6	3.24e-18	0.716048	0.242	0.051	6e-14
BEND7	5.17e-07	-0.377899	0.052	0.132	0.00957031
BET1	8.72e-22	1.38296	0.538	0.276	1.62e-17
BEX3	4.93e-22	16.5434	0.977	0.91	9.14e-18
BGN	5.12e-77	-16.3539	0.647	0.953	9.49e-73
BHLHE41	8.62e-53	1.96071	0.414	0.017	1.6e-48
BICC1	1.22e-15	0.377925	0.131	0.002	2.27e-11
BICD2	6.31e-09	-1.03082	0.287	0.44	0.000116845
BIRC2	7.8e-32	-2.00385	0.331	0.626	1.45e-27
BIRC5	6.28e-12	3.89333	0.699	0.551	1.16e-07
BLCAP	6.39e-11	-0.706252	0.345	0.511	1.18e-06
BLMH	7.68e-24	-1.273	0.188	0.444	1.42e-19
BLOC1S1	3.18e-60	7.65831	0.897	0.615	5.88e-56
BLOC1S4	1.09e-24	1.9577	0.545	0.267	2.02e-20
BLVRA	8.26e-16	2.05893	0.462	0.239	1.53e-11
BLVRB	2.89e-50	5.57604	0.773	0.391	5.35e-46
BMERB1	4.52e-08	0.366739	0.201	0.085	0.000837927
BMP2	8.4e-64	-1.96711	0.004	0.338	1.56e-59
BMP4	2.88e-25	-4.36463	0.23	0.504	5.33e-21
BMP6	2.21e-202	-7.24205	0.003	0.855	4.1e-198
BMPER	1.33e-15	0.391553	0.126	0	2.47e-11
BMPR1A	4.9e-12	0.286069	0.119	0.011	9.08e-08
BMPR2	1.27e-139	-11.6018	0.362	0.94	2.35e-135
BMX	1.62e-128	-3.23272	0	0.596	2.99e-124
BNIP1	4.97e-10	0.472674	0.286	0.135	9.21e-06
BNIP3	1.95e-09	11.7768	0.868	0.78	3.61e-05
BNIP3L	3.66e-13	1.08044	0.56	0.355	6.79e-09
BOLA3	1.39e-30	8.90538	0.916	0.771	2.57e-26
BPHL	5.43e-10	0.341715	0.2	0.071	1.01e-05
BRD3	2.38e-09	-0.357168	0.195	0.34	4.41e-05
BRD4	2.97e-13	-1.20517	0.584	0.754	5.49e-09
BRD7	9.11e-08	-0.871597	0.575	0.692	0.00168801
BRI3	3.39e-26	-2.88773	0.973	0.994	6.29e-22
BRIX1	3.69e-18	1.45547	0.631	0.402	6.83e-14
BRK1	9.51e-11	7.34981	0.979	0.957	1.76e-06
BRPF1	1.48e-08	-0.335299	0.079	0.186	0.000274338
BRWD3	7.83e-08	-0.265011	0.079	0.182	0.00145139
BSG	1.87e-36	15.9622	0.949	0.842	3.46e-32
BST1	1.77e-06	2.21576	0.203	0.103	0.0327652
BST2	2.28e-28	-1.39844	0.047	0.261	4.22e-24
BTBD6	1.06e-14	-1.50965	0.352	0.547	1.96e-10
BTBD7	1.43e-25	-1.33339	0.312	0.583	2.65e-21
BTF3	1.01e-49	36.8614	1	0.996	1.87e-45
BTF3L4	1.89e-17	3.49313	0.805	0.632	3.51e-13
BTG1	2.28e-21	-3.92357	0.514	0.716	4.22e-17
BTG3	1.21e-06	1.51377	0.455	0.338	0.0224281
BUB3	1.24e-19	7.07966	0.796	0.573	2.3e-15
BUD23	7.08e-09	1.08676	0.669	0.519	0.000131132
BZW1	5.54e-20	4.92002	0.978	0.968	1.03e-15
BZW2	1.47e-08	0.788589	0.695	0.549	0.000271581
C11orf1	1.41e-07	0.383483	0.251	0.128	0.00260341
C11orf24	8.84e-08	1.0494	0.473	0.342	0.00163819
C11orf49	1.41e-06	0.428156	0.294	0.175	0.026103
C11orf58	8.22e-37	12.0562	0.957	0.859	1.52e-32
C11orf91	8.42e-10	-0.562699	0.117	0.248	1.56e-05
C12orf45	5.77e-13	1.22579	0.518	0.323	1.07e-08
C12orf57	6.12e-29	7.03854	0.781	0.549	1.13e-24
C12orf75	4.12e-141	47.8678	0.999	0.912	7.64e-137
C14orf119	1.56e-41	3.06355	0.778	0.449	2.88e-37
C14orf132	1.52e-08	0.2675	0.101	0.017	0.000282519
C15orf54	8.93e-31	-0.62036	0	0.162	1.66e-26
C15orf61	2.41e-18	1.39018	0.503	0.271	4.47e-14
C16orf74	2.81e-07	-4.41025	0.494	0.613	0.0051991
C16orf87	3.8e-08	0.652595	0.373	0.231	0.000704204
C18orf54	1.12e-10	-0.28126	0.036	0.135	2.07e-06
C19orf48	7.01e-22	-1.00723	0.366	0.635	1.3e-17
C19orf53	1.4e-34	11.2031	0.99	0.955	2.6e-30
C1D	1.23e-33	1.99258	0.625	0.288	2.27e-29
C1GALT1C1	4.98e-22	1.5948	0.449	0.182	9.22e-18
C1orf115	8.58e-41	-0.736484	0.001	0.218	1.59e-36
C1orf122	2.73e-09	8.3149	0.895	0.833	5.06e-05
C1orf53	5.85e-16	0.911204	0.369	0.165	1.08e-11
C1orf56	6.99e-22	1.06165	0.249	0.038	1.29e-17
C1QBP	6.42e-41	-3.18634	0.988	0.951	1.19e-36
C1QTNF6	3.14e-11	-0.350818	0.062	0.182	5.82e-07
C1R	8.54e-14	0.318805	0.13	0.009	1.58e-09
C4orf3	7.7e-40	9.21649	0.948	0.786	1.43e-35
C4orf48	1.62e-28	4.81912	0.838	0.679	3.01e-24
C5orf15	1.21e-13	0.850899	0.377	0.184	2.25e-09
C6orf132	2.47e-10	0.386339	0.113	0.015	4.58e-06
C6orf226	6.75e-13	0.659097	0.27	0.103	1.25e-08
C6orf62	1.3e-18	-1.7778	0.516	0.72	2.41e-14
C8orf76	5.08e-10	0.686299	0.355	0.194	9.4e-06
C8orf88	1.67e-21	0.853825	0.305	0.077	3.1e-17
C9orf116	2.26e-07	0.380353	0.182	0.077	0.00418904
C9orf16	1.98e-07	4.13331	0.823	0.739	0.00365924
C9orf40	4.97e-08	0.736779	0.334	0.194	0.000920287
C9orf64	4.02e-08	0.424398	0.156	0.053	0.000744399
CA12	2.92e-58	2.27856	0.456	0.024	5.42e-54
CAB39	1.01e-14	-0.80348	0.277	0.481	1.87e-10
CABLES1	1.29e-49	-1.48155	0.022	0.316	2.39e-45
CACNA2D1	1.43e-18	-0.844326	0.13	0.333	2.65e-14
CACNG8	2.83e-24	-0.494624	0.021	0.186	5.24e-20
CACYBP	1.4e-09	2.37265	0.908	0.827	2.59e-05
CAD	3.25e-07	-0.477734	0.213	0.338	0.00601793
CADPS2	1.59e-35	-0.687601	0.013	0.224	2.95e-31
CALCOCO2	1.73e-19	1.2129	0.448	0.205	3.21e-15
CALCRL	3.08e-73	-1.99119	0.01	0.395	5.71e-69
CALD1	1.13e-115	102.343	1	0.934	2.1e-111
CALHM6	5.47e-09	0.272655	0.101	0.015	0.000101434
CALM1	3.39e-37	11.8271	0.997	0.987	6.28e-33
CALM2	1.11e-123	116.12	1	0.985	2.06e-119
CALM3	7.69e-15	-1.8626	0.887	0.944	1.43e-10
CALR	6.62e-31	18.5848	0.997	0.998	1.23e-26
CALU	1.28e-33	18.3816	0.996	0.989	2.38e-29
CAMKK2	8.91e-21	-0.820379	0.175	0.41	1.65e-16
CAMSAP1	9.22e-08	-0.516539	0.152	0.274	0.00170736
CAMSAP2	2.21e-25	-1.57117	0.319	0.59	4.1e-21
CAMTA1	5.04e-12	2.80989	0.871	0.782	9.33e-08
CAMTA2	9.19e-14	0.512402	0.314	0.128	1.7e-09
CANT1	9e-13	-1.10168	0.262	0.444	1.67e-08
CANX	5.17e-49	-6.7396	0.943	0.989	9.57e-45
CAP1	1.5e-48	9.74514	0.984	0.919	2.77e-44
CAP2	3.67e-19	0.512955	0.169	0.006	6.81e-15
CAPG	1.3e-25	1.31769	0.526	0.226	2.42e-21
CAPN10	2.7e-07	-0.276998	0.114	0.222	0.00499611
CAPN15	5.29e-21	-1.16969	0.106	0.318	9.8e-17
CAPNS1	2.39e-14	3.22258	0.844	0.718	4.42e-10
CAPZA2	1.79e-11	-3.33658	0.777	0.885	3.31e-07
CAPZB	6.24e-35	10.8627	0.962	0.831	1.16e-30
CARD11	1.98e-43	-0.789343	0.043	0.333	3.67e-39
CARD19	7.98e-19	2.49853	0.625	0.382	1.48e-14
CARD6	1.3e-20	-0.624721	0.04	0.205	2.4e-16
CARD8	7.78e-84	-2.96654	0.121	0.624	1.44e-79
CARD8-AS1	1.71e-39	-0.796883	0.019	0.261	3.16e-35
CARHSP1	3.11e-72	9.92136	0.847	0.425	5.75e-68
CARMN	3.73e-20	1.54968	0.168	0.002	6.91e-16
CARS2	1.58e-13	1.06562	0.536	0.333	2.92e-09
CASC3	4.76e-13	-1.21709	0.275	0.455	8.81e-09
CASKIN2	3.34e-12	-0.375735	0.061	0.188	6.18e-08
CASP10	3.11e-13	-0.281202	0.012	0.1	5.76e-09
CASP2	1.54e-10	-0.40073	0.118	0.259	2.85e-06
CASP3	9.28e-13	-1.02069	0.221	0.404	1.72e-08
CASP7	3.93e-07	-0.548568	0.11	0.214	0.0072808
CAST	1.51e-36	9.5933	0.942	0.821	2.79e-32
CAT	9.56e-18	0.92228	0.382	0.16	1.77e-13
CAV1	2.51e-46	37.2524	0.996	0.994	4.65e-42
CAVIN1	6.97e-66	-11.8579	0.984	0.998	1.29e-61
CAVIN2	1.14e-104	-8.09344	0.051	0.603	2.12e-100
CAVIN3	2.26e-154	24.1887	0.992	0.643	4.19e-150
CBFB	1.3e-28	-1.82805	0.223	0.517	2.41e-24
CBR1	5.3e-98	7.66609	0.894	0.353	9.82e-94
CBR3	1.49e-30	2.41904	0.44	0.137	2.75e-26
CBX6	1.16e-30	-2.1469	0.388	0.69	2.15e-26
CC2D2A	1.99e-08	0.38454	0.236	0.109	0.000368827
CCBE1	1.58e-68	3.29954	0.482	0.004	2.93e-64
CCDC115	1.78e-10	0.472509	0.312	0.15	3.3e-06
CCDC117	3.23e-07	-0.270087	0.086	0.184	0.00598297
CCDC124	3.12e-13	1.32508	0.778	0.603	5.77e-09
CCDC134	9.53e-09	0.264199	0.122	0.028	0.000176478
CCDC144A	8.1e-12	-0.367299	0.029	0.128	1.5e-07
CCDC28B	4.17e-08	0.71556	0.41	0.265	0.000772636
CCDC34	1.08e-07	1.32316	0.421	0.284	0.00200895
CCDC50	5.96e-50	-1.69998	0.822	0.959	1.1e-45
CCDC68	9.07e-25	-1.03456	0.11	0.344	1.68e-20
CCDC74A	2.24e-11	0.402431	0.174	0.045	4.15e-07
CCDC80	3.46e-126	33.0912	0.857	0.192	6.41e-122
CCDC85A	1.57e-11	-0.809528	0.13	0.28	2.91e-07
CCDC85B	1.38e-13	-13.5644	0.964	0.989	2.55e-09
CCDC88A	2.38e-06	-1.01178	0.548	0.669	0.0441712
CCDC88C	1.29e-25	-0.405244	0.004	0.147	2.39e-21
CCDC91	7.42e-16	0.954324	0.384	0.169	1.37e-11
CCL2	6.4e-84	117.029	0.594	0.03	1.19e-79
CCL7	5.88e-13	7.77123	0.104	0	1.09e-08
CCN2	2.25e-159	-85.8374	0.879	0.996	4.18e-155
CCNB1	1.43e-34	9.56903	0.583	0.263	2.64e-30
CCND1	1.8e-45	33.9115	0.975	0.923	3.34e-41
CCNDBP1	1.38e-24	1.14218	0.462	0.184	2.56e-20
CCNE1	2.12e-07	-0.402128	0.078	0.173	0.00393445
CCNH	4.38e-19	1.77796	0.548	0.299	8.11e-15
CCNI	2.37e-12	-9.23885	0.974	0.994	4.39e-08
CCNY	5.52e-49	-2.2098	0.349	0.714	1.02e-44
CCNYL1	4.83e-38	-1.36433	0.122	0.438	8.94e-34
CCPG1	2.05e-26	-1.45828	0.209	0.479	3.8e-22
CCR10	1.46e-09	0.263016	0.126	0.026	2.7e-05
CCS	5.73e-08	0.55826	0.379	0.235	0.00106217
CCSER2	1.27e-15	-1.14142	0.331	0.545	2.34e-11
CCT2	5.03e-41	11.8827	0.961	0.799	9.33e-37
CCT3	2.1e-35	0.92389	0.979	0.855	3.9e-31
CCT4	1.84e-44	9.84945	0.955	0.771	3.4e-40
CCT5	1.77e-47	4.44135	0.961	0.793	3.29e-43
CCT6A	4.59e-31	8.23584	0.983	0.944	8.5e-27
CCT7	1.09e-24	-4.33425	0.897	0.69	2.01e-20
CCT8	2.16e-58	10.424	0.952	0.741	4.01e-54
CD151	4.88e-19	7.91887	0.97	0.912	9.05e-15
CD164	3.41e-07	2.18385	0.834	0.748	0.00632503
CD200	3.22e-11	0.368766	0.117	0.013	5.96e-07
CD248	8.95e-122	12.08	0.721	0	1.66e-117
CD2AP	2.22e-22	-1.16215	0.2	0.444	4.11e-18
CD2BP2	1.6e-18	1.35558	0.627	0.387	2.96e-14
CD302	2.96e-07	-0.291348	0.075	0.169	0.00549321
CD44	1.65e-154	28.8986	0.987	0.41	3.05e-150
CD47	4.78e-27	1.74331	0.647	0.357	8.86e-23
CD55	3.8e-07	0.278685	0.321	0.468	0.00703171
CD58	1.78e-15	0.71825	0.292	0.103	3.3e-11
CD59	1.04e-37	-9.28078	0.996	0.998	1.92e-33
CD63	4.97e-126	92.0195	1	0.983	9.21e-122
CD81	1.5e-21	9.16361	0.966	0.891	2.78e-17
CD82	2.11e-16	0.667523	0.199	0.034	3.91e-12
CD9	3.77e-71	-96.3029	0.919	0.983	6.99e-67
CD93	1.6e-169	-8.88832	0	0.744	2.97e-165
CD99	2.49e-86	30.4889	0.996	0.932	4.62e-82
CD99L2	2.89e-07	-0.393493	0.106	0.212	0.00534612
CDA	2.97e-26	1.1319	0.231	0.011	5.51e-22
CDC123	3.91e-22	1.63729	0.792	0.592	7.24e-18
CDC20	1.63e-13	9.24424	0.426	0.25	3.02e-09
CDC25A	8.31e-13	-0.596051	0.056	0.184	1.54e-08
CDC40	8.26e-09	0.749052	0.477	0.323	0.00015303
CDC42	1.92e-10	-1.86683	0.988	0.97	3.55e-06
CDC42BPA	2.31e-29	-1.55147	0.329	0.62	4.28e-25
CDC42BPB	4.57e-13	-1.08894	0.43	0.628	8.47e-09
CDC42EP1	1.22e-07	-1.09547	0.477	0.609	0.00225178
CDC42EP3	3.6e-139	18.3654	0.966	0.487	6.68e-135
CDC42EP5	1.93e-12	-0.660187	0.182	0.363	3.58e-08
CDC42SE1	1.61e-09	1.05313	0.442	0.286	2.99e-05
CDC42SE2	9.74e-11	-0.390317	0.182	0.344	1.8e-06
CDC6	1.29e-06	-0.679722	0.136	0.246	0.0239498
CDCA3	1.64e-24	4.42477	0.396	0.132	3.04e-20
CDCA7L	1.9e-11	-1.1027	0.347	0.524	3.51e-07
CDCP1	1.96e-19	0.650343	0.175	0.009	3.62e-15
CDH11	2.31e-33	1.77117	0.578	0.239	4.28e-29
CDH13	1.63e-13	1.10374	0.318	0.137	3.03e-09
CDH2	6.56e-24	2.55637	0.656	0.391	1.21e-19
CDH4	1.11e-12	0.273668	0.106	0.002	2.06e-08
CDH5	2.38e-234	-13.1689	0	0.949	4.41e-230
CDH6	1.91e-23	0.563519	0.188	0	3.54e-19
CDK15	3.92e-15	0.34531	0.122	0	7.27e-11
CDK16	1.44e-09	-0.830977	0.39	0.545	2.67e-05
CDK17	6.79e-58	-2.38882	0.208	0.626	1.26e-53
CDK5	2.78e-11	0.531913	0.258	0.105	5.14e-07
CDK5RAP1	2.29e-06	0.27134	0.21	0.107	0.0423671
CDK5RAP2	1.89e-26	5.91295	0.457	0.175	3.51e-22
CDKN1B	1.7e-08	-0.298055	0.064	0.162	0.000314623
CDKN1C	5.01e-12	0.357649	0.11	0.006	9.29e-08
CDKN2A	2.04e-46	3.0358	0.516	0.113	3.77e-42
CDKN3	2.82e-25	8.04153	0.77	0.626	5.22e-21
CDR2L	4.3e-09	-0.448953	0.136	0.267	7.96e-05
CDV3	6.78e-24	-1.06926	0.922	0.968	1.26e-19
CDYL2	2.81e-36	-0.715613	0.031	0.271	5.2e-32
CEBPB	2.81e-13	2.37967	0.609	0.447	5.21e-09
CEBPD	2.22e-112	20.3517	0.801	0.158	4.12e-108
CEBPG	3.96e-11	-0.729214	0.262	0.434	7.34e-07
CEBPZ	2.11e-08	0.30643	0.519	0.368	0.000390683
CEBPZOS	5.94e-10	0.817412	0.44	0.269	1.1e-05
CELF1	4.93e-19	-1.98015	0.516	0.718	9.13e-15
CELF2	1.99e-07	-0.632713	0.162	0.28	0.0036907
CEMIP	8.39e-13	5.46873	0.103	0	1.55e-08
CENPB	1.73e-31	-2.06867	0.244	0.541	3.2e-27
CENPH	2.27e-07	1.20451	0.419	0.28	0.00420191
CENPM	9.74e-11	1.45226	0.504	0.333	1.8e-06
CENPV	4.78e-22	2.81599	0.757	0.573	8.86e-18
CENPW	5.81e-15	5.67776	0.818	0.697	1.08e-10
CENPX	2.08e-07	2.40921	0.921	0.88	0.00385203
CEP126	3.64e-12	-0.326216	0.052	0.173	6.74e-08
CEP170	8.93e-13	-2.69689	0.701	0.844	1.66e-08
CEP170B	2.68e-10	-0.439465	0.096	0.224	4.97e-06
CEP78	1.01e-09	-0.480289	0.187	0.338	1.87e-05
CERCAM	2.85e-16	0.749604	0.356	0.147	5.28e-12
CERK	1.55e-41	-1.99928	0.217	0.571	2.87e-37
CERS2	1.5e-14	-1.71691	0.538	0.699	2.78e-10
CERS6	2.1e-15	-0.927494	0.092	0.256	3.89e-11
CETN2	1.4e-17	0.984528	0.464	0.231	2.6e-13
CETN3	1.08e-13	0.495295	0.247	0.079	2e-09
CFAP20	1.24e-08	0.569584	0.404	0.244	0.000229581
CFAP298	4.94e-11	-0.442143	0.603	0.434	9.14e-07
CFAP300	1.15e-14	0.32377	0.118	0	2.13e-10
CFAP97	3.07e-15	2.10412	0.588	0.391	5.69e-11
CFL1	1.38e-108	84.4245	1	0.996	2.55e-104
CFL2	1.08e-41	9.22129	0.869	0.65	2.01e-37
CFLAR	1.45e-36	-2.82591	0.335	0.66	2.69e-32
CGNL1	7.92e-25	-0.461649	0.009	0.158	1.47e-20
CHAC1	1.18e-06	1.0139	0.112	0.034	0.0218622
CHAF1A	3.94e-10	-1.02956	0.129	0.267	7.29e-06
CHCHD1	3.9e-15	5.45259	0.879	0.744	7.22e-11
CHCHD2	5.84e-50	41.9246	0.997	0.991	1.08e-45
CHCHD5	2.02e-36	2.7001	0.736	0.434	3.74e-32
CHCHD6	3.05e-09	0.72397	0.297	0.154	5.65e-05
CHD1	1.18e-11	-2.44484	0.388	0.56	2.19e-07
CHD3	2.69e-18	-1.19835	0.409	0.637	4.98e-14
CHD7	9.61e-51	-0.918464	0.038	0.357	1.78e-46
CHERP	2.72e-11	-0.670272	0.145	0.299	5.04e-07
CHFR	8.26e-10	-0.560724	0.127	0.261	1.53e-05
CHID1	3.57e-11	1.19778	0.526	0.355	6.62e-07
CHML	1.54e-20	-1.38952	0.191	0.427	2.85e-16
CHMP2A	6.2e-39	4.70944	0.829	0.577	1.15e-34
CHMP4A	6.81e-17	2.69764	0.579	0.37	1.26e-12
CHMP5	4.2e-54	4.96508	0.814	0.453	7.79e-50
CHN1	1.39e-10	0.617588	0.242	0.098	2.58e-06
CHP1	6.68e-21	-0.790738	0.287	0.545	1.24e-16
CHPF	9.85e-86	4.16221	0.57	0.006	1.82e-81
CHRM2	4.9e-43	1.36058	0.326	0	9.07e-39
CHRM3	1.44e-21	6.32822	0.174	0	2.66e-17
CHST2	8.07e-07	-0.356501	0.082	0.173	0.0149496
CHTF18	2.69e-07	-0.255846	0.057	0.143	0.00498515
CHURC1	1.35e-34	6.32642	0.857	0.65	2.5e-30
CIAO2B	4.32e-46	10.3913	0.958	0.853	8e-42
CIB1	1.92e-74	10.9906	0.94	0.652	3.55e-70
CINP	3.39e-12	0.774852	0.569	0.372	6.29e-08
CIRBP	1.99e-22	1.72492	0.895	0.774	3.68e-18
CISD2	1.08e-17	2.63716	0.742	0.579	2e-13
CISD3	9.95e-15	2.73578	0.69	0.511	1.84e-10
CITED2	2.38e-91	30.3451	0.932	0.647	4.4e-87
CITED4	1.55e-06	0.609039	0.234	0.128	0.0286431
CKB	5.16e-19	0.948454	0.168	0.006	9.56e-15
CKS1B	2.21e-08	16.5519	0.831	0.801	0.000409312
CLCN4	1.55e-53	-0.958097	0.023	0.338	2.87e-49
CLCN5	3.44e-13	-0.277966	0.032	0.145	6.37e-09
CLCN7	2.7e-08	-0.272374	0.095	0.207	0.000500158
CLDN5	4.31e-62	-3.27755	0.003	0.325	7.98e-58
CLEC11A	8.51e-101	9.5062	0.834	0.263	1.58e-96
CLEC14A	3.95e-201	-12.7441	0.027	0.88	7.32e-197
CLIC1	1e-93	49.8122	1	0.951	1.85e-89
CLIC3	6.9e-18	2.52128	0.31	0.105	1.28e-13
CLIC4	4.04e-08	-1.66344	0.797	0.863	0.000747984
CLIP1	2.47e-16	-1.38769	0.408	0.613	4.57e-12
CLMP	1.34e-95	4.55606	0.736	0.135	2.48e-91
CLN6	1.43e-21	-0.834089	0.153	0.382	2.65e-17
CLN8	6.12e-08	-0.351745	0.11	0.224	0.00113437
CLNS1A	8.23e-30	3.99128	0.827	0.592	1.53e-25
CLPTM1L	4.11e-48	-6.48236	0.509	0.842	7.62e-44
CLTA	6.23e-13	13.8083	0.99	0.983	1.15e-08
CLU	4.01e-10	0.727636	0.261	0.115	7.43e-06
CLUAP1	8.26e-10	0.534403	0.316	0.16	1.53e-05
CLUH	1.93e-19	-0.855324	0.157	0.37	3.57e-15
CMBL	4.26e-14	0.703603	0.239	0.073	7.89e-10
CMC1	2.27e-20	3.33857	0.705	0.487	4.21e-16
CMIP	8.11e-64	-4.15463	0.229	0.667	1.5e-59
CMPK1	9.89e-10	-0.86458	0.721	0.814	1.83e-05
CMTM6	1.2e-15	-2.49295	0.665	0.829	2.23e-11
CMTM8	7.09e-44	-0.845331	0.008	0.252	1.31e-39
CNBP	9.78e-07	4.63409	0.949	0.919	0.0181129
CNIH4	1.4e-06	1.72857	0.813	0.707	0.0260293
CNKSR3	2.85e-08	0.398055	0.168	0.06	0.000528283
CNN1	2.8e-19	0.693073	0.156	0	5.19e-15
CNN2	6.23e-09	3.52725	0.773	0.671	0.00011538
CNN3	2.61e-40	6.66026	0.905	0.733	4.84e-36
CNOT1	4.76e-13	-0.308611	0.283	0.47	8.81e-09
CNOT11	1.84e-06	-0.319111	0.227	0.35	0.0340438
CNOT6	9.09e-13	-0.723129	0.125	0.282	1.68e-08
CNOT6L	1.68e-23	-1.05649	0.147	0.385	3.1e-19
CNP	2.4e-06	-0.363619	0.279	0.406	0.0444816
CNPY2	1.32e-14	12.5735	0.908	0.846	2.44e-10
CNTNAP3B	7.97e-13	-0.461163	0.07	0.205	1.48e-08
COA3	4.3e-37	3.49017	0.792	0.519	7.97e-33
COA6	1.29e-22	1.29321	0.786	0.568	2.4e-18
COA7	5.29e-07	-0.494267	0.203	0.329	0.00980903
COG4	1.59e-06	0.367751	0.229	0.12	0.0294692
COL11A1	2.74e-14	1.04924	0.134	0.009	5.09e-10
COL12A1	6.17e-109	14.875	0.718	0.051	1.14e-104
COL13A1	6.99e-24	-1.91953	0.245	0.494	1.29e-19
COL16A1	2.35e-14	0.34974	0.139	0.011	4.35e-10
COL18A1	1.18e-37	-1.75707	0.282	0.622	2.18e-33
COL1A1	3.41e-202	147.665	0.999	0	6.31e-198
COL1A2	1.47e-201	64.1594	0.997	0.006	2.72e-197
COL27A1	2.93e-08	-0.366116	0.116	0.235	0.000542478
COL3A1	6.84e-181	43.8448	0.936	0.009	1.27e-176
COL4A1	1.62e-48	-10.6627	0.653	0.889	3.01e-44
COL5A2	1.29e-42	6.74662	0.866	0.667	2.39e-38
COL6A1	1.78e-181	26.6281	0.948	0.043	3.3e-177
COL6A2	1.84e-175	16.5417	0.917	0.004	3.4e-171
COL6A3	1.07e-158	18.0912	0.86	0	1.99e-154
COL7A1	2.01e-13	0.317161	0.108	0	3.72e-09
COL8A1	2.94e-10	4.76588	0.626	0.466	5.45e-06
COMMD1	1.1e-27	4.3535	0.734	0.434	2.04e-23
COMMD10	1.99e-19	1.16037	0.496	0.252	3.68e-15
COMMD3	5.96e-33	2.02557	0.655	0.34	1.1e-28
COMMD4	2.21e-35	6.52055	0.835	0.558	4.09e-31
COMMD5	5.33e-09	0.766876	0.442	0.293	9.87e-05
COMMD6	4.16e-90	14.9826	0.968	0.801	7.7e-86
COMMD8	6.72e-24	1.74054	0.723	0.481	1.24e-19
COMMD9	3.16e-09	0.494825	0.475	0.306	5.85e-05
COPB1	1.91e-50	2.9459	0.882	0.581	3.54e-46
COPB2	1.15e-53	3.50999	0.882	0.528	2.14e-49
COPE	4.16e-79	0.998933	0.965	0.62	7.7e-75
COPG1	2.12e-11	-0.780867	0.535	0.361	3.94e-07
COPRS	2.27e-90	29.8946	0.955	0.722	4.2e-86
COPS3	3.59e-08	1.19813	0.643	0.509	0.000664482
COPS4	1.73e-11	0.912052	0.587	0.397	3.2e-07
COPS5	4.15e-10	1.06377	0.705	0.558	7.7e-06
COPS6	3.76e-83	14.4521	0.955	0.662	6.97e-79
COPS9	3.4e-38	18.8856	0.932	0.874	6.3e-34
COPZ1	3.86e-27	3.00299	0.81	0.585	7.16e-23
COPZ2	8.38e-65	4.98228	0.682	0.224	1.55e-60
COQ3	1.84e-14	0.62721	0.291	0.109	3.41e-10
COQ5	1.97e-17	0.680721	0.332	0.12	3.66e-13
CORO1B	1.55e-14	1.14802	0.564	0.353	2.87e-10
CORO1C	8.13e-16	3.50593	0.796	0.65	1.51e-11
COTL1	4.3e-121	52.4944	0.996	0.863	7.97e-117
COX11	7.79e-16	1.34299	0.631	0.412	1.44e-11
COX14	7.25e-11	7.83863	0.7	0.556	1.34e-06
COX16	6.74e-17	5.6035	0.77	0.596	1.25e-12
COX17	2.26e-49	5.22477	0.744	0.357	4.19e-45
COX20	1e-34	22.1243	0.921	0.754	1.86e-30
COX4I1	4.04e-35	0.982222	0.991	0.972	7.48e-31
COX5A	2.14e-39	16.4259	0.982	0.87	3.96e-35
COX5B	3.14e-79	24.3826	0.97	0.765	5.82e-75
COX6A1	8.08e-106	16.1808	0.988	0.814	1.5e-101
COX6B1	9.7e-109	24.1164	0.982	0.748	1.8e-104
COX6C	1.02e-104	20.379	0.987	0.759	1.88e-100
COX7A2	3.83e-86	38.0999	0.992	0.942	7.1e-82
COX7A2L	1.09e-11	11.9961	0.956	0.923	2.03e-07
COX7B	5.76e-45	11.4668	0.951	0.786	1.07e-40
COX7C	1.9e-61	31.4748	0.988	0.927	3.52e-57
COX8A	6.71e-108	30.3947	0.997	0.942	1.24e-103
CPA4	4.42e-52	24.8956	0.442	0.038	8.18e-48
CPD	5.31e-25	-0.832394	0.168	0.425	9.84e-21
CPEB4	9.55e-20	-0.93973	0.164	0.382	1.77e-15
CPED1	3.3e-24	0.553633	0.199	0.002	6.12e-20
CPNE3	1.83e-24	2.09541	0.684	0.412	3.4e-20
CPNE7	8.34e-12	0.374881	0.173	0.041	1.55e-07
CPNE8	6.94e-07	-0.57182	0.056	0.137	0.0128663
CPSF7	3.48e-08	-0.559029	0.173	0.297	0.000645181
CRABP2	2.15e-50	11.0988	0.387	0.009	3.98e-46
CRAMP1	3e-10	-0.291637	0.061	0.173	5.55e-06
CREB3L1	5.94e-80	6.55549	0.532	0	1.1e-75
CREBBP	1.48e-06	-0.437006	0.245	0.37	0.0273404
CRIM1	2.27e-50	-2.2842	0.879	0.981	4.21e-46
CRIM1-DT	5.39e-13	-1.10945	0.264	0.444	9.98e-09
CRIP1	1.56e-33	12.5029	0.386	0.085	2.89e-29
CRIP2	5.26e-84	-6.6289	0.31	0.806	9.74e-80
CRIPT	7.33e-20	1.8184	0.599	0.35	1.36e-15
CRK	4.49e-35	-2.03978	0.413	0.718	8.32e-31
CRNDE	3.87e-45	2.60879	0.579	0.184	7.17e-41
CRYBG1	1.15e-12	0.545776	0.178	0.041	2.13e-08
CRYZ	7.61e-09	0.327572	0.268	0.128	0.000140924
CRYZL1	7.18e-08	0.521302	0.321	0.182	0.00132974
CS	6.26e-35	-2.01287	0.427	0.739	1.16e-30
CSDE1	4.43e-17	-5.40979	0.929	0.972	8.2e-13
CSF1	4.71e-20	0.591489	0.205	0.021	8.73e-16
CSF2RB	1.35e-44	-0.666313	0	0.233	2.51e-40
CSGALNACT2	1.44e-11	-0.621203	0.221	0.393	2.66e-07
CSNK1E	2.32e-08	-0.804823	0.662	0.795	0.000429405
CSNK1G2	5.3e-21	-2.78953	0.345	0.596	9.83e-17
CSNK2A2	4.83e-27	-1.51168	0.292	0.568	8.95e-23
CSNK2B	1.82e-23	9.48617	0.866	0.69	3.38e-19
CSPG4	7.79e-48	1.2294	0.356	0	1.44e-43
CSRP1	7.63e-24	8.76585	0.926	0.861	1.41e-19
CSRP2	7.85e-111	10.9454	0.719	0.045	1.45e-106
CST3	6.56e-15	23.9293	0.942	0.861	1.22e-10
CSTB	3.68e-75	35.7529	0.999	0.932	6.81e-71
CSTF2	4.89e-09	0.30977	0.196	0.073	9.06e-05
CTBP2	4.46e-07	-2.38907	0.499	0.613	0.00827083
CTDSPL2	3.05e-11	-0.44203	0.148	0.306	5.66e-07
CTHRC1	1.18e-176	80.668	0.975	0.201	2.18e-172
CTNNA1	1.85e-06	-2.78302	0.695	0.78	0.0342584
CTNNAL1	4.69e-28	17.6036	0.927	0.806	8.69e-24
CTNNB1	1.77e-21	3.70487	0.713	0.511	3.27e-17
CTNNBIP1	1.6e-08	1.4941	0.54	0.391	0.000296527
CTNND1	6.58e-21	-1.05747	0.387	0.632	1.22e-16
CTPS1	3.8e-09	1.53387	0.597	0.447	7.05e-05
CTSA	7.47e-12	1.10824	0.508	0.333	1.38e-07
CTSB	2.45e-43	24.9507	0.931	0.797	4.54e-39
CTSL	5.33e-84	14.228	0.869	0.419	9.88e-80
CTXN1	5.03e-07	-0.675201	0.143	0.254	0.00931998
CUEDC2	7.98e-07	1.11091	0.625	0.491	0.014786
CUL2	1.06e-06	1.19836	0.458	0.331	0.0197149
CUL4A	8.09e-08	-0.946253	0.374	0.519	0.00149852
CUL4B	4.7e-23	-1.64774	0.292	0.547	8.7e-19
CUTA	6.95e-144	27.338	0.979	0.571	1.29e-139
CWC15	1.24e-09	2.87442	0.758	0.637	2.3e-05
CXCL12	1.2e-17	13.53	0.217	0.041	2.22e-13
CXCL2	5.83e-27	6.74845	0.248	0.017	1.08e-22
CXCL3	3.48e-40	33.6586	0.334	0.015	6.44e-36
CXCL5	3.99e-25	3.36718	0.201	0	7.39e-21
CXCL6	3.34e-19	17.6798	0.227	0.038	6.19e-15
CXCL8	1.79e-09	39.6877	0.294	0.47	3.31e-05
CXXC5	2.63e-31	1.50391	0.368	0.073	4.87e-27
CYB561D2	4.38e-14	1.0033	0.439	0.233	8.11e-10
CYB5A	3.95e-45	6.85588	0.765	0.423	7.32e-41
CYB5R1	6.3e-11	0.502967	0.316	0.152	1.17e-06
CYB5R2	6.62e-24	0.628826	0.218	0.013	1.23e-19
CYBA	2.17e-99	23.7805	0.826	0.274	4.03e-95
CYBRD1	6.43e-34	2.07905	0.444	0.118	1.19e-29
CYC1	4.61e-46	4.77793	0.897	0.628	8.54e-42
CYCS	1.09e-06	4.62252	0.974	0.951	0.0201657
CYFIP1	1.59e-06	0.975043	0.519	0.391	0.0295431
CYTH1	1.21e-10	-0.263204	0.056	0.169	2.24e-06
CYTOR	8.4e-13	6.24531	0.821	0.716	1.56e-08
CYYR1	2.16e-20	-0.325892	0	0.107	4.01e-16
CZIB	5.74e-17	1.43995	0.606	0.393	1.06e-12
DAAM1	7.43e-46	-3.78034	0.188	0.556	1.38e-41
DAD1	4.71e-88	23.7125	0.995	0.872	8.73e-84
DAG1	1.77e-14	-0.852145	0.279	0.485	3.28e-10
DANCR	1.07e-32	-2.02533	0.805	0.942	1.98e-28
DAP	9.66e-17	-1.24767	0.67	0.81	1.79e-12
DAP3	1.25e-06	1.17038	0.584	0.468	0.0230753
DAPK1	7.42e-32	-0.620128	0.034	0.256	1.38e-27
DAZAP1	2.53e-15	-2.2225	0.592	0.763	4.69e-11
DAZAP2	3.13e-15	-1.77879	0.544	0.705	5.8e-11
DBI	3.25e-40	14.6236	0.988	0.932	6.02e-36
DBNDD1	7.54e-23	-0.443542	0.018	0.171	1.4e-18
DCAF12	1.86e-13	-0.537236	0.094	0.246	3.44e-09
DCAF13	7.04e-46	2.32704	0.778	0.408	1.3e-41
DCAF5	2.06e-14	-0.821608	0.142	0.318	3.81e-10
DCAF7	9.81e-26	-1.33327	0.338	0.609	1.82e-21
DCHS1	6.89e-50	-1.20267	0.016	0.301	1.28e-45
DCLK2	9.09e-09	0.377022	0.136	0.036	0.000168365
DCN	7.38e-108	19.402	0.67	0.004	1.37e-103
DCP1A	4.79e-17	-0.904038	0.243	0.459	8.87e-13
DCPS	9.95e-13	0.58718	0.4	0.205	1.84e-08
DCTN2	5.66e-17	2.52801	0.751	0.564	1.05e-12
DCTN3	5.62e-50	5.93325	0.925	0.652	1.04e-45
DCTN6	9.81e-34	2.47706	0.686	0.37	1.82e-29
DCUN1D5	2.5e-08	2.35139	0.843	0.726	0.000464041
DCXR	1.11e-10	0.381859	0.729	0.549	2.06e-06
DDB1	3.99e-10	-1.26333	0.499	0.647	7.39e-06
DDHD2	2.51e-18	-0.682179	0.108	0.299	4.65e-14
DDI2	1.2e-15	-0.656889	0.112	0.291	2.22e-11
DDOST	5.53e-48	5.6865	0.806	0.44	1.02e-43
DDR2	5.67e-10	1.11689	0.481	0.31	1.05e-05
DDRGK1	3.14e-09	0.472316	0.517	0.342	5.82e-05
DDT	8.22e-22	1.98246	0.891	0.748	1.52e-17
DDX1	8.2e-21	1.29464	0.712	0.468	1.52e-16
DDX19A	1.64e-10	-0.7227	0.199	0.35	3.03e-06
DDX21	4.98e-29	-2.96937	0.84	0.964	9.22e-25
DDX24	4.53e-15	1.94626	0.775	0.581	8.39e-11
DDX27	1.72e-13	1.04773	0.44	0.239	3.19e-09
DDX39A	6.36e-07	1.854	0.696	0.564	0.0117749
DDX39B	9.11e-29	2.50546	0.881	0.724	1.69e-24
DDX3X	3.93e-11	-1.21907	0.712	0.801	7.29e-07
DDX3Y	6.41e-11	-0.804356	0.283	0.457	1.19e-06
DDX5	4.5e-28	5.92382	0.966	0.902	8.34e-24
DDX51	1.67e-06	-0.350038	0.108	0.205	0.0309612
DDX56	1.09e-07	0.340059	0.462	0.318	0.00202382
DEAF1	4.21e-18	-0.987544	0.213	0.429	7.79e-14
DECR1	6.59e-27	2.25654	0.599	0.295	1.22e-22
DEGS1	1.93e-10	0.430994	0.705	0.583	3.58e-06
DELE1	2.42e-06	-0.432575	0.161	0.267	0.044842
DENND11	6.41e-13	-0.313076	0.034	0.145	1.19e-08
DENND3	3.86e-25	-0.554607	0.044	0.239	7.15e-21
DENND4A	2.32e-10	-0.359017	0.1	0.231	4.3e-06
DENND4B	1.35e-10	-0.273059	0.073	0.194	2.51e-06
DENND5A	5.58e-11	-0.649557	0.199	0.361	1.03e-06
DENND6A	1.08e-07	-0.254554	0.064	0.156	0.00199618
DERL2	7.66e-37	2.996	0.77	0.47	1.42e-32
DESI1	2.77e-32	-2.60282	0.632	0.87	5.13e-28
DESI2	1.39e-14	-0.589996	0.488	0.669	2.57e-10
DGCR8	1.23e-18	-0.589688	0.092	0.282	2.29e-14
DGKD	1.62e-12	-0.391717	0.073	0.207	3e-08
DGKH	3.54e-14	-0.593491	0.199	0.389	6.56e-10
DGKZ	6.62e-29	-1.13956	0.232	0.53	1.23e-24
DGLUCY	8.54e-10	-0.37967	0.079	0.197	1.58e-05
DGUOK	3.77e-41	5.13632	0.919	0.72	6.98e-37
DHCR24	2.65e-15	-1.77256	0.217	0.415	4.91e-11
DHCR7	6.52e-19	-0.813053	0.142	0.353	1.21e-14
DHPS	8.52e-13	1.10092	0.521	0.331	1.58e-08
DHRS3	2.87e-08	0.363115	0.11	0.024	0.000532369
DHRS7	6.93e-43	2.7875	0.575	0.199	1.28e-38
DHX33	4.04e-13	-0.709847	0.238	0.429	7.48e-09
DHX40	2.22e-06	-0.414166	0.119	0.218	0.0410924
DICER1	1.13e-06	-0.404727	0.4	0.519	0.0208549
DIPK1B	2.54e-189	-6.67483	0	0.81	4.7e-185
DIRAS3	8.62e-16	2.36911	0.142	0.006	1.6e-11
DIS3L	1.12e-09	-0.289305	0.061	0.169	2.07e-05
DIXDC1	4.63e-76	-2.69128	0.17	0.652	8.58e-72
DKK1	1.21e-70	80.069	0.958	0.844	2.23e-66
DKK3	5.03e-18	1.40912	0.444	0.207	9.31e-14
DLC1	4.43e-36	-1.62638	0.549	0.821	8.2e-32
DLD	6.67e-10	0.959046	0.51	0.34	1.24e-05
DLEU1	2.49e-06	0.664736	0.388	0.265	0.0461391
DLST	2.48e-15	-0.773625	0.183	0.38	4.59e-11
DMAC1	1.13e-21	2.76815	0.636	0.397	2.1e-17
DMAP1	1.5e-06	0.527611	0.314	0.197	0.0278261
DNAJA1	8.8e-27	0.734928	0.904	0.746	1.63e-22
DNAJA2	4.87e-11	1.8578	0.735	0.594	9.02e-07
DNAJA3	9.39e-15	-1.11731	0.288	0.489	1.74e-10
DNAJA4	2.37e-11	-0.276139	0.034	0.135	4.4e-07
DNAJB6	1.27e-17	3.59218	0.814	0.65	2.36e-13
DNAJC1	1.72e-06	-1.11474	0.405	0.524	0.0318318
DNAJC10	4.8e-18	-1.62805	0.618	0.795	8.9e-14
DNAJC14	1.1e-08	-0.399051	0.081	0.188	0.00020293
DNAJC15	2.22e-22	13.6437	0.864	0.722	4.12e-18
DNAJC30	1.18e-11	0.738819	0.336	0.162	2.18e-07
DNAJC5	1.4e-28	-1.57287	0.231	0.515	2.59e-24
DNAJC7	1.24e-20	1.93306	0.8	0.59	2.3e-16
DNAJC8	1.16e-21	1.95201	0.847	0.66	2.15e-17
DNALI1	7.94e-09	0.252474	0.116	0.024	0.000147151
DNASE1L1	1.44e-19	-1.04465	0.199	0.425	2.66e-15
DNM2	1.31e-07	-0.687019	0.301	0.434	0.00242884
DNMBP	4.54e-07	-0.402812	0.208	0.338	0.00840764
DNPH1	4.87e-19	2.54368	0.708	0.466	9.01e-15
DNTTIP1	4.56e-17	1.01867	0.451	0.222	8.45e-13
DNTTIP2	6.6e-09	1.12633	0.535	0.397	0.000122302
DOCK10	1.19e-07	0.493769	0.309	0.182	0.00220521
DOCK4	2.46e-95	-3.53754	0.068	0.594	4.56e-91
DOCK5	9.65e-34	1.49641	0.403	0.088	1.79e-29
DOCK6	2.24e-43	-1.07047	0.044	0.333	4.14e-39
DOCK7	8e-18	1.36808	0.488	0.261	1.48e-13
DOCK9	2.47e-70	-1.60087	0.051	0.468	4.57e-66
DOK5	1.17e-14	0.585113	0.145	0.013	2.17e-10
DOT1L	1.03e-15	-0.578077	0.097	0.267	1.9e-11
DPCD	4.15e-17	0.857675	0.432	0.201	7.7e-13
DPH2	1.53e-07	-0.34643	0.161	0.284	0.00283726
DPM1	2.24e-26	2.15914	0.664	0.374	4.15e-22
DPM2	6.05e-17	1.73537	0.595	0.372	1.12e-12
DPM3	1.12e-15	1.06415	0.449	0.233	2.08e-11
DPP4	1.27e-22	0.718287	0.2	0.009	2.35e-18
DPY19L1	1.97e-79	-3.0383	0.152	0.65	3.64e-75
DPY19L3	3.5e-14	-0.536806	0.096	0.254	6.48e-10
DPY19L4	3.34e-08	-0.365538	0.182	0.318	0.000619714
DPY30	3.67e-22	4.19322	0.806	0.66	6.8e-18
DRAP1	8.68e-103	29.5537	0.994	0.912	1.61e-98
DSC3	7.56e-29	0.68347	0.229	0	1.4e-24
DSE	3.9e-36	1.56661	0.471	0.132	7.22e-32
DSEL	1.97e-59	9.49071	0.734	0.297	3.65e-55
DSG2	2.38e-46	1.45747	0.347	0	4.41e-42
DST	5.06e-34	10.3026	0.93	0.808	9.38e-30
DSTN	1.36e-22	21.0055	0.999	0.994	2.52e-18
DTD1	2.1e-16	6.23464	0.835	0.692	3.89e-12
DTWD1	5.63e-22	1.9561	0.506	0.244	1.04e-17
DTYMK	1.96e-09	3.01911	0.871	0.81	3.64e-05
DUSP1	4.9e-37	20.4177	0.766	0.517	9.07e-33
DUSP10	1.49e-34	1.09355	0.297	0.015	2.76e-30
DUSP11	2.84e-11	0.735375	0.397	0.222	5.26e-07
DUSP12	1.82e-09	0.683412	0.458	0.299	3.38e-05
DUSP14	3.27e-27	2.12546	0.697	0.421	6.05e-23
DUSP23	6.81e-135	-20.3463	0.434	0.938	1.26e-130
DUSP3	1.87e-07	-0.599681	0.243	0.372	0.00346185
DUSP4	3.43e-11	-4.27293	0.056	0.169	6.36e-07
DUSP6	6.66e-26	-3.25373	0.558	0.831	1.23e-21
DUSP7	3.59e-18	-0.641807	0.144	0.353	6.66e-14
DUT	5.69e-28	8.12708	0.923	0.788	1.05e-23
DYNC1LI1	6.69e-08	0.609428	0.527	0.372	0.00123877
DYNC2H1	2.37e-20	0.653005	0.216	0.026	4.39e-16
DYNC2LI1	1.64e-06	0.350282	0.2	0.098	0.0304168
DYNLL1	1.65e-38	71.1241	1	0.996	3.05e-34
DYNLRB1	1.1e-56	10.8846	0.899	0.641	2.03e-52
DYNLT1	2.02e-38	11.8331	0.982	0.94	3.75e-34
DYRK4	4.17e-13	0.934576	0.462	0.254	7.73e-09
DZIP1	6.85e-07	-0.436505	0.199	0.321	0.0126933
E2F3	6.35e-08	-0.330134	0.221	0.361	0.00117679
E2F4	3.93e-15	-1.18128	0.347	0.558	7.27e-11
EAPP	1.62e-15	0.836787	0.429	0.218	3.01e-11
EBPL	3.53e-18	3.66121	0.896	0.81	6.55e-14
ECE1	3.34e-159	-10.2497	0.396	0.968	6.18e-155
ECH1	6.99e-37	3.30669	0.608	0.271	1.29e-32
ECHDC1	8.77e-39	3.19872	0.716	0.387	1.63e-34
ECHS1	1.29e-53	7.45549	0.921	0.609	2.38e-49
ECI1	8.15e-19	1.57533	0.556	0.314	1.51e-14
ECM1	9.51e-48	1.73775	0.395	0.024	1.76e-43
ECSCR	5.23e-241	-22.6925	0.018	0.983	9.68e-237
EDEM1	2.8e-09	-0.719878	0.219	0.365	5.19e-05
EDF1	5.48e-48	20.4745	0.994	0.964	1.02e-43
EDIL3	8.22e-07	0.555181	0.508	0.368	0.0152291
EDN1	1.48e-229	-71.3553	0.062	0.983	2.75e-225
EEF1A1	7.13e-28	56.9895	1	1	1.32e-23
EEF1AKMT1	2.18e-12	0.630297	0.327	0.15	4.04e-08
EEF1AKMT2	2.84e-19	1.0109	0.46	0.218	5.26e-15
EEF1D	1.98e-20	19.5962	0.997	0.991	3.66e-16
EEF1G	5.79e-45	-31.9407	1	1	1.07e-40
EEF2	5.59e-34	-5.23002	0.999	1	1.04e-29
EEF2K	1.95e-10	-0.52519	0.1	0.231	3.62e-06
EEF2KMT	2.38e-07	0.607543	0.381	0.248	0.0044015
EFCAB14	1.6e-11	-1.05471	0.274	0.444	2.96e-07
EFEMP1	9.38e-218	-45.5339	0.14	0.989	1.74e-213
EFEMP2	2.41e-34	5.32286	0.749	0.491	4.46e-30
EFNA5	1.33e-19	-0.440542	0.045	0.209	2.47e-15
EGFL7	3.9e-215	-38.4784	0.184	0.991	7.22e-211
EGFR	6.95e-35	1.32572	0.406	0.083	1.29e-30
EGLN1	2.76e-19	-0.872585	0.238	0.472	5.11e-15
EGLN2	1.18e-17	-1.42126	0.39	0.609	2.19e-13
EGR1	7.6e-111	12.787	0.782	0.12	1.41e-106
EHBP1L1	1.21e-13	0.704416	0.291	0.111	2.24e-09
EHD1	2.14e-07	-0.590281	0.416	0.538	0.00395977
EHD4	2.77e-97	-4.82258	0.431	0.891	5.14e-93
EHMT1	3.22e-07	-0.949127	0.358	0.489	0.00596222
EI24	1.06e-52	-5.58207	0.787	0.962	1.97e-48
EID1	7.24e-58	12.3443	0.997	0.957	1.34e-53
EID3	2.48e-07	-0.359547	0.14	0.259	0.00459521
EIF1	1.78e-40	108.856	1	1	3.29e-36
EIF1AY	7.91e-16	2.4024	0.66	0.447	1.47e-11
EIF1B	2.82e-31	5.68602	0.73	0.442	5.22e-27
EIF2AK4	1.6e-08	3.68233	0.76	0.654	0.0002958
EIF2B3	2.51e-06	0.756673	0.464	0.34	0.0464138
EIF2S1	4.41e-25	3.01634	0.829	0.641	8.16e-21
EIF2S3	6.83e-12	-0.457143	0.687	0.786	1.27e-07
EIF3B	1.8e-10	-2.23012	0.66	0.776	3.33e-06
EIF3F	1.49e-25	14.6012	0.973	0.936	2.75e-21
EIF3G	2.78e-47	2.52504	0.965	0.803	5.15e-43
EIF3H	6.5e-09	4.15609	0.922	0.853	0.000120351
EIF3I	1.69e-69	7.68378	0.953	0.697	3.14e-65
EIF3K	5.66e-21	9.21129	0.986	0.923	1.05e-16
EIF3M	6.58e-25	3.35389	0.923	0.769	1.22e-20
EIF4A1	1.55e-102	33.9063	1	0.987	2.87e-98
EIF4A3	9.32e-41	2.30964	0.705	0.331	1.73e-36
EIF4B	6.35e-60	-7.06922	0.688	0.947	1.18e-55
EIF4E	1.1e-07	0.724597	0.703	0.59	0.00203895
EIF4EBP1	6.13e-08	-1.15578	0.9	0.951	0.00113501
EIF4G1	7.28e-23	-2.63162	0.855	0.94	1.35e-18
EIF4G2	4.76e-33	-6.51426	0.986	0.998	8.82e-29
EIF4H	3.84e-32	-4.27931	0.825	0.938	7.12e-28
EIF5AL1	1.81e-06	0.296399	0.184	0.085	0.0334631
EIF5B	1.84e-07	-1.17503	0.713	0.801	0.00340072
EIF6	2.79e-105	12.7485	0.965	0.615	5.16e-101
ELF1	3.9e-20	-1.01991	0.273	0.513	7.23e-16
ELF4	3.65e-10	-0.460768	0.081	0.201	6.77e-06
ELK3	1.49e-11	-1.15271	0.364	0.532	2.77e-07
ELK4	2.87e-26	-1.02693	0.153	0.412	5.31e-22
ELL2	3.19e-17	2.21868	0.518	0.306	5.91e-13
ELMO1	3.24e-16	-0.348632	0.012	0.118	6.01e-12
ELMOD1	1.55e-27	-0.529718	0	0.145	2.87e-23
ELOB	4.3e-104	34.1357	0.983	0.827	7.98e-100
ELOC	6.09e-28	20.3684	0.983	0.91	1.13e-23
ELOVL1	6.1e-09	1.05085	0.7	0.568	0.000113015
ELOVL5	6.31e-28	-1.20594	0.326	0.62	1.17e-23
ELOVL6	6.19e-17	1.19341	0.413	0.194	1.15e-12
ELP5	1.65e-17	1.97026	0.522	0.301	3.06e-13
EMB	3.13e-27	0.703433	0.217	0	5.79e-23
EMC2	7.13e-21	1.10366	0.456	0.199	1.32e-16
EMC3	3.84e-09	-1.13448	0.651	0.476	7.11e-05
EMC4	1.3e-33	5.88633	0.851	0.605	2.41e-29
EMC6	1.14e-08	9.19612	0.91	0.846	0.000211775
EMC7	3.87e-44	2.88267	0.878	0.594	7.17e-40
EMC9	2.69e-07	0.884434	0.506	0.376	0.00497607
EMCN	1.04e-35	-0.638768	0	0.188	1.92e-31
EMG1	1.44e-19	2.01691	0.684	0.434	2.67e-15
EMILIN1	7.4e-90	3.49976	0.603	0.017	1.37e-85
EML1	2.87e-25	-0.796666	0.084	0.31	5.32e-21
EML3	6.57e-14	-0.401688	0.094	0.25	1.22e-09
EML4	1.61e-10	1.19289	0.478	0.321	2.99e-06
EMP1	1.23e-138	-12.1623	0.451	0.959	2.28e-134
EMP2	1.63e-23	5.88955	0.418	0.156	3.02e-19
EMP3	9.8e-155	66.5078	0.997	0.788	1.82e-150
ENDOG	1.5e-06	1.09244	0.496	0.378	0.0277036
ENDOV	1.35e-10	0.367223	0.274	0.12	2.5e-06
ENG	1.21e-194	-34.4641	0.456	0.996	2.24e-190
ENO1	2.58e-101	51.2122	1	0.97	4.77e-97
ENO2	2.68e-08	0.410962	0.161	0.056	0.000496118
ENPP1	7.51e-22	3.69886	0.234	0.03	1.39e-17
ENSA	2.92e-10	-3.37783	0.6	0.714	5.41e-06
ENTPD7	1.86e-13	-0.462208	0.1	0.256	3.45e-09
ENY2	2.07e-12	18.669	0.966	0.921	3.84e-08
EOGT	4.24e-38	-1.32863	0.162	0.489	7.85e-34
EP400	2.21e-08	-0.838036	0.27	0.419	0.000409672
EPAS1	8.49e-159	-13.3594	0.177	0.891	1.57e-154
EPB41	1.41e-06	-0.466744	0.149	0.256	0.0261351
EPB41L3	2.07e-139	-4.15738	0.003	0.643	3.83e-135
EPB41L4A	3.6e-23	-0.395157	0.003	0.13	6.67e-19
EPB41L4A-AS1	1.7e-24	-1.37608	0.329	0.607	3.16e-20
EPHA2	5.67e-35	-1.51791	0.342	0.667	1.05e-30
EPHB2	1.75e-60	-1.49102	0.073	0.47	3.24e-56
EPHB4	2.22e-95	-2.68102	0.084	0.624	4.11e-91
EPHX1	9.3e-11	0.426316	0.217	0.077	1.72e-06
EPS15	8.44e-07	-0.457452	0.23	0.348	0.0156368
EPS8	9.67e-59	7.04827	0.79	0.402	1.79e-54
EPS8L2	3.74e-20	0.515918	0.177	0.006	6.93e-16
EPSTI1	6.38e-28	4.91517	0.235	0.006	1.18e-23
ERAP2	2.94e-18	-0.803557	0.203	0.421	5.46e-14
ERBIN	3.07e-12	2.07383	0.549	0.376	5.69e-08
ERCC1	1.58e-17	5.01922	0.784	0.596	2.93e-13
ERCC4	1.41e-07	0.488576	0.291	0.165	0.0026061
ERCC5	9.06e-08	0.344362	0.274	0.143	0.00167768
ERCC6	9.32e-52	-3.0099	0.19	0.581	1.73e-47
ERF	1.24e-06	-0.313197	0.129	0.233	0.0230013
ERG	1.13e-141	-3.2311	0	0.645	2.1e-137
ERGIC2	1.6e-17	1.99465	0.732	0.56	2.96e-13
ERH	9.36e-45	20.7681	0.99	0.923	1.73e-40
ERI3	1.94e-11	1.09211	0.552	0.387	3.6e-07
ERLEC1	4.91e-08	1.43517	0.665	0.536	0.00090958
ERP29	3.12e-27	3.05117	0.844	0.605	5.78e-23
ERVK3-1	1.16e-08	0.965877	0.516	0.372	0.000215524
ESAM	6.91e-174	-6.65833	0.001	0.761	1.28e-169
ESD	9.54e-104	12.8859	0.938	0.474	1.77e-99
ESM1	1.67e-156	-40.14	0.017	0.726	3.1e-152
ESRRA	7.77e-14	-0.927542	0.265	0.453	1.44e-09
ETF1	2.18e-11	-3.40106	0.697	0.842	4.05e-07
ETFA	2.61e-50	6.60886	0.842	0.476	4.84e-46
ETFB	4e-55	5.58284	0.866	0.526	7.41e-51
ETHE1	5.01e-11	1.66786	0.519	0.348	9.29e-07
ETNK1	1.91e-06	-0.338707	0.296	0.419	0.0354021
ETV4	1.51e-06	-0.286498	0.117	0.218	0.0280286
ETV6	6.76e-22	-1.0948	0.164	0.402	1.25e-17
EVA1B	2.09e-08	2.15724	0.942	0.917	0.000386799
EVA1C	4.67e-58	-1.94679	0.101	0.502	8.66e-54
EVL	7.4e-37	-1.36756	0.086	0.376	1.37e-32
EXD3	3.07e-07	-0.261224	0.062	0.15	0.00569408
EXOC3L1	6.09e-24	-0.393539	0	0.126	1.13e-19
EXOC5	9.62e-14	-0.651223	0.348	0.543	1.78e-09
EXOC6	1.08e-78	-4.36615	0.123	0.607	2e-74
EXOSC1	4.97e-17	1.42967	0.56	0.34	9.22e-13
EXOSC3	1.41e-18	1.59863	0.573	0.327	2.61e-14
EXOSC4	1.73e-53	2.37638	0.565	0.135	3.21e-49
EXOSC5	6.85e-11	0.864423	0.397	0.218	1.27e-06
EXOSC7	2.62e-30	1.97204	0.664	0.353	4.85e-26
EXOSC8	1.78e-16	2.32469	0.578	0.368	3.3e-12
EXOSC9	7.12e-20	1.37435	0.519	0.278	1.32e-15
EXT1	4.08e-09	2.5857	0.799	0.707	7.55e-05
EZR	6.37e-38	5.32432	0.795	0.511	1.18e-33
F11R	1.76e-23	-0.509578	0.017	0.171	3.26e-19
F2R	4.03e-170	-8.68008	0.16	0.906	7.47e-166
F2RL1	1.58e-16	-0.351665	0.021	0.141	2.93e-12
F3	3.93e-53	14.884	0.406	0.011	7.29e-49
FAAP100	1.69e-13	-0.531454	0.135	0.301	3.14e-09
FAAP20	1.62e-09	3.75914	0.751	0.639	3.01e-05
FABP4	3.16e-25	12.0733	0.235	0.017	5.85e-21
FABP5	3.49e-65	19.4828	0.984	0.821	6.47e-61
FADS1	7.24e-07	-3.86683	0.436	0.566	0.0134226
FADS2	2.03e-26	-1.56076	0.203	0.472	3.77e-22
FAF2	1.11e-11	1.15511	0.532	0.346	2.05e-07
FAH	2.19e-39	1.98074	0.475	0.118	4.06e-35
FAM104B	2.62e-06	0.483349	0.336	0.216	0.0485953
FAM107B	3.88e-148	-7.01753	0.319	0.951	7.18e-144
FAM110B	1.09e-15	0.532719	0.145	0.009	2.01e-11
FAM114A1	4.94e-49	4.82983	0.869	0.611	9.16e-45
FAM120A	4.36e-26	-3.48325	0.709	0.885	8.07e-22
FAM120AOS	3.54e-10	-0.896683	0.384	0.543	6.56e-06
FAM124B	3.88e-25	-0.353365	0	0.132	7.18e-21
FAM126B	8.81e-16	-0.448486	0.081	0.244	1.63e-11
FAM168B	1.96e-20	-1.16062	0.316	0.56	3.64e-16
FAM171A1	5.18e-19	-1.36661	0.197	0.421	9.59e-15
FAM174A	9.38e-14	0.898897	0.447	0.25	1.74e-09
FAM174B	2.32e-41	-0.722475	0.004	0.229	4.31e-37
FAM177A1	3.56e-14	3.02527	0.796	0.66	6.6e-10
FAM189B	6.17e-08	-0.438269	0.23	0.365	0.00114235
FAM199X	7.77e-11	-0.467105	0.226	0.393	1.44e-06
FAM200B	1.38e-13	2.63195	0.642	0.459	2.55e-09
FAM207A	1.19e-16	6.25636	0.738	0.564	2.21e-12
FAM20B	7.14e-09	-0.449689	0.194	0.335	0.000132204
FAM214B	3.69e-14	-0.963196	0.188	0.376	6.84e-10
FAM216A	8.35e-09	1.84619	0.399	0.246	0.000154776
FAM219A	6.65e-13	-0.376954	0.09	0.237	1.23e-08
FAM222B	2.22e-08	-0.384254	0.147	0.276	0.000411263
FAM229B	2.39e-08	0.647604	0.432	0.282	0.000443471
FAM241A	7.78e-97	-3.71979	0.088	0.628	1.44e-92
FAM27C	3.65e-08	-0.356632	0.104	0.218	0.000675549
FAM43A	1.09e-185	-19.5654	0.177	0.953	2.02e-181
FAM50A	1.61e-06	1.5422	0.758	0.643	0.0298405
FAM53B	2.28e-12	-0.298561	0.032	0.139	4.23e-08
FAM53C	6.04e-20	-0.610933	0.069	0.252	1.12e-15
FAM78A	2.15e-20	-0.279195	0	0.107	3.99e-16
FAM89A	8.88e-12	0.437615	0.2	0.06	1.64e-07
FAM91A1	1.23e-08	-0.458146	0.223	0.37	0.000227663
FAM98A	2.6e-07	1.44866	0.662	0.526	0.00482582
FAM98B	3.45e-07	-0.547737	0.201	0.327	0.00638755
FANCA	1.6e-07	-0.518525	0.117	0.226	0.00297037
FANCL	1.55e-07	0.346776	0.199	0.088	0.00286847
FAP	4.09e-53	1.50643	0.388	0	7.57e-49
FAR1	3.49e-08	-0.395494	0.277	0.432	0.000647497
FAR2	5.52e-13	-0.519613	0.064	0.197	1.02e-08
FARP2	2.54e-17	-0.533909	0.099	0.282	4.7e-13
FARSA	6.06e-15	1.32992	0.557	0.342	1.12e-10
FARSB	6.12e-10	0.580112	0.471	0.308	1.13e-05
FAS	1.54e-31	0.963283	0.265	0.009	2.86e-27
FASN	6.82e-21	-1.95287	0.351	0.59	1.26e-16
FAT1	9.77e-40	1.46597	0.416	0.066	1.81e-35
FAU	1.31e-53	87.2256	1	1	2.43e-49
FBH1	7.28e-16	-1.21325	0.187	0.385	1.35e-11
FBLIM1	1.67e-103	-7.3837	0.497	0.923	3.09e-99
FBLN1	8.8e-76	2.49076	0.525	0.009	1.63e-71
FBLN2	1.1e-18	0.797911	0.165	0.006	2.04e-14
FBLN5	6.76e-45	-2.22037	0.035	0.323	1.25e-40
FBN1	3.93e-79	4.975	0.781	0.299	7.29e-75
FBN2	2.59e-08	0.897387	0.348	0.209	0.000478955
FBRS	1.89e-07	-0.634781	0.197	0.321	0.00350898
FBRSL1	9.86e-25	-0.94801	0.14	0.385	1.83e-20
FBXL19	1.1e-11	-0.324289	0.051	0.167	2.05e-07
FBXO30	8.22e-09	-0.401511	0.116	0.239	0.000152354
FBXO4	4.03e-07	0.273361	0.156	0.06	0.00746045
FBXO45	2.65e-06	-0.639591	0.208	0.323	0.0490689
FBXW2	7.48e-12	-1.04671	0.352	0.528	1.39e-07
FBXW5	8.1e-21	-1.73079	0.503	0.712	1.5e-16
FBXW7	4.22e-08	-0.478934	0.175	0.303	0.000781985
FDX1	4.98e-08	0.926203	0.708	0.588	0.000922464
FDX2	6e-22	1.59851	0.619	0.38	1.11e-17
FEM1B	1.68e-07	-0.364465	0.191	0.316	0.00311064
FERMT1	1.38e-18	0.525898	0.186	0.017	2.56e-14
FERMT2	1.62e-07	7.48847	0.762	0.665	0.00300922
FERMT3	1.02e-93	-2.63008	0.012	0.485	1.89e-89
FEZ2	1.09e-29	-5.81301	0.651	0.812	2.02e-25
FGD4	2.89e-14	-1.13859	0.297	0.487	5.35e-10
FGD5	2.3e-81	-1.19095	0	0.404	4.26e-77
FGD5-AS1	1.98e-30	-1.81616	0.334	0.637	3.67e-26
FGF1	4.29e-21	0.553335	0.17	0	7.95e-17
FGF2	8.28e-59	15.1495	0.735	0.308	1.53e-54
FGF5	1.41e-101	19.889	0.644	0.004	2.62e-97
FGF7	8.25e-22	1.63488	0.181	0.002	1.53e-17
FH	7.1e-08	0.515998	0.569	0.427	0.00131522
FHL2	1.81e-28	19.1136	0.925	0.788	3.36e-24
FHL3	1.8e-13	0.924588	0.482	0.286	3.33e-09
FHOD1	1e-12	-0.631578	0.186	0.359	1.85e-08
FIBIN	1.27e-18	0.976848	0.151	0	2.36e-14
FIBP	6.53e-17	4.31232	0.896	0.767	1.21e-12
FIP1L1	3.69e-12	1.07897	0.471	0.282	6.83e-08
FIS1	9.53e-08	1.95085	0.953	0.912	0.00176487
FKBP10	1.05e-11	5.49099	0.703	0.558	1.94e-07
FKBP11	1.34e-19	1.32759	0.813	0.639	2.48e-15
FKBP1A	8.44e-118	-28.6658	0.888	0.998	1.56e-113
FKBP1B	9.63e-10	-0.340376	0.223	0.387	1.78e-05
FKBP3	1e-42	6.90882	0.886	0.581	1.86e-38
FKBP5	2.81e-08	-0.989937	0.271	0.412	0.000521499
FKBP7	4.56e-19	1.30489	0.399	0.167	8.45e-15
FKBP8	4.86e-07	1.21874	0.696	0.588	0.00899986
FLI1	4.5e-57	-1.70745	0.099	0.489	8.34e-53
FLNA	4.45e-10	16.7864	0.979	0.949	8.24e-06
FLNB	4.06e-46	-3.16142	0.657	0.891	7.53e-42
FLOT2	1.71e-09	-0.603158	0.187	0.333	3.16e-05
FLRT2	9.26e-16	-0.568538	0.258	0.472	1.72e-11
FLT1	2.7e-26	-1.3952	0.329	0.611	5e-22
FLVCR1	2.3e-06	-0.333999	0.052	0.126	0.0425986
FLYWCH1	1.11e-08	-0.33919	0.121	0.244	0.000206513
FLYWCH2	2.78e-11	0.922474	0.627	0.459	5.14e-07
FMC1	8.84e-19	1.04843	0.469	0.222	1.64e-14
FMN2	1.29e-23	0.597487	0.19	0	2.39e-19
FMNL3	1.42e-12	-0.449923	0.079	0.218	2.63e-08
FNBP1L	4.57e-10	-0.485505	0.252	0.417	8.46e-06
FNDC3B	9.12e-10	-1.9803	0.708	0.797	1.69e-05
FNDC4	8.37e-11	-0.63971	0.158	0.308	1.55e-06
FOCAD	3.24e-07	-0.450545	0.134	0.244	0.0060063
FOS	3.92e-140	24.267	0.884	0.143	7.26e-136
FOSB	1.95e-41	2.94285	0.521	0.137	3.61e-37
FOXC1	1.22e-38	-0.869448	0	0.203	2.26e-34
FOXD1	9.11e-104	5.76428	0.645	0	1.69e-99
FOXF1	2.73e-08	0.376346	0.106	0.021	0.000505336
FOXK1	1.45e-13	-0.60208	0.152	0.327	2.68e-09
FOXK2	4.25e-20	-0.604991	0.145	0.37	7.88e-16
FOXM1	1.78e-18	-3.91953	0.208	0.429	3.29e-14
FOXN3	6.34e-12	-0.603346	0.145	0.306	1.17e-07
FOXO1	6.38e-76	-1.83588	0.006	0.397	1.18e-71
FRG1	3.09e-11	0.642226	0.405	0.224	5.73e-07
FRMD4A	1.95e-16	0.520155	0.429	0.654	3.62e-12
FRMD4B	2.63e-135	-3.29772	0.006	0.635	4.88e-131
FRMD5	4.14e-15	-0.309697	0.03	0.152	7.67e-11
FRMD6	2.02e-104	16.9353	0.891	0.376	3.74e-100
FRMD8	1.42e-25	-0.738771	0.081	0.306	2.64e-21
FST	1.04e-52	36.3481	0.766	0.338	1.93e-48
FSTL1	2.62e-13	-6.3893	0.865	0.962	4.85e-09
FSTL3	4.54e-18	3.04	0.578	0.357	8.4e-14
FTH1	1.17e-29	556.162	1	1	2.17e-25
FTL	4.77e-97	596.557	1	1	8.84e-93
FUCA2	1.6e-50	2.12927	0.717	0.306	2.96e-46
FUNDC1	1.2e-06	0.779249	0.336	0.22	0.0221516
FURIN	1.65e-68	-2.70334	0.205	0.662	3.05e-64
FUT11	5.73e-09	-0.456086	0.113	0.237	0.000106163
FUT8	1.58e-09	-1.03041	0.236	0.387	2.92e-05
FXYD5	1.43e-44	27.5801	0.951	0.763	2.65e-40
FZD2	2.22e-23	0.75883	0.218	0.015	4.12e-19
FZD4	2.77e-124	-2.7376	0.023	0.628	5.14e-120
FZD7	1.99e-21	0.569278	0.173	0	3.69e-17
G0S2	1.21e-06	110.369	0.103	0.028	0.0224583
G6PD	1.34e-24	0.613642	0.664	0.406	2.49e-20
GAB2	4.19e-10	-0.370917	0.025	0.109	7.76e-06
GABARAP	1.85e-26	28.3779	0.975	0.932	3.43e-22
GABARAPL1	7.03e-32	-0.881882	0.043	0.274	1.3e-27
GABARAPL2	1.92e-34	7.03296	0.904	0.731	3.57e-30
GABBR2	1.98e-122	-5.333	0.018	0.611	3.66e-118
GADD45A	2.06e-37	13.4599	0.784	0.496	3.81e-33
GADD45GIP1	7.05e-38	11.2651	0.991	0.962	1.31e-33
GAK	8.38e-10	-0.391884	0.203	0.359	1.55e-05
GAL	2.38e-71	-6.79267	0.073	0.513	4.41e-67
GALE	9.03e-21	1.3521	0.523	0.28	1.67e-16
GALK1	7.45e-09	0.593915	0.481	0.316	0.000137935
GALNT1	2.08e-161	-27.5804	0.581	0.989	3.85e-157
GALNT10	5.71e-16	-0.668674	0.348	0.568	1.06e-11
GALNT11	2.28e-10	-0.545988	0.158	0.312	4.23e-06
GALNT5	3.17e-16	0.635502	0.131	0	5.87e-12
GALNT6	1.14e-18	-0.856149	0.14	0.355	2.12e-14
GALNT7	2.19e-15	-0.72111	0.186	0.382	4.05e-11
GAMT	3.53e-26	3.05289	0.621	0.329	6.53e-22
GAPDH	8.97e-114	377.268	1	1	1.66e-109
GAR1	2.77e-10	1.27386	0.59	0.432	5.13e-06
GAS1	2.86e-13	0.314575	0.106	0	5.3e-09
GAS2L1	1.66e-09	-0.788428	0.239	0.389	3.07e-05
GAS5	1.76e-12	-2.6633	0.879	0.951	3.26e-08
GAS6	9.85e-158	30.586	0.905	0.092	1.83e-153
GATA2	1.05e-67	-2.53866	0.075	0.498	1.95e-63
GATA2-AS1	2.89e-55	-1.07687	0.013	0.321	5.35e-51
GATA3	3.38e-54	-1.10714	0.005	0.295	6.25e-50
GATA3-AS1	6.2e-26	-0.435021	0	0.137	1.15e-21
GATAD2A	2.32e-43	-2.41755	0.314	0.669	4.3e-39
GATAD2B	2.69e-11	-0.340244	0.081	0.212	4.99e-07
GBA2	5.3e-17	-0.568353	0.066	0.229	9.82e-13
GBE1	1.55e-08	-0.842717	0.439	0.585	0.000287784
GBGT1	1.05e-06	-1.0279	0.043	0.115	0.0194969
GBP1	1.88e-16	1.11378	0.365	0.15	3.49e-12
GBP3	1.75e-09	0.631637	0.347	0.188	3.25e-05
GCDH	1.42e-06	0.383935	0.203	0.1	0.0262915
GCLM	8.08e-08	-0.42632	0.632	0.735	0.00149686
GCNT2	8.72e-21	-0.283554	0	0.109	1.62e-16
GCSH	2.01e-09	2.47856	0.906	0.825	3.72e-05
GDF15	8.4e-07	-2.36439	0.126	0.231	0.015554
GDF5	7.2e-17	0.486859	0.136	0	1.33e-12
GDF6	1.59e-71	-3.23973	0.026	0.423	2.94e-67
GDNF	5.65e-15	0.482505	0.121	0	1.05e-10
GEM	2.41e-12	0.651899	0.113	0.006	4.46e-08
GEMIN6	4.52e-07	0.437524	0.481	0.353	0.008381
GET3	5.35e-25	2.71779	0.688	0.417	9.92e-21
GFER	1.75e-17	1.48137	0.532	0.299	3.24e-13
GFOD1	1.2e-59	-1.45169	0.048	0.417	2.23e-55
GFOD2	1.95e-15	-0.877297	0.147	0.325	3.6e-11
GFPT2	1.25e-34	2.11888	0.33	0.034	2.32e-30
GGA1	6.12e-07	-0.620205	0.199	0.316	0.0113429
GGA2	4.11e-07	-0.525879	0.145	0.259	0.00760563
GGA3	1.58e-08	-0.361143	0.078	0.184	0.000293372
GGH	2.94e-43	4.01666	0.747	0.404	5.44e-39
GGT5	8.85e-19	-0.738911	0.114	0.314	1.64e-14
GIHCG	1.53e-20	0.9527	0.386	0.143	2.84e-16
GIMAP1	5.3e-32	-0.646552	0	0.169	9.82e-28
GIMAP4	1.5e-85	-7.12176	0	0.423	2.78e-81
GIMAP6	4.37e-55	-1.49009	0	0.284	8.09e-51
GIMAP7	3.74e-44	-0.972108	0	0.231	6.93e-40
GIMAP8	3.14e-33	-0.643486	0	0.175	5.82e-29
GINS2	1.18e-07	1.88372	0.466	0.327	0.0021812
GINS3	1.16e-31	-0.634226	0.036	0.261	2.15e-27
GIT1	2.34e-38	-1.40065	0.118	0.432	4.34e-34
GJA1	1.68e-71	-9.5912	0.455	0.84	3.11e-67
GLA	1.74e-11	0.875061	0.306	0.139	3.22e-07
GLCE	4.98e-37	-1.87229	0.23	0.56	9.23e-33
GLI2	6.61e-15	0.369598	0.173	0.026	1.23e-10
GLIPR1	8.04e-105	25.5133	0.944	0.513	1.49e-100
GLIS3	1.02e-12	0.340377	0.121	0.009	1.9e-08
GLOD4	2.41e-07	0.62856	0.482	0.346	0.00445743
GLRX	5.68e-77	35.8423	0.886	0.549	1.05e-72
GLRX2	1.83e-37	4.26618	0.777	0.455	3.4e-33
GLRX3	7.46e-33	9.92424	0.894	0.682	1.38e-28
GLS	6.48e-26	15.1943	0.787	0.579	1.2e-21
GLT8D2	6.23e-21	0.465806	0.169	0	1.15e-16
GLUD1	1.06e-08	-0.784646	0.378	0.515	0.000196849
GLUL	6.36e-11	-0.980097	0.257	0.434	1.18e-06
GLYR1	3.67e-07	-0.430413	0.357	0.498	0.00679771
GMFB	1.09e-10	0.700199	0.509	0.321	2.02e-06
GMPPA	3.08e-15	0.861459	0.403	0.197	5.71e-11
GMPR	1.36e-16	-0.592409	0.065	0.224	2.52e-12
GMPS	5.79e-16	1.76517	0.605	0.406	1.07e-11
GNA11	3.35e-60	-2.51105	0.3	0.726	6.21e-56
GNA12	5.51e-18	-0.941395	0.26	0.481	1.02e-13
GNA13	1.73e-17	-0.713377	0.135	0.335	3.2e-13
GNAI1	7.88e-23	1.25868	0.368	0.115	1.46e-18
GNAI2	1.49e-11	-1.87692	0.977	0.989	2.77e-07
GNAQ	1.18e-17	-0.859893	0.388	0.618	2.19e-13
GNAS	1.68e-98	-14.845	0.958	0.994	3.12e-94
GNB1	3.12e-24	-6.40634	0.887	0.953	5.79e-20
GNB4	1.46e-27	-3.99864	0.461	0.726	2.7e-23
GNG10	7.69e-80	11.4516	0.962	0.776	1.43e-75
GNG11	1.37e-41	-53.1629	0.891	0.987	2.53e-37
GNG12	1.44e-51	-7.10933	0.778	0.955	2.67e-47
GNG2	1.78e-18	0.492845	0.149	0	3.3e-14
GNG5	1.84e-71	21.9611	1	0.983	3.41e-67
GNL1	6.69e-11	-1.35742	0.371	0.538	1.24e-06
GNPTAB	2.62e-27	-0.954481	0.162	0.432	4.86e-23
GNS	2.08e-21	-1.30885	0.266	0.506	3.85e-17
GOLGA3	1.77e-13	-0.28179	0.47	0.639	3.27e-09
GOLGA4	4.75e-09	2.03626	0.882	0.932	8.81e-05
GOLM1	2.1e-38	-2.28305	0.331	0.66	3.9e-34
GOLPH3	7.69e-07	-0.525671	0.295	0.419	0.0142406
GOLT1B	9.27e-08	-0.667233	0.652	0.515	0.0017167
GOPC	3.12e-13	3.59805	0.687	0.491	5.79e-09
GORASP1	2.96e-10	-0.428555	0.074	0.192	5.48e-06
GOT1	6.84e-14	0.598042	0.345	0.152	1.27e-09
GOT2	1.2e-07	-0.32063	0.458	0.588	0.00221634
GPAA1	1.21e-06	1.23137	0.632	0.513	0.0223541
GPANK1	7.07e-08	0.450214	0.275	0.145	0.00131038
GPAT4	7.02e-08	-0.652861	0.203	0.329	0.00130039
GPBP1L1	1.39e-10	-0.675755	0.191	0.344	2.57e-06
GPC1	1.74e-63	2.00204	0.534	0.062	3.22e-59
GPD2	1.25e-06	-0.361978	0.138	0.244	0.02318
GPN3	3.41e-11	1.23921	0.522	0.357	6.33e-07
GPR1	3.96e-19	0.506399	0.155	0	7.34e-15
GPR107	8.98e-12	-0.491754	0.147	0.306	1.66e-07
GPR161	5.79e-17	-0.52015	0.11	0.297	1.07e-12
GPR4	7.23e-121	-5.77098	0.003	0.573	1.34e-116
GPRC5D-AS1	1.13e-16	-0.336334	0.027	0.156	2.1e-12
GPS1	2.34e-06	0.737024	0.542	0.404	0.0433794
GPS2	2.7e-07	0.867872	0.461	0.321	0.00499312
GPSM3	2.09e-13	-0.864188	0.161	0.331	3.88e-09
GPX4	4.46e-12	6.79308	0.999	0.998	8.26e-08
GPX7	3.92e-15	1.334	0.318	0.126	7.27e-11
GPX8	1.73e-54	7.72274	0.923	0.686	3.21e-50
GRAMD2B	3.1e-28	0.716653	0.229	0.002	5.75e-24
GRAP	3.18e-38	-0.656032	0	0.201	5.89e-34
GRB10	1.07e-73	-2.93406	0.045	0.47	1.99e-69
GRB14	2.81e-72	-1.5064	0.001	0.368	5.2e-68
GREM1	2.57e-145	53.8996	0.814	0	4.76e-141
GRHPR	5.76e-09	1.23987	0.749	0.615	0.000106718
GRINA	5.04e-07	0.606224	0.468	0.329	0.00934637
GRK5	3.8e-09	-0.382858	0.083	0.197	7.03e-05
GRPEL1	5.84e-11	1.38957	0.696	0.543	1.08e-06
GRSF1	4.17e-15	1.10107	0.726	0.549	7.73e-11
GSDME	4.07e-31	1.12376	0.344	0.058	7.55e-27
GSE1	2.49e-12	0.488443	0.225	0.073	4.62e-08
GSK3A	2.7e-10	-0.685567	0.264	0.427	5e-06
GSK3B	2.62e-10	-0.63174	0.264	0.429	4.86e-06
GSN	3.12e-21	1.72674	0.574	0.308	5.78e-17
GSS	1.4e-13	1.02019	0.465	0.265	2.59e-09
GSTA4	1.65e-08	0.576936	0.323	0.182	0.000305813
GSTK1	2.04e-17	3.77006	0.635	0.404	3.78e-13
GSTM3	7.44e-39	2.26021	0.529	0.165	1.38e-34
GSTM4	1.07e-18	0.429844	0.174	0.011	1.98e-14
GSTO1	2.94e-104	30.0217	0.988	0.782	5.44e-100
GSTP1	2e-86	49.7059	1	0.949	3.71e-82
GSTZ1	2.06e-09	0.399612	0.251	0.111	3.82e-05
GTF2A2	3.5e-28	12.3595	0.975	0.923	6.49e-24
GTF2B	5.77e-44	1.66918	0.512	0.124	1.07e-39
GTF2F2	5.5e-13	1.14793	0.661	0.459	1.02e-08
GTF2H1	1.67e-06	-0.681051	0.261	0.385	0.0310196
GTF2H2	1.48e-13	0.769412	0.374	0.182	2.74e-09
GTF2H3	1.61e-08	0.935294	0.47	0.312	0.000297746
GTF2H5	2.09e-62	9.18051	0.934	0.692	3.87e-58
GTF3A	6.24e-37	7.82825	0.912	0.761	1.16e-32
GTF3C4	5.2e-07	-0.459292	0.186	0.306	0.00963128
GTF3C6	2.02e-10	6.31902	0.955	0.955	3.73e-06
GTPBP4	1.28e-15	1.82106	0.792	0.643	2.37e-11
GTPBP8	1.35e-06	0.482313	0.318	0.199	0.0250911
GUCD1	2.22e-23	-0.946411	0.173	0.419	4.11e-19
GYG1	6.81e-07	0.96859	0.53	0.4	0.0126106
GYPC	1.77e-138	8.08276	0.784	0	3.29e-134
HACD1	2.62e-55	11.3618	0.64	0.207	4.86e-51
HACD2	1.12e-15	-0.517379	0.142	0.333	2.07e-11
HACD4	3.89e-11	0.281475	0.194	0.058	7.22e-07
HADH	8.64e-13	0.577265	0.305	0.13	1.6e-08
HADHA	7.26e-12	2.45154	0.723	0.598	1.35e-07
HADHB	4.65e-21	1.32448	0.653	0.391	8.62e-17
HAGHL	2.38e-11	0.891974	0.326	0.162	4.41e-07
HAGLR	5.77e-22	-0.308226	0	0.115	1.07e-17
HAGLROS	1.31e-19	-0.317415	0	0.103	2.43e-15
HAND2	1.79e-83	2.88966	0.552	0	3.31e-79
HAND2-AS1	1.67e-25	0.686934	0.213	0.004	3.09e-21
HAPLN1	2.23e-27	1.82112	0.218	0	4.13e-23
HAS2	1.16e-114	26.4587	0.71	0.015	2.14e-110
HAT1	6.91e-37	3.89806	0.608	0.259	1.28e-32
HAUS1	7.01e-12	0.710444	0.552	0.359	1.3e-07
HAX1	3.1e-18	2.70008	0.843	0.731	5.74e-14
HBP1	2.69e-08	-0.382688	0.084	0.19	0.000498926
HCFC1	1.38e-06	-0.387828	0.297	0.425	0.0255108
HCFC1R1	4.02e-08	1.53613	0.468	0.321	0.000743992
HCLS1	6.45e-39	-0.964416	0.023	0.267	1.2e-34
HDAC1	6.38e-15	1.25604	0.595	0.387	1.18e-10
HDAC2	9.79e-11	1.01183	0.774	0.63	1.81e-06
HDAC7	2.8e-39	-2.14422	0.245	0.583	5.18e-35
HDAC8	1.85e-09	-0.818132	0.218	0.361	3.43e-05
HDDC2	1.59e-126	9.18904	0.847	0.152	2.95e-122
HDGF	9.83e-15	-1.34939	0.821	0.921	1.82e-10
HDGFL3	2.09e-39	-3.62476	0.603	0.859	3.87e-35
HDHD5	7.34e-07	-0.614267	0.317	0.449	0.0135945
HEBP1	4e-09	2.19731	0.631	0.491	7.41e-05
HECA	7.04e-12	-0.285777	0.022	0.115	1.3e-07
HECW2	1.91e-80	-2.36625	0.043	0.496	3.54e-76
HELZ	3e-07	-0.411903	0.256	0.393	0.00556424
HERC1	3.06e-07	-0.545147	0.209	0.333	0.00566949
HERC4	1.92e-77	13.5507	0.822	0.412	3.57e-73
HERPUD1	3.85e-12	39.9303	0.764	0.583	7.14e-08
HES1	1.84e-22	-2.58667	0.253	0.509	3.4e-18
HES2	1.31e-19	-0.378905	0	0.103	2.43e-15
HEXA	2.38e-08	0.637444	0.36	0.212	0.000440405
HEY2	1.22e-33	-0.713687	0	0.177	2.26e-29
HGF	2.87e-13	0.3474	0.106	0	5.31e-09
HGSNAT	3.14e-11	-0.513489	0.19	0.353	5.81e-07
HHEX	7.89e-96	-6.36178	0.069	0.596	1.46e-91
HHIP	4.87e-203	-59.5253	0.338	0.998	9.02e-199
HHIP-AS1	9.72e-136	-16.498	0.397	0.951	1.8e-131
HIBADH	1.3e-06	0.750588	0.37	0.254	0.0240802
HIBCH	2.53e-12	0.673634	0.33	0.154	4.68e-08
HIF1A	3.13e-38	14.8759	0.825	0.579	5.8e-34
HIGD1A	1.6e-31	4.8413	0.835	0.626	2.96e-27
HIGD2A	9.81e-22	4.16558	0.869	0.722	1.82e-17
HINT1	1.31e-79	86.26	1	0.998	2.43e-75
HINT2	2.8e-32	1.85674	0.655	0.34	5.19e-28
HIP1	1.05e-10	-0.370315	0.108	0.246	1.94e-06
HIP1R	4.29e-48	-0.961361	0.023	0.312	7.94e-44
HIPK1	3.11e-27	-0.852121	0.164	0.436	5.77e-23
HIPK2	7.01e-09	-0.795432	0.491	0.645	0.000129844
HIRA	1.68e-14	-0.567363	0.103	0.265	3.12e-10
HIVEP1	3.03e-10	-0.394463	0.097	0.226	5.61e-06
HIVEP2	3.7e-13	0.408708	0.149	0.021	6.85e-09
HLA-A	3.13e-47	3.78563	0.808	0.464	5.81e-43
HLA-B	6.6e-50	7.14266	0.623	0.214	1.22e-45
HLA-C	2.64e-37	3.97795	0.73	0.404	4.89e-33
HLA-E	5.88e-22	-4.88961	0.539	0.744	1.09e-17
HLTF	2.04e-12	1.02757	0.377	0.199	3.77e-08
HM13	8.49e-17	2.00555	0.799	0.603	1.57e-12
HMBOX1	5.99e-11	-0.347062	0.062	0.179	1.11e-06
HMBS	4.4e-13	0.689025	0.468	0.267	8.15e-09
HMG20B	2.25e-12	0.805836	0.596	0.417	4.17e-08
HMGA1	1.79e-43	-1.40219	1	1	3.31e-39
HMGB1	8.83e-11	-13.7026	0.999	0.998	1.64e-06
HMGCS1	1.23e-08	-1.31529	0.1	0.214	0.000227036
HMGN2	1.42e-56	3.65842	0.995	0.981	2.63e-52
HMGN3	3.56e-13	-2.32968	0.858	0.927	6.59e-09
HMMR	5.96e-10	1.65692	0.329	0.175	1.1e-05
HNRNPA0	1.69e-11	-1.06683	0.64	0.797	3.14e-07
HNRNPA2B1	2.42e-22	-15.9163	0.995	0.989	4.49e-18
HNRNPD	5.31e-18	1.13733	0.96	0.895	9.83e-14
HNRNPDL	4.67e-32	2.72766	0.961	0.876	8.64e-28
HNRNPF	3.55e-19	4.27527	0.91	0.784	6.58e-15
HNRNPH1	2.8e-09	4.07961	0.908	0.827	5.19e-05
HNRNPH3	3.24e-26	2.08206	0.916	0.78	6e-22
HNRNPL	3.83e-07	0.450475	0.447	0.314	0.00710051
HNRNPM	1.09e-10	-2.20552	0.858	0.748	2.01e-06
HNRNPUL1	6.36e-22	-2.90024	0.571	0.784	1.18e-17
HOMER1	5.58e-10	-0.364235	0.082	0.203	1.03e-05
HOOK3	9.85e-07	-1.05727	0.458	0.59	0.0182412
HOPX	6.58e-40	-1.9329	0.122	0.438	1.22e-35
HOXA5	1.14e-12	-0.455732	0.052	0.175	2.1e-08
HOXA9	2.65e-32	-3.50825	0.251	0.564	4.92e-28
HOXB2	5.29e-07	1.19332	0.369	0.248	0.00980947
HOXC10	5.52e-35	1.17392	0.281	0.004	1.02e-30
HOXC6	3.57e-37	0.925047	0.323	0.019	6.62e-33
HOXC8	6.07e-113	4.7549	0.699	0.013	1.12e-108
HOXC9	2.35e-32	1.27549	0.353	0.056	4.35e-28
HOXD1	2.16e-20	-0.434563	0	0.107	3.99e-16
HPCAL1	1.43e-69	-5.2791	0.292	0.744	2.65e-65
HPF1	7.82e-51	2.54307	0.681	0.256	1.45e-46
HPRT1	1.07e-17	2.10557	0.71	0.511	1.98e-13
HS2ST1	3.22e-10	-0.435059	0.131	0.276	5.96e-06
HSBP1	3.33e-100	37.5568	0.991	0.863	6.18e-96
HSBP1L1	5.23e-22	1.35853	0.403	0.145	9.68e-18
HSD17B10	8.53e-17	0.80718	0.669	0.436	1.58e-12
HSD17B12	1.04e-24	-2.70345	0.462	0.69	1.92e-20
HSD3B7	5.3e-16	0.444389	0.148	0.009	9.82e-12
HSDL1	1.39e-07	-0.3127	0.066	0.16	0.00256679
HSDL2	6.69e-16	0.84109	0.438	0.218	1.24e-11
HSF1	1.16e-12	-1.23269	0.381	0.568	2.15e-08
HSP90AA1	1.01e-90	64.2034	1	0.994	1.87e-86
HSP90AB1	1.54e-33	-3.22081	1	0.985	2.85e-29
HSP90B1	2.9e-44	13.6989	1	0.968	5.38e-40
HSPA12A	1.4e-13	0.29142	0.109	0	2.59e-09
HSPA1A	2.31e-35	1.37039	0.384	0.064	4.28e-31
HSPA1B	2.78e-08	0.391277	0.179	0.068	0.00051414
HSPA2	1.52e-15	0.489475	0.144	0.009	2.82e-11
HSPA4	2.35e-24	2.17891	0.797	0.566	4.36e-20
HSPA5	1.53e-20	49.7733	0.987	0.938	2.83e-16
HSPA8	1.91e-41	13.7201	0.996	0.97	3.55e-37
HSPB1	2.15e-72	16.8192	0.986	0.803	3.99e-68
HSPB11	3.36e-68	9.96782	0.874	0.506	6.22e-64
HSPB6	7.28e-79	2.87858	0.575	0.034	1.35e-74
HSPD1	2.38e-23	1.01045	0.996	0.964	4.4e-19
HSPE1	1.01e-41	23.5047	0.994	0.97	1.88e-37
HSPG2	5.51e-167	-35.3307	0.473	0.976	1.02e-162
HTATIP2	1.94e-10	-1.13184	0.253	0.432	3.59e-06
HUWE1	2.04e-09	-1.80054	0.522	0.658	3.78e-05
HYAL2	6.43e-100	-23.2026	0.544	0.912	1.19e-95
HYI	2.23e-07	-0.890697	0.803	0.722	0.00412838
HYLS1	3.12e-07	0.271565	0.155	0.058	0.00578303
HYOU1	3.35e-46	-2.88857	0.381	0.739	6.2e-42
IAH1	2.72e-61	5.6314	0.862	0.532	5.04e-57
ICA1	1.86e-45	-0.697315	0	0.237	3.45e-41
ICAM2	2.76e-197	-25.7883	0.001	0.838	5.11e-193
ICMT	3.99e-20	-1.28033	0.351	0.583	7.39e-16
ID1	1.51e-12	34.9051	0.925	0.908	2.79e-08
ID2	4.62e-08	9.15589	0.43	0.286	0.000855958
ID3	1.21e-101	113.535	0.988	0.94	2.23e-97
ID4	6.09e-25	2.00788	0.2	0	1.13e-20
IDH3B	6.28e-15	1.16746	0.519	0.312	1.16e-10
IDH3G	5.02e-27	1.47665	0.59	0.297	9.29e-23
IDI1	6.16e-07	-0.65371	0.316	0.447	0.0114075
IER2	2.77e-28	5.14394	0.826	0.647	5.13e-24
IER3	5.55e-24	28.2891	0.894	0.788	1.03e-19
IER3IP1	3.93e-25	10.2287	0.899	0.793	7.28e-21
IER5	1.46e-14	0.703679	0.265	0.088	2.7e-10
IFFO2	4.14e-11	-0.26446	0.043	0.15	7.67e-07
IFI27	4e-73	3.46368	0.035	0.453	7.41e-69
IFI27L2	2.85e-85	7.60321	0.803	0.286	5.28e-81
IFI35	1.07e-07	0.372813	0.184	0.077	0.00198231
IFI6	1.78e-07	0.463237	0.184	0.079	0.00328867
IFIT5	4.97e-14	0.482011	0.179	0.034	9.21e-10
IFITM2	1.33e-37	2.78515	0.877	0.654	2.46e-33
IFITM3	5.03e-67	21.9503	0.926	0.643	9.31e-63
IFNAR2	1.96e-08	-0.463246	0.168	0.301	0.000363882
IFNGR2	6.28e-09	1.789	0.56	0.4	0.000116348
IFRD2	2.02e-18	-1.43495	0.605	0.782	3.74e-14
IFT27	3.53e-08	0.565694	0.308	0.173	0.00065466
IFT43	4.21e-25	1.1586	0.462	0.182	7.81e-21
IFT57	1.06e-31	5.04456	0.751	0.489	1.96e-27
IFT81	6.99e-11	0.768451	0.279	0.124	1.3e-06
IFT88	1.25e-07	0.328045	0.223	0.105	0.002309
IGBP1	1.7e-07	0.599071	0.499	0.348	0.00314944
IGF2BP1	1.08e-14	-1.42467	0.286	0.494	2.01e-10
IGF2BP2	6.89e-09	-1.71201	0.626	0.741	0.000127688
IGF2BP3	8.36e-147	-9.98383	0.281	0.919	1.55e-142
IGFBP1	5.82e-30	-0.681369	0	0.158	1.08e-25
IGFBP2	8.36e-60	-5.71297	0.003	0.314	1.55e-55
IGFBP3	1.62e-11	-1.84303	0.071	0.199	3e-07
IGFBP4	6.18e-37	39.154	0.951	0.85	1.15e-32
IGFBP5	1.22e-17	115.926	0.143	0	2.27e-13
IGFBP6	1.66e-154	25.6734	0.913	0.154	3.07e-150
IGFBP7	2.25e-45	79.3541	0.986	0.897	4.16e-41
IK	2.03e-34	1.87365	0.71	0.378	3.77e-30
IKBIP	5.95e-34	8.28233	0.873	0.652	1.1e-29
IKZF5	8.32e-12	-0.278088	0.036	0.143	1.54e-07
IL11	1.74e-43	6.32279	0.342	0.006	3.23e-39
IL11RA	2.07e-09	0.264801	0.121	0.024	3.84e-05
IL13RA1	5.01e-50	-1.75846	0.226	0.615	9.28e-46
IL15	2.75e-08	0.305056	0.125	0.032	0.00051031
IL15RA	1.63e-33	-0.55985	0.019	0.231	3.01e-29
IL17D	2.19e-16	-0.300644	0.013	0.122	4.07e-12
IL17RA	9.45e-16	-0.509655	0.101	0.276	1.75e-11
IL18BP	1.21e-15	-0.262371	0.01	0.111	2.24e-11
IL1B	3.38e-38	22.1513	0.295	0	6.26e-34
IL1RL1	4.16e-245	-74.8066	0	0.981	7.7e-241
IL4R	1.17e-20	-0.95781	0.108	0.314	2.16e-16
IL6ST	3.35e-51	-2.99229	0.726	0.929	6.2e-47
IL7R	8e-22	2.72697	0.416	0.171	1.48e-17
ILF2	2.08e-67	8.29745	0.961	0.739	3.85e-63
ILF3	2.91e-19	1.22129	0.749	0.88	5.39e-15
ILK	3.06e-21	2.10739	0.77	0.536	5.67e-17
ILRUN	3.22e-08	-0.460247	0.17	0.303	0.000597419
IMMP1L	1.21e-07	0.469714	0.27	0.145	0.00224999
IMMT	2.79e-08	0.895188	0.61	0.464	0.000517385
IMP3	1.27e-45	3.98944	0.775	0.483	2.36e-41
IMP4	9.29e-11	1.29009	0.734	0.605	1.72e-06
IMPA2	6.96e-15	0.895184	0.226	0.06	1.29e-10
IMPDH1	4.13e-10	-1.31865	0.457	0.611	7.65e-06
INAFM1	5.82e-25	1.12917	0.33	0.077	1.08e-20
INHBA	2.55e-74	25.0333	0.84	0.453	4.72e-70
INO80C	1.99e-08	-0.735812	0.377	0.521	0.000368437
INPP4A	7.97e-11	-0.310094	0.051	0.16	1.48e-06
INPP5D	1.51e-23	-0.325237	0	0.124	2.8e-19
INPPL1	4e-11	-0.34729	0.221	0.389	7.42e-07
INSIG2	3.04e-07	-0.380224	0.127	0.237	0.00563511
INSYN2B	8.58e-79	-2.91329	0.106	0.59	1.59e-74
INTS1	7.89e-12	-0.69694	0.243	0.417	1.46e-07
INTS10	1.65e-06	-0.727502	0.345	0.47	0.0306042
IP6K1	1.11e-09	-0.452752	0.14	0.278	2.05e-05
IPO11	4.67e-58	-2.402	0.119	0.521	8.64e-54
IPO7	2.66e-24	-3.84321	0.66	0.842	4.93e-20
IPO9	2.04e-21	-1.14961	0.261	0.515	3.79e-17
IPP	1.08e-06	0.360127	0.144	0.056	0.0200905
IPPK	1.34e-09	-0.501107	0.094	0.216	2.48e-05
IRAK1	3.41e-43	-3.29841	0.478	0.78	6.31e-39
IRAK4	7.24e-07	0.522925	0.221	0.111	0.0134105
IREB2	2.76e-11	-0.874427	0.301	0.47	5.11e-07
IRF2	1.93e-07	0.484975	0.236	0.12	0.00357703
IRF2BP2	2.27e-20	-0.355291	0.326	0.581	4.2e-16
IRF9	6.45e-09	0.526698	0.205	0.083	0.000119447
IRGQ	4.61e-17	-0.615107	0.086	0.259	8.55e-13
IRS1	2.91e-47	1.58448	0.368	0.009	5.39e-43
IRX3	8.14e-15	0.434906	0.119	0	1.51e-10
ISCA1	2.85e-07	-1.33276	0.536	0.669	0.00528587
ISCA2	6.12e-32	2.09455	0.612	0.293	1.13e-27
ISCU	5.62e-08	1.88886	0.784	0.665	0.00104114
ISG15	5.79e-37	25.2502	0.716	0.391	1.07e-32
ISG20L2	4.59e-17	-1.88312	0.252	0.462	8.51e-13
ISOC2	2.92e-10	2.6749	0.755	0.613	5.42e-06
ITFG1	8.18e-10	0.400615	0.365	0.205	1.52e-05
ITGA1	7.14e-12	0.462686	0.109	0.006	1.32e-07
ITGA3	7.1e-23	1.34463	0.457	0.19	1.32e-18
ITGA4	8.5e-45	1.38529	0.382	0.026	1.57e-40
ITGA5	3.49e-160	-18.1563	0.532	0.985	6.47e-156
ITGA6	3.7e-16	-1.46244	0.252	0.453	6.86e-12
ITGAV	1.26e-81	-7.96026	0.379	0.831	2.33e-77
ITGB1	1.15e-32	22.1421	0.997	0.996	2.13e-28
ITGB1BP1	3.17e-17	-5.11644	0.886	0.953	5.87e-13
ITGB3	1.21e-12	-0.337275	0.035	0.145	2.25e-08
ITM2B	2.29e-29	6.75225	0.9	0.707	4.24e-25
ITM2C	7.62e-78	5.24554	0.555	0.024	1.41e-73
ITPA	1.82e-34	2.06503	0.735	0.449	3.38e-30
ITPK1	9.58e-13	-0.419054	0.1	0.25	1.77e-08
ITPR2	6.29e-49	-5.21331	0.505	0.831	1.16e-44
ITPR3	2.33e-22	-1.05529	0.138	0.37	4.32e-18
ITPRID2	1.2e-17	5.08945	0.726	0.536	2.22e-13
ITPRIP	1.23e-07	-0.33242	0.14	0.261	0.00228565
ITPRIPL2	6.5e-13	-0.7822	0.264	0.453	1.2e-08
ITSN1	9.11e-24	-1.20415	0.288	0.556	1.69e-19
ITSN2	8.22e-10	-0.680341	0.271	0.425	1.52e-05
IVNS1ABP	1.57e-30	-1.14952	0.212	0.517	2.92e-26
JADE1	3.42e-37	-2.61292	0.17	0.489	6.35e-33
JADE2	1.21e-16	-0.422285	0.056	0.209	2.23e-12
JAG1	1.24e-68	-1.74901	0.038	0.438	2.29e-64
JAG2	5.05e-73	-1.49129	0	0.368	9.35e-69
JAK1	3.22e-71	-13.462	0.765	0.951	5.97e-67
JAM3	5.74e-07	-0.371047	0.231	0.357	0.0106328
JAZF1	1.75e-06	0.448995	0.255	0.143	0.0324115
JKAMP	1.47e-26	2.3185	0.64	0.355	2.72e-22
JMJD1C	1.71e-13	-1.48234	0.395	0.573	3.18e-09
JMJD6	5.04e-10	0.760552	0.344	0.19	9.34e-06
JOSD1	2.9e-29	-1.21841	0.162	0.444	5.37e-25
JOSD2	1.28e-29	2.32437	0.684	0.412	2.37e-25
JPT1	4.67e-08	58.0138	0.995	0.989	0.000865111
JPT2	9.06e-07	-0.724007	0.347	0.472	0.0167767
JUNB	1.2e-82	6.33355	0.664	0.107	2.23e-78
KANK1	3.93e-19	-0.724422	0.149	0.365	7.28e-15
KANK3	8.79e-21	-0.667561	0	0.109	1.63e-16
KANSL1	1.04e-07	-0.706453	0.295	0.429	0.00192629
KAZN	3.33e-11	0.369899	0.169	0.043	6.17e-07
KCNC4	1.36e-26	-0.752605	0.006	0.16	2.52e-22
KCNE4	6.83e-22	1.24023	0.177	0	1.26e-17
KCNK2	4.5e-16	0.394122	0.13	0	8.34e-12
KCNMA1	1.72e-98	39.8938	0.634	0.009	3.19e-94
KCTD12	1.37e-190	-18.7964	0.096	0.908	2.53e-186
KDELR1	8.77e-52	14.934	0.974	0.848	1.62e-47
KDELR2	2.17e-32	22.2744	0.997	0.979	4.02e-28
KDELR3	4.27e-75	7.09244	0.86	0.432	7.92e-71
KDM2B	1.36e-11	-0.390476	0.082	0.216	2.52e-07
KDR	7.43e-53	-2.13435	0	0.274	1.38e-48
KDSR	3.31e-07	-0.582818	0.301	0.432	0.00612849
KHDRBS3	5.68e-08	1.07829	0.3	0.167	0.00105151
KHSRP	2.09e-28	-1.93755	0.527	0.782	3.86e-24
KIAA0100	5.91e-38	-1.79822	0.26	0.603	1.09e-33
KIAA0930	6.49e-08	-0.382178	0.139	0.259	0.00120261
KIAA1191	1.84e-27	-1.44813	0.269	0.549	3.4e-23
KIAA1217	5.78e-13	0.280859	0.104	0	1.07e-08
KIAA1549L	2.86e-15	-0.710513	0.125	0.301	5.31e-11
KIAA1586	2.77e-11	0.690744	0.305	0.141	5.14e-07
KIAA1671	1.41e-44	-0.915547	0.019	0.286	2.62e-40
KIAA2013	3.54e-11	-1.12624	0.378	0.538	6.57e-07
KIF13A	2.38e-13	-1.12608	0.262	0.444	4.41e-09
KIF13B	1.81e-20	-0.572636	0.038	0.199	3.35e-16
KIF18A	9.97e-10	0.357437	0.145	0.036	1.85e-05
KIF1B	3.83e-12	-0.926322	0.368	0.549	7.09e-08
KIF1C	8.21e-46	-4.93419	0.279	0.654	1.52e-41
KIF22	2.64e-07	0.657486	0.226	0.111	0.00488588
KIF23	8.05e-14	8.80631	0.266	0.094	1.49e-09
KIF2A	9.9e-13	1.1497	0.549	0.37	1.83e-08
KIF3B	7.8e-07	-0.632394	0.209	0.335	0.0144527
KIF3C	1.05e-09	-0.324144	0.071	0.184	1.95e-05
KIFAP3	1.63e-07	0.384694	0.197	0.088	0.00301862
KIFC3	1.21e-09	0.60664	0.534	0.374	2.24e-05
KIN	4.5e-07	0.529648	0.355	0.226	0.0083308
KITLG	1.08e-12	0.482545	0.247	0.085	2e-08
KLF11	1.41e-12	-0.282429	0.014	0.103	2.62e-08
KLF13	1.89e-06	-0.292678	0.157	0.267	0.0349498
KLF16	8.38e-12	-0.629158	0.14	0.293	1.55e-07
KLF2	3.3e-15	5.18371	0.665	0.483	6.11e-11
KLF6	1.07e-07	-4.5553	0.869	0.929	0.00198645
KLF7	3.16e-11	-1.09885	0.174	0.331	5.85e-07
KLHDC3	7.51e-14	-0.754478	0.266	0.462	1.39e-09
KLHL13	4.13e-55	-0.876848	0	0.284	7.65e-51
KLHL18	1.93e-09	-0.652468	0.182	0.323	3.57e-05
KLHL2	2.21e-08	-0.323377	0.052	0.143	0.000409545
KLHL21	5.26e-11	-0.343861	0.087	0.218	9.74e-07
KLHL4	7.41e-24	-0.621896	0.031	0.205	1.37e-19
KLHL42	2.11e-06	-0.414574	0.261	0.38	0.0391651
KLHL5	1.53e-12	-0.927587	0.305	0.483	2.83e-08
KMT2C	2.95e-08	-0.99262	0.322	0.457	0.000546709
KMT2D	1.35e-13	-0.475119	0.084	0.233	2.51e-09
KMT5A	2.47e-07	-0.639719	0.286	0.421	0.00457242
KPNA1	1.25e-06	-0.403072	0.297	0.432	0.0230989
KPNA2	1.19e-16	14.9723	0.735	0.549	2.2e-12
KPNA4	7.29e-21	-0.932777	0.616	0.797	1.35e-16
KPNA6	1.19e-14	-1.26535	0.406	0.6	2.2e-10
KPNB1	3.22e-12	-5.6569	0.947	0.974	5.97e-08
KRBOX1	8.25e-41	2.97422	0.327	0.009	1.53e-36
KRR1	1.81e-19	1.88415	0.716	0.506	3.36e-15
KRT10	2.45e-54	16.3778	0.994	0.968	4.55e-50
KRT18	2.48e-13	26.2714	0.865	0.791	4.59e-09
KRT19	3.57e-108	117.174	0.736	0.077	6.61e-104
KRT7	9.69e-127	-55.1504	0.079	0.705	1.8e-122
KRT8	2.22e-125	23.4817	0.874	0.259	4.12e-121
KRT80	4.2e-36	-0.760144	0.017	0.237	7.78e-32
KRTAP1-5	1.19e-12	3.73192	0.101	0	2.21e-08
KRTAP2-3	8.4e-18	15.7332	0.144	0	1.56e-13
KRTCAP2	8.79e-53	12.6949	0.938	0.752	1.63e-48
KSR1	1.2e-30	-0.670628	0.034	0.248	2.23e-26
KSR2	1.55e-25	-0.379809	0	0.135	2.87e-21
KTI12	6.04e-09	0.684942	0.295	0.156	0.000111945
KTN1	2.47e-17	2.82321	0.96	0.987	4.58e-13
KYAT3	3.26e-10	0.421225	0.283	0.13	6.04e-06
L3HYPDH	9.86e-25	2.38038	0.523	0.256	1.83e-20
L3MBTL3	5.41e-21	-1.06814	0.123	0.338	1e-16
LACTB	1.69e-43	15.1046	0.722	0.389	3.14e-39
LACTB2	4.92e-16	1.35942	0.351	0.15	9.12e-12
LAMA4	8.52e-186	-12.6383	0.052	0.865	1.58e-181
LAMA5	7.09e-43	-1.17782	0.055	0.35	1.31e-38
LAMB1	3.21e-48	-9.82196	0.423	0.75	5.95e-44
LAMP1	1.46e-16	-0.381118	0.591	0.765	2.71e-12
LAMTOR2	1.53e-11	2.42454	0.788	0.647	2.83e-07
LAMTOR4	5.63e-08	2.00084	0.917	0.878	0.00104294
LAMTOR5	9.35e-18	17.5912	0.969	0.915	1.73e-13
LAP3	2.74e-16	1.19721	0.566	0.348	5.07e-12
LAPTM4A	5.41e-114	17.4659	0.981	0.65	1e-109
LAPTM5	3.95e-58	-1.31575	0.004	0.31	7.33e-54
LARP1	6.24e-21	-2.84544	0.691	0.848	1.16e-16
LARP4B	2.04e-24	-1.10599	0.229	0.509	3.79e-20
LARP6	2.55e-108	9.6918	0.881	0.338	4.73e-104
LARP7	4.44e-07	0.55575	0.469	0.327	0.00823291
LATS1	7.12e-09	-0.272191	0.126	0.254	0.000131888
LATS2	6.55e-46	-1.86655	0.234	0.609	1.21e-41
LAYN	1.56e-93	5.37038	0.605	0.004	2.88e-89
LCMT1	2.23e-10	0.715156	0.412	0.244	4.13e-06
LCOR	6.52e-15	-0.72896	0.282	0.489	1.21e-10
LDB1	1.93e-06	-0.257522	0.094	0.186	0.0357001
LDHA	8.58e-110	44.4465	1	0.991	1.59e-105
LDHB	1.15e-56	5.08697	0.997	0.921	2.13e-52
LDLR	1.59e-21	-0.852438	0.19	0.429	2.94e-17
LDLRAD3	5.86e-10	-0.269534	0.045	0.145	1.09e-05
LDLRAP1	1.84e-06	-0.289813	0.134	0.239	0.0341456
LDOC1	3.8e-15	1.80194	0.436	0.231	7.03e-11
LEMD2	3.68e-09	-0.322193	0.104	0.226	6.82e-05
LENG1	9.97e-10	0.491091	0.251	0.111	1.85e-05
LENG8	2.03e-08	-0.744035	0.26	0.4	0.000376463
LEO1	6.09e-10	0.451254	0.423	0.259	1.13e-05
LEPROTL1	4e-14	1.43706	0.644	0.462	7.41e-10
LETM1	4.12e-13	-0.893664	0.31	0.498	7.64e-09
LETM2	1.21e-17	1.27887	0.279	0.081	2.25e-13
LGALS1	6.39e-184	698.987	1	1	1.18e-179
LGALS3	8.45e-137	29.1928	0.927	0.314	1.57e-132
LGALS3BP	4.28e-75	2.53368	0.509	0	7.92e-71
LHFPL2	4.14e-31	-0.981068	0.109	0.382	7.67e-27
LIF	5.49e-39	6.52455	0.3	0	1.02e-34
LIMA1	5.86e-22	4.83294	0.914	0.838	1.09e-17
LIMCH1	1.07e-36	1.67775	0.284	0	1.99e-32
LIMK2	8.35e-09	-0.417555	0.135	0.261	0.000154711
LIMS2	1.04e-20	-2.02724	0.139	0.355	1.93e-16
LIN54	9.42e-07	-0.370644	0.06	0.141	0.0174438
LIN7A	5.57e-35	1.61273	0.416	0.092	1.03e-30
LIN7B	4.13e-09	0.261665	0.147	0.041	7.65e-05
LINC00342	4.76e-40	-1.68884	0.066	0.359	8.82e-36
LINC00472	2.88e-23	-1.18812	0.069	0.274	5.34e-19
LINC00607	1.23e-83	-3.57182	0.01	0.44	2.27e-79
LINC00632	1.48e-26	0.975773	0.319	0.06	2.73e-22
LINC00662	7.87e-07	0.617613	0.244	0.132	0.0145724
LINC00702	6.79e-11	0.285189	0.118	0.015	1.26e-06
LINC01013	9.92e-140	-3.83545	0.001	0.641	1.84e-135
LINC01197	2.85e-63	-1.05185	0	0.323	5.27e-59
LINC01357	1.44e-16	-0.489215	0.048	0.194	2.67e-12
LINC01611	2.32e-22	-0.289121	0	0.118	4.29e-18
LINC01615	1.77e-10	0.394932	0.114	0.015	3.28e-06
LINC02056	4.1e-12	0.341778	0.106	0.004	7.6e-08
LINC02381	1.58e-12	0.306697	0.105	0.002	2.93e-08
LINC02742	3.24e-25	-0.53388	0.004	0.145	6e-21
LINC02762	5.5e-13	-2.23951	0.336	0.517	1.02e-08
LINC02802	2.03e-95	12.0902	0.895	0.459	3.75e-91
LIPA	1.29e-10	0.394031	0.187	0.058	2.38e-06
LIPG	1.43e-85	-4.76933	0	0.423	2.65e-81
LITAF	9.91e-50	1.64751	0.482	0.077	1.84e-45
LLPH	2.95e-14	1.97514	0.597	0.415	5.46e-10
LMAN1	5.3e-36	5.93562	0.962	0.848	9.83e-32
LMBR1	6.27e-07	-0.301739	0.087	0.182	0.0116193
LMNA	4.96e-96	18.0974	1	0.94	9.19e-92
LMNB2	2e-36	-7.84825	0.423	0.726	3.7e-32
LMO2	5.49e-49	-0.808412	0.001	0.259	1.02e-44
LMO4	2.98e-14	7.19951	0.382	0.19	5.53e-10
LMO7	1.59e-94	34.7361	0.725	0.139	2.94e-90
LMO7-AS1	1.07e-14	0.359213	0.123	0.002	1.99e-10
LMOD1	8.92e-24	0.743581	0.191	0	1.65e-19
LMTK2	7.07e-11	-0.280353	0.04	0.143	1.31e-06
LNCOG	1.11e-11	-0.29143	0.034	0.137	2.05e-07
LNPEP	7.14e-07	-1.1063	0.238	0.361	0.0132279
LONP1	6.65e-10	-0.747219	0.225	0.376	1.23e-05
LOXL1	4.79e-78	3.02657	0.57	0.034	8.88e-74
LOXL1-AS1	2.16e-14	0.536712	0.175	0.03	4e-10
LOXL3	5.53e-28	0.759248	0.231	0.004	1.02e-23
LPAR1	2.87e-98	3.50745	0.623	0.002	5.31e-94
LPCAT1	1.36e-26	-1.31464	0.135	0.393	2.52e-22
LPCAT2	3.82e-26	-1.47862	0.197	0.468	7.08e-22
LPIN1	1.77e-10	-0.521029	0.134	0.274	3.27e-06
LPXN	8.3e-63	7.64464	0.588	0.118	1.54e-58
LRFN4	5.19e-12	-0.623837	0.196	0.374	9.62e-08
LRIG3	1.9e-08	-0.376901	0.056	0.15	0.000351677
LRP1	1.58e-55	1.90052	0.403	0	2.93e-51
LRP12	3.33e-16	0.770319	0.352	0.141	6.17e-12
LRP5	6.2e-07	-0.842471	0.171	0.293	0.0114923
LRP8	2.18e-13	-0.510218	0.14	0.31	4.03e-09
LRPAP1	2.99e-17	2.27242	0.719	0.487	5.53e-13
LRR1	2.93e-14	2.04859	0.56	0.368	5.42e-10
LRRC17	1.27e-18	1.13931	0.251	0.056	2.34e-14
LRRC32	6.62e-50	-1.06145	0.023	0.321	1.23e-45
LRRC42	1.03e-30	1.26708	0.504	0.184	1.91e-26
LRRC57	5.1e-12	-0.446323	0.096	0.239	9.44e-08
LRRC58	1.25e-07	-0.928939	0.323	0.462	0.00232113
LRRC75A	9.24e-12	2.14409	0.317	0.154	1.71e-07
LRRC8A	1.65e-92	-4.4649	0.182	0.718	3.05e-88
LRRC8B	4.85e-22	-0.460158	0.035	0.203	8.99e-18
LRRC8C	2.68e-30	-1.56692	0.132	0.408	4.96e-26
LRRC8D	3.95e-19	-0.661152	0.153	0.37	7.32e-15
LRRFIP1	8.6e-10	-1.85288	0.808	0.887	1.59e-05
LRRFIP2	1.51e-11	-1.94214	0.638	0.763	2.8e-07
LRRK1	9.34e-09	-0.295614	0.062	0.162	0.000173073
LSG1	1.29e-07	-0.571233	0.257	0.397	0.00238604
LSM1	9.66e-20	5.03297	0.891	0.791	1.79e-15
LSM14A	6.02e-10	-0.958854	0.462	0.635	1.12e-05
LSM2	1.2e-07	1.16823	0.847	0.806	0.00221898
LSM3	1.13e-33	13.1589	0.936	0.844	2.09e-29
LSM4	8.44e-14	3.85899	0.956	0.904	1.56e-09
LSM5	4.24e-26	16.4626	0.939	0.891	7.86e-22
LSM6	4.41e-17	4.91466	0.796	0.622	8.17e-13
LSM7	8.93e-71	15.3104	0.97	0.786	1.65e-66
LSM8	1.91e-08	6.38509	0.781	0.705	0.00035379
LTBP1	6.62e-09	2.27789	0.705	0.534	0.000122596
LTBP2	4.57e-46	-3.70025	0.37	0.735	8.46e-42
LTBP3	2.29e-07	-0.28055	0.262	0.404	0.00423619
LTV1	1.66e-14	1.4275	0.587	0.387	3.08e-10
LUM	2.67e-76	19.2977	0.518	0	4.94e-72
LUZP1	2.7e-25	-4.24715	0.591	0.795	5.01e-21
LY6E	3.26e-50	8.0253	0.84	0.553	6.04e-46
LYL1	4.04e-131	-7.65757	0.21	0.855	7.48e-127
LYPD1	3.55e-07	-1.79013	0.371	0.502	0.00657401
LYPLA1	1.03e-17	-1.50665	0.679	0.848	1.91e-13
LYPLAL1	1.03e-15	1.25908	0.451	0.235	1.9e-11
LYSMD2	4.47e-20	1.64163	0.394	0.158	8.28e-16
MACF1	6.93e-51	-7.85639	0.651	0.891	1.28e-46
MAD1L1	7.14e-09	0.661654	0.256	0.124	0.000132348
MAD2L1	1.84e-15	5.83664	0.452	0.25	3.41e-11
MAFF	3.01e-25	-1.47234	0.213	0.476	5.58e-21
MAFG	7.93e-09	-0.802311	0.352	0.509	0.000146965
MAFK	3.36e-08	-0.292253	0.106	0.222	0.000621763
MAGED1	6.51e-29	3.1011	0.797	0.53	1.21e-24
MAGED2	1.13e-34	1.89412	0.706	0.363	2.1e-30
MAGEF1	3.87e-20	0.874718	0.319	0.094	7.17e-16
MAGEH1	1.76e-13	0.513641	0.316	0.13	3.26e-09
MAGI2-AS3	1.43e-07	2.1898	0.671	0.564	0.00264584
MAGI3	5e-07	-0.380089	0.083	0.177	0.00926462
MAGOH	1.07e-38	7.02051	0.771	0.451	1.98e-34
MAGOHB	6.04e-25	1.49703	0.704	0.423	1.12e-20
MAGT1	5.03e-07	-1.00794	0.399	0.526	0.00932556
MAIP1	1.76e-09	0.724052	0.356	0.197	3.27e-05
MALAT1	1.64e-21	Inf	0.997	0.994	3.04e-17
MALL	1.65e-55	-2.4293	0.235	0.673	3.06e-51
MALSU1	5.35e-30	5.10011	0.806	0.543	9.91e-26
MALT1	1.35e-11	0.527964	0.235	0.085	2.5e-07
MAML2	1.84e-25	1.29877	0.458	0.175	3.41e-21
MAML3	1.21e-19	-0.388311	0.017	0.15	2.25e-15
MAMSTR	1.15e-11	0.394563	0.125	0.015	2.13e-07
MAN1A1	2.51e-08	0.364064	0.199	0.081	0.000465839
MAN2A2	2.07e-12	-0.388224	0.057	0.184	3.83e-08
MAN2C1	1.81e-12	-0.491082	0.14	0.303	3.35e-08
MANBA	2.27e-15	0.527746	0.16	0.017	4.2e-11
MANBAL	3.92e-07	1.35357	0.469	0.342	0.00726396
MANCR	1.29e-52	-1.89468	0.026	0.34	2.39e-48
MANEA	4.86e-08	-0.343992	0.127	0.248	0.000899778
MANF	8.53e-40	3.60426	0.931	0.761	1.58e-35
MANSC1	7.01e-42	-0.724455	0.03	0.297	1.3e-37
MAOA	4.57e-35	-0.803178	0.029	0.261	8.47e-31
MAP1A	2.92e-95	4.75968	0.674	0.064	5.4e-91
MAP1B	2.17e-08	13.7421	0.994	0.996	0.000402243
MAP2	3.82e-23	-0.35706	0.001	0.126	7.08e-19
MAP2K1	5.78e-10	-0.807359	0.284	0.44	1.07e-05
MAP3K11	2.17e-42	-1.53717	0.183	0.532	4.01e-38
MAP3K3	1.01e-45	-1.28741	0.097	0.44	1.88e-41
[truncated: 2,270 more rows]

## Sheet: Table SD6
Table SD6 - Differentially expressed genes in Cluster 4 of integrated scRNA-seq analysis of three HUCMSC and two HUVEC samples (passage 6)
gene	p_val	avg_log2FC	pct.1	pct.2	p_val_adj
A1BG	9.83e-35	1.40541	0.364	0.056	1.82e-30
AADAT	1.06e-12	0.353109	0.146	0.021	1.97e-08
AAK1	7.7e-17	-1.41847	0.654	0.809	1.43e-12
AAMDC	5.5e-11	1.64243	0.787	0.639	1.02e-06
AARS2	2.12e-06	-0.33694	0.114	0.21	0.0392546
AARSD1	8.85e-10	0.799222	0.507	0.348	1.64e-05
AASDHPPT	4.77e-07	0.862408	0.683	0.584	0.00883677
AASS	8.21e-08	-0.330185	0.15	0.273	0.00152131
AATF	2.79e-11	0.500253	0.547	0.354	5.16e-07
ABCA3	1.5e-48	-0.938121	0.01	0.283	2.78e-44
ABCA5	8e-07	-0.322491	0.08	0.17	0.0148282
ABCB10	1.6e-09	-0.582721	0.144	0.281	2.97e-05
ABCB6	1.36e-06	-0.355846	0.103	0.2	0.0251447
ABCC1	1.58e-22	-1.11638	0.202	0.446	2.93e-18
ABCC3	1.11e-28	0.863298	0.274	0.024	2.05e-24
ABCC4	4.63e-14	-0.990627	0.192	0.373	8.58e-10
ABCC5	5.41e-07	-0.313625	0.094	0.193	0.0100205
ABCD4	5.62e-07	-0.525733	0.136	0.245	0.0104181
ABHD11	2.2e-16	0.79831	0.394	0.174	4.07e-12
ABHD17A	3.9e-09	-1.63928	0.646	0.766	7.22e-05
ABHD2	3.92e-24	-1.01853	0.397	0.676	7.25e-20
ABHD5	6.6e-07	-0.939294	0.33	0.468	0.0122251
ABI3	3.09e-123	-2.88678	0.007	0.592	5.73e-119
ABI3BP	3.79e-10	-0.437591	0.103	0.236	7.01e-06
ABL1	7.11e-42	-1.62302	0.281	0.635	1.32e-37
ABL2	3.84e-76	10.2644	0.594	0.914	7.11e-72
ABLIM1	1.29e-29	-0.695401	0.016	0.202	2.39e-25
ABLIM3	1.06e-37	-1.16188	0.136	0.455	1.96e-33
ABR	2.1e-10	-0.553952	0.248	0.414	3.89e-06
ABRACL	2.68e-08	-2.73629	0.871	0.912	0.000496678
AC002558.3	3.02e-09	-0.389492	0.087	0.206	5.59e-05
AC005670.3	1.45e-09	-0.481823	0.17	0.313	2.68e-05
AC007998.3	8.15e-14	-0.334488	0.01	0.101	1.51e-09
AC008149.2	9.08e-13	-0.265583	0.016	0.107	1.68e-08
AC008568.1	1.61e-23	-24.7946	0	0.124	2.98e-19
AC008875.3	3.92e-23	-0.812326	0.087	0.303	7.27e-19
AC010327.4	1.04e-14	0.45059	0.142	0.011	1.93e-10
AC015813.1	4.36e-11	-0.507275	0.103	0.24	8.08e-07
AC016831.1	8.61e-11	0.282485	0.215	0.075	1.59e-06
AC022613.1	4.65e-09	0.379007	0.163	0.052	8.62e-05
AC025171.2	1.09e-07	-0.255286	0.04	0.12	0.00202004
AC026401.3	4.96e-09	-0.750446	0.18	0.318	9.18e-05
AC037198.1	8.98e-30	-0.687538	0.08	0.333	1.66e-25
AC067852.2	7.48e-07	-0.307927	0.085	0.178	0.0138503
AC073130.1	2.61e-45	-0.980378	0.026	0.307	4.83e-41
AC073611.1	3.67e-10	0.414692	0.192	0.064	6.79e-06
AC083799.1	1.81e-15	-0.292678	0.025	0.144	3.35e-11
AC083855.2	2.16e-23	-0.633453	0.061	0.262	4e-19
AC087392.1	3.73e-17	0.642237	0.149	0.004	6.92e-13
AC090152.1	5.5e-09	-0.444136	0.107	0.227	0.000101927
AC090229.1	9.42e-13	-0.305286	0.016	0.107	1.74e-08
AC091607.2	2.97e-08	0.321879	0.14	0.041	0.000550363
AC092069.1	5.77e-15	1.14071	0.292	0.109	1.07e-10
AC092683.1	8.43e-12	-0.543213	0.07	0.197	1.56e-07
AC092807.3	4.43e-23	1.75332	0.46	0.193	8.21e-19
AC093323.1	2.6e-07	-0.289497	0.104	0.21	0.00481527
AC093673.1	7.83e-14	-1.38474	0.316	0.517	1.45e-09
AC093849.2	1.87e-57	1.38997	0.418	0.002	3.46e-53
AC097448.1	1.43e-08	-0.268924	0.042	0.129	0.000265731
AC100810.1	8.5e-08	0.733922	0.488	0.352	0.00157395
AC124067.2	1.43e-15	0.671599	0.196	0.036	2.66e-11
AC127502.2	3.96e-18	-0.823986	0.127	0.322	7.34e-14
AC145207.5	3.68e-11	-0.478247	0.115	0.258	6.81e-07
AC244153.1	1.45e-21	0.968928	0.399	0.148	2.69e-17
AC245297.3	1.08e-08	0.972485	0.304	0.163	0.000199192
ACAA1	9.34e-08	0.601589	0.449	0.311	0.00173013
ACAA2	3.21e-68	3.52209	0.869	0.498	5.95e-64
ACACA	4.99e-11	-0.876543	0.217	0.382	9.25e-07
ACADVL	6.92e-27	2.67643	0.845	0.682	1.28e-22
ACAT2	2.35e-25	2.39745	0.704	0.423	4.36e-21
ACBD3	2.86e-32	4.89012	0.794	0.554	5.31e-28
ACD	3.35e-08	0.589639	0.372	0.23	0.000620945
ACER3	1.94e-09	-0.724196	0.364	0.528	3.59e-05
ACO2	4.04e-07	-0.461104	0.452	0.59	0.00749156
ACOT7	4.66e-24	1.86285	0.659	0.384	8.63e-20
ACTA2	1.19e-131	107.261	0.77	0.006	2.21e-127
ACTB	1.63e-97	355.699	1	1	3.02e-93
ACTG1	2.32e-85	155.094	1	1	4.29e-81
ACTG2	3.67e-136	46.2544	0.783	0	6.8e-132
ACTL6A	1.2e-36	1.62294	0.819	0.53	2.22e-32
ACTN1	6.33e-43	12.2579	0.995	0.981	1.17e-38
ACTN4	6.14e-20	5.67242	0.987	0.957	1.14e-15
ACTR10	2.77e-39	2.73435	0.795	0.504	5.13e-35
ACTR3	5.63e-28	16.2326	0.995	0.957	1.04e-23
ACTR6	1.78e-16	0.896442	0.479	0.255	3.3e-12
ACVR1B	3.24e-36	-0.819714	0.08	0.365	6e-32
ACVRL1	5.17e-188	-5.44464	0.007	0.818	9.57e-184
ADA	1.45e-13	-0.4889	0.063	0.2	2.68e-09
ADAM10	1.01e-24	-1.65742	0.385	0.646	1.87e-20
ADAM12	5.81e-47	1.94817	0.371	0.011	1.08e-42
ADAM15	1.84e-60	-4.44526	0.298	0.717	3.41e-56
ADAM19	1e-69	5.05736	0.508	0.017	1.85e-65
ADAM23	2.92e-30	-1.23407	0.116	0.388	5.42e-26
ADAMTS1	2.68e-10	15.1524	0.611	0.474	4.96e-06
ADAMTS12	1.38e-41	1.00207	0.321	0.002	2.56e-37
ADAMTS18	5.52e-20	-0.844926	0	0.105	1.02e-15
ADAMTS2	2.06e-31	1.00223	0.248	0	3.82e-27
ADAMTS6	6.59e-14	3.08625	0.658	0.515	1.22e-09
ADAMTS7	2.01e-18	-0.386789	0.027	0.167	3.73e-14
ADAMTS9	1.79e-72	-3.14193	0	0.367	3.31e-68
ADAMTSL1	5.48e-14	1.04843	0.388	0.195	1.01e-09
ADAR	2.41e-13	-2.08488	0.531	0.7	4.46e-09
ADARB1	6.34e-67	5.93835	0.714	0.249	1.18e-62
ADCK2	7.2e-11	-0.45742	0.081	0.208	1.33e-06
ADCY3	3.76e-07	-0.679973	0.243	0.367	0.00696042
ADCY4	1.86e-34	-0.563808	0	0.182	3.44e-30
ADCY7	4.71e-10	0.351885	0.163	0.045	8.72e-06
ADD1	3.62e-08	-0.860483	0.681	0.796	0.000670282
ADD3	1.48e-18	1.32177	0.512	0.277	2.74e-14
ADGRA3	4.84e-09	-0.742895	0.149	0.281	8.96e-05
ADGRE5	2.98e-56	2.01667	0.439	0.019	5.51e-52
ADGRG1	2.28e-113	-4.28246	0.013	0.569	4.22e-109
ADGRG6	1.99e-57	-2.93138	0.311	0.717	3.69e-53
ADGRL2	4.67e-43	-0.808937	0.025	0.292	8.65e-39
ADGRL4	8.52e-187	-14.1552	0.222	0.974	1.58e-182
ADH5	2.21e-86	7.16544	0.916	0.552	4.1e-82
ADI1	2.77e-31	2.23854	0.852	0.633	5.13e-27
ADIPOR1	7.73e-09	-1.30963	0.589	0.697	0.000143274
ADIPOR2	1.53e-07	-0.648784	0.307	0.438	0.00282623
ADIRF	7.36e-68	9.10805	0.731	0.247	1.36e-63
ADM	6.94e-42	29.365	0.61	0.238	1.29e-37
ADNP2	1.2e-10	-0.700835	0.235	0.399	2.22e-06
ADRM1	9.23e-21	2.47605	0.953	0.88	1.71e-16
ADTRP	1.57e-37	-0.980687	0.02	0.251	2.92e-33
AEBP2	9.69e-09	-0.781795	0.266	0.421	0.000179577
AFF1	9.15e-29	-1.00444	0.142	0.412	1.7e-24
AFF4	6.61e-08	-2.32544	0.623	0.727	0.00122438
AFG3L2	5.57e-14	-0.859468	0.398	0.601	1.03e-09
AFP	2.27e-17	0.431447	0.141	0	4.21e-13
AGA	1.95e-07	0.455118	0.234	0.116	0.00361811
AGAP3	1.08e-27	-1.22285	0.213	0.494	2.01e-23
AGBL5	2.28e-09	-0.315344	0.097	0.219	4.22e-05
AGO1	5.5e-11	-0.587548	0.179	0.337	1.02e-06
AGO2	9.04e-25	-3.46143	0.597	0.807	1.68e-20
AGO4	3.92e-09	-0.322588	0.06	0.163	7.26e-05
AGPAT5	1.51e-44	-2.50989	0.393	0.74	2.8e-40
AGPS	7.62e-40	-2.92676	0.449	0.758	1.41e-35
AGRN	1.58e-11	0.515604	0.215	0.071	2.93e-07
AGTPBP1	5.13e-16	-0.389566	0.052	0.2	9.5e-12
AGTR1	6.63e-14	0.411836	0.112	0	1.23e-09
AHI1	1.79e-07	0.95232	0.49	0.361	0.00331075
AHNAK	1.91e-15	13.7422	0.984	0.994	3.53e-11
AHR	8.48e-12	1.70552	0.52	0.345	1.57e-07
AIFM2	1.26e-19	0.6431	0.383	0.142	2.33e-15
AIG1	2.52e-40	2.54179	0.552	0.182	4.67e-36
AIMP1	9.62e-10	0.721854	0.847	0.71	1.78e-05
AK6	1.27e-48	3.39576	0.893	0.614	2.36e-44
AKAP1	7.11e-14	-0.861243	0.175	0.358	1.32e-09
AKAP12	1.02e-151	-74.4721	0.731	0.994	1.9e-147
AKAP17A	1.06e-09	-0.872883	0.289	0.444	1.96e-05
AKIP1	1e-07	0.64906	0.439	0.294	0.00185423
AKR1A1	1.35e-06	0.784735	0.717	0.586	0.0250664
AKR1B1	5.3e-25	19.7495	0.91	0.747	9.81e-21
AKR7A2	1.24e-22	1.44718	0.757	0.521	2.3e-18
AKT1	6.56e-39	-4.95887	0.657	0.878	1.21e-34
AKT3	3.8e-22	-1.54351	0.452	0.685	7.03e-18
AKTIP	1.09e-06	-0.508046	0.243	0.365	0.0201099
AL022311.1	1.09e-06	-0.354425	0.123	0.225	0.0202564
AL031595.3	8.01e-17	-0.414813	0.033	0.167	1.48e-12
AL049840.5	2.8e-15	-0.502755	0.086	0.249	5.18e-11
AL136372.2	3.89e-23	-0.341976	0	0.122	7.2e-19
AL161772.1	7.11e-36	-0.733744	0.009	0.217	1.32e-31
AL354836.1	3.89e-23	-0.322238	0	0.122	7.22e-19
AL355312.4	2.84e-41	-0.710878	0.009	0.245	5.27e-37
AL359220.1	5.97e-22	-0.321039	0	0.116	1.11e-17
AL590004.3	2.77e-40	-0.827557	0.007	0.232	5.12e-36
AL590617.2	9.14e-07	-0.473887	0.136	0.242	0.0169344
ALDH18A1	3.57e-08	-0.54403	0.286	0.433	0.000660543
ALDH1A2	1.24e-33	-0.618079	0	0.178	2.3e-29
ALDH1A3	2.42e-23	27.3865	0.38	0.127	4.49e-19
ALDH1L2	2.55e-19	0.570885	0.192	0.017	4.72e-15
ALDH3B1	4.15e-15	0.468921	0.154	0.015	7.69e-11
ALDH7A1	2.09e-20	1.2424	0.539	0.281	3.88e-16
ALDH9A1	3.71e-27	1.82151	0.623	0.322	6.88e-23
ALDOA	8.1e-10	0.415749	0.245	0.105	1.5e-05
ALG12	2.45e-06	-0.408445	0.138	0.242	0.0454319
ALG13	6.49e-09	0.798298	0.546	0.397	0.000120253
ALG14	4.09e-08	0.55859	0.47	0.328	0.000758318
ALG5	1.64e-08	0.840093	0.646	0.504	0.000303816
ALG8	5.67e-07	0.765418	0.396	0.27	0.010504
ALKBH5	1.32e-21	-1.67733	0.446	0.676	2.44e-17
ALKBH7	3.45e-30	2.25334	0.758	0.53	6.39e-26
ALKBH8	8.96e-15	-0.618493	0.085	0.242	1.66e-10
ALPK2	2.53e-24	0.674365	0.196	0	4.69e-20
ALPK3	1.02e-31	-1.35948	0.004	0.18	1.89e-27
ALX1	1.45e-18	-0.31545	0.005	0.114	2.68e-14
ALYREF	5.58e-45	2.06509	0.979	0.824	1.03e-40
AMD1	2.02e-10	-2.0181	0.777	0.873	3.75e-06
AMFR	3.31e-07	-0.68506	0.329	0.468	0.00612589
AMMECR1L	1.14e-10	-0.493825	0.137	0.283	2.12e-06
AMOTL1	8.91e-07	-0.996242	0.307	0.431	0.0165106
AMOTL2	9.49e-11	1.68672	0.586	0.755	1.76e-06
AMPD2	1.03e-14	-0.741097	0.198	0.388	1.9e-10
AMZ2	7.57e-07	0.376526	0.527	0.403	0.0140292
ANAPC1	5.27e-13	-0.816593	0.302	0.487	9.76e-09
ANAPC10	3.84e-10	0.740795	0.576	0.408	7.11e-06
ANAPC11	9.49e-34	4.65579	0.991	0.966	1.76e-29
ANAPC13	2.1e-09	3.2693	0.787	0.717	3.89e-05
ANAPC15	3.24e-07	1.44604	0.826	0.76	0.00599968
ANAPC5	9.17e-19	-2.27856	0.775	0.888	1.7e-14
ANGPT1	2.38e-20	1.05227	0.35	0.116	4.4e-16
ANGPT2	3.68e-71	-2.14978	0.012	0.391	6.81e-67
ANK3	1.05e-19	-0.402314	0.009	0.131	1.95e-15
ANKMY2	4.84e-09	0.478684	0.258	0.122	8.97e-05
ANKRD1	4.21e-188	-42.7295	0.181	0.966	7.81e-184
ANKRD11	1.69e-52	-8.53945	0.918	0.996	3.13e-48
ANKRD13A	3.02e-46	3.99311	0.7	0.335	5.59e-42
ANKRD13B	3.17e-19	-0.350442	0.02	0.155	5.88e-15
ANKRD17	2.58e-06	-0.75118	0.601	0.702	0.0477666
ANKRD18B	3.36e-30	-0.638464	0.087	0.343	6.23e-26
ANKRD28	8.71e-08	2.39973	0.789	0.723	0.00161385
ANKRD35	1.29e-34	1.02778	0.291	0.011	2.4e-30
ANKRD36C	8.06e-16	-0.628318	0.174	0.373	1.49e-11
ANKRD50	3.65e-83	-8.50056	0.329	0.815	6.76e-79
ANKRD54	2.24e-08	-0.571264	0.253	0.401	0.000415875
ANKS6	1.43e-11	-0.70425	0.193	0.361	2.64e-07
ANLN	1.18e-30	12.7977	0.984	0.957	2.19e-26
ANO6	1.23e-10	-0.505454	0.334	0.511	2.28e-06
ANP32A	1.89e-06	1.72796	0.837	0.74	0.0349704
ANP32B	5.34e-14	1.50162	0.996	0.996	9.89e-10
ANP32E	3.33e-52	8.74899	0.983	0.899	6.17e-48
[truncated: 4,509 more rows]

## Sheet: Table SD7
Table SD7 - Differentially expressed genes in Cluster 5 of integrated scRNA-seq analysis of three HUCMSC and two HUVEC samples (passage 6)
[truncated: 4,322 more rows]

[truncated: 6 more sheets: Table SD8, Table SD9, Table SD10, Table SD11, Table SD12, Table SD13]
