# Supplementary material for: Human umbilical cord mesenchymal stem cell-derived treatment of severe pulmonary arterial hypertension
Source: Nat Cardiovasc Res. 2022 Jun 9;1(6):568–76. doi: 10.1038/s44161-022-00083-z (PMC11358026; doi:10.1038/s44161-022-00083-z)
Supplement: Supplementary file 8 — Statistical Source Data [file 44161_2022_83_MOESM8_ESM.xlsx]

## Sheet: Fig1
TimePoints	Height (percentile)	6MWD, m	Higher Risk Score (0-21 pts)	Lower Risk Score (0-20 pts)	mPAP/mSAP	dPAP/dSAP	mTPG (mm Hg)	dTPG, mm Hg	PVR/SVR	TAPSE (z-score), apical	Endsystolic RV/LD	S/D (TRV jet)	RVEF, %	WHO class	Qpi	Qsi	TAPSE (cm)	RVSWI	NEDD9	ICAM-1	SAA	INF-	Height_cm
0	5	370	0.14	0.65	0.94	0.86	52	31	0.93	-0.77	1.6	1.85		3			1.64	38.2826	10.63	1381.28	3038.25	15.82	96
1	65	450	0.05	0.8	0.88	0.78	46	25	0.76	2.15	0.94	1.31	54	2	3.78	6.4	2.1	43.7626	8.97	666.08	133.44	4.82	106
2	45	485	0.05	0.8	0.81	0.67	42	23	0.8	2.92	0.86	1.23	63	1	5.85	7.84	2.2	26.9589	7.4	954.19	350.22	4.04	106
