# Supplementary material for: Human umbilical cord mesenchymal stem cell-derived treatment of severe pulmonary arterial hypertension
Source: Nat Cardiovasc Res. 2022 Jun 9;1(6):568–76. doi: 10.1038/s44161-022-00083-z (PMC11358026; doi:10.1038/s44161-022-00083-z)
Supplement: Supplementary file 9 — Statistical Source Data [file 44161_2022_83_MOESM9_ESM.xlsx]

## Sheet: Fig2
Time point	NEDD9 (ng/ml)	SAA (ng/ml)	ICAM-1 (ng/ml)	IFN-γ (pg/ml)
Time 0	10.6333	3038.25	1381.28	15.825
Time 1	8.97	133.443	666.076	4.82494
Time 2	7.40333	350.222	954.192	4.04238
