# Supplementary material for: Human umbilical cord mesenchymal stem cell-derived treatment of severe pulmonary arterial hypertension
Source: Nat Cardiovasc Res. 2022 Jun 9;1(6):568–76. doi: 10.1038/s44161-022-00083-z (PMC11358026; doi:10.1038/s44161-022-00083-z)
Supplement: Supplementary file 10 — Statistical Source Data [file 44161_2022_83_MOESM10_ESM.xlsx]

## Sheet: Fig3B
Log2FC of selected genes by cell cluster
Gene	Cluster 0	Cluster 1	Cluster 2	Cluster 3	Cluster 4	Cluster 5	Cluster 6	Cluster 7
AKT3	-1.43318	-1.11483	-1.05962	-1.24613	-1.54351	-1.67432	-1.37156
BDNF	15.372	11.9286	16.3278	26.8428	21.5528	35.2821	34.0047	28.6869
DKK1	138.319	45.3284	53.3208	80.069	127.146	76.9562	204.973	65.7463
GSK3A	-0.729906	-0.560978	-0.446195	-0.685567	-1.01692	-0.720188
IFITM3	6.34673	4.1055	9.69897	21.9503	22.3634	13.4325	49.0688	13.1675
IGFBP3	10.4231	18.8858	-0.822918	-1.84303	-4.81907	-1.45524
IGFBP5				115.926			130.623	176.993
LRP1	1.12291	1.12004	0.839695	1.90052	1.49297	2.81366	4.90618	6.21679
MALAT1		121.923	74.0406	200	200			200
MAPK1 (ERK2)	-1.78441	-1.68008	-0.806726	-1.72856	-1.96281	-1.50876	-1.72396
MAPK3 (ERK1)	-1.94845	-1.36675	-1.48856	-1.1794	-1.78129	-1.48705	-2.26319	-1.9555
PDGFB	-3.2138	-1.68625	-1.18024	-2.64813	-2.10515	-3.03572	-3.73872	-2.90669
PTGES2							1.74155
PTGES3	-4.95075	6.65406	9.88547			16.4807	11.2188
PTX3	196.48	163.761	123.093	267.623		188.488	272.966
SOD2	20.1514	5.90984	3.39299	28.4089	114.684	4.15587	70.3138
TGFBR2	-2.82629	-4.84654	-2.19164	-4.74539		-0.842582	-6.62596
TIMP1	157.528	198.251	191.61	270.269	404.227	380.347	431.664	368.948
TIMP3	102.287	36.6721	20.1631	78.4157	97.1782	44.0381	247.48	227.514

## Sheet: Fig3C (DiffEnrichment in Cells)
name	ID	MSC_vs_HUVEC_p.val	MSC_vs_HUVEC_p.adj	significant	MSC_vs_HUVEC_significant	MSC_vs_HUVEC_ratio	HUVEC_centered	MSC_centered
-	Q6ZSR9	5.86958e-06	0.000373	TRUE	TRUE	2.64	-1.65	0.99
AAK1	Q2M2I8	0.000547738	0.00612	TRUE	TRUE	1.2	-0.752	0.451
ABHD14B	Q96IU4	1.17566e-06	0.000149	TRUE	TRUE	2.19	-1.37	0.821
ABI1	Q8IZP0	0.000254819	0.00385	TRUE	TRUE	1.08	-0.675	0.405
ABITRAM	Q9NX38	0.000363162	0.00481	TRUE	TRUE	-1.63	1.02	-0.612
ABL1.1	P00519	0.00119641	0.00983	TRUE	TRUE	-2.27	1.42	-0.852
ABLIM1	O14639	0.000106736	0.00226	TRUE	TRUE	-1.9	1.19	-0.713
ACADVL	P49748	6.96753e-05	0.00172	TRUE	TRUE	1.55	-0.969	0.582
ACE	P12821	0.000209707	0.00344	TRUE	TRUE	-2.32	1.45	-0.869
ACSL3.1	O95573	0.000840463	0.00802	TRUE	TRUE	-1.06	0.664	-0.399
ACSL4	O60488	3.75053e-05	0.00113	TRUE	TRUE	-1.61	1	-0.603
ACTA1.2	P60709	0.000674098	0.00692	TRUE	TRUE	1.33	-0.834	0.501
ACTA1.6	P62736	0.000155498	0.00286	TRUE	TRUE	5.27	-3.3	1.98
ACTB.2	P60709	0.000585453	0.00635	TRUE	TRUE	2.01	-1.26	0.754
ACTB.3	P60709	0.000451774	0.00542	TRUE	TRUE	1.09	-0.682	0.409
ACTR2	P61160	0.000636614	0.00675	TRUE	TRUE	1.08	-0.675	0.405
ACTR3	P61158	0.000962833	0.00873	TRUE	TRUE	1.21	-0.754	0.453
ACTR6	Q9GZN1	0.00109969	0.00944	TRUE	TRUE	-1.01	0.634	-0.38
ACY1	Q03154	0.000168808	0.00302	TRUE	TRUE	1.57	-0.984	0.59
ACYP1	P07311	0.00119299	0.00982	TRUE	TRUE	-1.25	0.778	-0.467
ADAM15	Q13444	5.50559e-05	0.00143	TRUE	TRUE	-3.56	2.23	-1.34
ADARB1	P78563	0.000607007	0.00649	TRUE	TRUE	1.73	-1.08	0.65
ADCY9	O60503	0.000418601	0.00519	TRUE	TRUE	1.9	-1.19	0.713
ADD1	P35611	1.85404e-05	0.000721	TRUE	TRUE	1.87	-1.17	0.699
ADD3	Q9UEY8	8.476e-05	0.00196	TRUE	TRUE	2.1	-1.31	0.788
ADGRG6	Q86SQ4	0.000213155	0.00347	TRUE	TRUE	-1.41	0.883	-0.53
ADI1	Q9BV57	0.00108167	0.00935	TRUE	TRUE	1.59	-0.995	0.597
ADO	Q96SZ5	0.00109717	0.00943	TRUE	TRUE	1.08	-0.677	0.406
AGPAT5	Q9NUQ2	0.000936988	0.00856	TRUE	TRUE	-2	1.25	-0.748
AGRN	O00468	0.000989797	0.00884	TRUE	TRUE	-1.46	0.909	-0.546
AHNAK	Q09666	0.00108881	0.00938	TRUE	TRUE	2.1	-1.31	0.787
AK2	P54819	0.000347941	0.00468	TRUE	TRUE	1.29	-0.808	0.485
AK5	Q9Y6K8	0.000292368	0.00422	TRUE	TRUE	-1.66	1.03	-0.621
AKR7A2	O43488	0.000691348	0.00701	TRUE	TRUE	1.06	-0.663	0.398
AKT1.1	P31749	0.000231644	0.00367	TRUE	TRUE	1.68	-1.05	0.63
ALAD	P13716	0.000367838	0.00484	TRUE	TRUE	1.27	-0.793	0.476
ALDH1A2.2	O94788	0.000980649	0.00881	TRUE	TRUE	1.86	-1.16	0.696
ALDH1A3	P30837	3.47596e-05	0.00108	TRUE	TRUE	2.39	-1.5	0.898
ALDH1L1	O75891	0.000722219	0.00726	TRUE	TRUE	1.44	-0.903	0.542
ALDH1L1.1	O75891	5.17632e-08	2.55e-05	TRUE	TRUE	4.28	-2.67	1.6
ALDH1L2	Q3SY69	7.50071e-10	1.9e-06	TRUE	TRUE	5.69	-3.56	2.13
ALG6	Q9Y672	0.000545694	0.00612	TRUE	TRUE	-2.05	1.28	-0.769
ALG8	Q9BVK2	0.00068901	0.007	TRUE	TRUE	-1.23	0.771	-0.463
AMN1	Q8IY45	0.000872686	0.00822	TRUE	TRUE	-1.33	0.832	-0.499
AMPD2	Q01433	1.41695e-05	0.00061	TRUE	TRUE	2	-1.25	0.751
AMPH.1	P49418	0.00111219	0.0095	TRUE	TRUE	-1.37	0.853	-0.512
ANKRD13A	Q8IZ07	0.0010263	0.00904	TRUE	TRUE	1.59	-0.992	0.595
ANKS1A	Q92625	0.000799313	0.00772	TRUE	TRUE	1.35	-0.844	0.507
ANTXR1.1	Q9H6X2	6.39149e-05	0.0016	TRUE	TRUE	3.62	-2.26	1.36
ANXA6	P08133	0.000129547	0.00255	TRUE	TRUE	1.2	-0.753	0.452
ANXA8	P13928	0.000158196	0.00289	TRUE	TRUE	-2.47	1.54	-0.925
AP3S1	Q92572	0.000245513	0.00379	TRUE	TRUE	1.36	-0.853	0.512
APLP2	P05067	0.000130929	0.00255	TRUE	TRUE	-2.01	1.26	-0.754
APLP2.1	Q06481	0.000607467	0.00649	TRUE	TRUE	-2.22	1.39	-0.832
APOD	P05090	2.37119e-05	0.00082	TRUE	TRUE	5.38	-3.36	2.02
APOO	Q9BUR5	0.0010871	0.00938	TRUE	TRUE	1.08	-0.675	0.405
APP	P05067	0.000668672	0.00691	TRUE	TRUE	-1.9	1.19	-0.713
APPL2	Q8NEU8	0.000276396	0.00408	TRUE	TRUE	1.33	-0.832	0.499
APTX	Q7Z2E3	0.000645488	0.0068	TRUE	TRUE	-1.31	0.82	-0.492
AQR	O60306	9.77794e-05	0.00213	TRUE	TRUE	-1.27	0.794	-0.477
ARAP3	Q8WWN8	2.40364e-06	0.000234	TRUE	TRUE	-2.25	1.4	-0.843
ARFGAP1	Q8N6T3	9.78328e-05	0.00213	TRUE	TRUE	2.59	-1.62	0.97
ARFGAP2	Q8N6H7	0.00118792	0.00982	TRUE	TRUE	1.04	-0.651	0.39
ARFGAP3	Q9NP61	1.67939e-05	0.000674	TRUE	TRUE	1.59	-0.992	0.595
ARFIP1	P53367	1.34872e-06	0.000156	TRUE	TRUE	2.44	-1.52	0.913
ARFIP2	P53365	0.000480104	0.00568	TRUE	TRUE	1.86	-1.17	0.699
ARHGAP1	Q07960	6.2728e-06	0.000387	TRUE	TRUE	1.74	-1.09	0.654
ARHGAP21	Q5T5U3	0.000239227	0.00376	TRUE	TRUE	1.59	-0.992	0.595
ARHGAP29	Q52LW3	4.64801e-05	0.00128	TRUE	TRUE	-1.97	1.23	-0.74
ARHGDIB	P52566	0.000255865	0.00386	TRUE	TRUE	-3.3	2.06	-1.24
ARHGEF10	O15013	0.00113986	0.00959	TRUE	TRUE	-1.03	0.646	-0.388
ARHGEF18	Q6ZSZ5	0.000576808	0.0063	TRUE	TRUE	2.23	-1.4	0.837
ARHGEF18.1	Q6ZSZ5	0.000648186	0.0068	TRUE	TRUE	-1.37	0.858	-0.515
ARHGEF28	Q8N1W1	0.00045457	0.00545	TRUE	TRUE	-1.64	1.02	-0.614
ARHGEF6	Q14155	0.00044021	0.00533	TRUE	TRUE	1.33	-0.833	0.5
ARL3	P36405	0.00067271	0.00692	TRUE	TRUE	1.1	-0.688	0.413
ARMCX3	Q9UH62	0.000548183	0.00612	TRUE	TRUE	1.32	-0.827	0.496
ARPC1B	O15143	0.000217697	0.00352	TRUE	TRUE	1.24	-0.774	0.465
ARPC2	O15144	0.000526027	0.00604	TRUE	TRUE	1.2	-0.747	0.448
ARPC3	O15145	0.000115901	0.00235	TRUE	TRUE	1.4	-0.878	0.527
ARPC5	O15511	0.000841895	0.00802	TRUE	TRUE	2.32	-1.45	0.87
ARRB2	P32121	0.00036038	0.00479	TRUE	TRUE	-1.12	0.698	-0.419
ARSA	P15289	0.000520576	0.00602	TRUE	TRUE	2.22	-1.39	0.832
ARVCF	O00192	0.000193691	0.0033	TRUE	TRUE	-1.77	1.1	-0.662
ASAH1	Q13510	2.75175e-05	0.000915	TRUE	TRUE	2.64	-1.65	0.989
ASNS	P08243	8.94473e-05	0.00203	TRUE	TRUE	2.96	-1.85	1.11
ASS1	P00966	3.9173e-06	0.000288	TRUE	TRUE	2.84	-1.78	1.07
ATF6	P18850	0.000212357	0.00347	TRUE	TRUE	-1.82	1.14	-0.684
ATF6B	Q99941	0.00053953	0.00611	TRUE	TRUE	-1.03	0.643	-0.386
ATL2	Q8NHH9	0.00117396	0.00977	TRUE	TRUE	-1.01	0.63	-0.378
ATOX1	O00244	3.76262e-05	0.00113	TRUE	TRUE	1.99	-1.24	0.745
ATP2B1	P20020	2.0713e-05	0.000752	TRUE	TRUE	2.06	-1.29	0.773
ATP2B1.1	P20020	0.000282216	0.00413	TRUE	TRUE	1.7	-1.07	0.639
ATP2B1.2	P20020	0.000541767	0.00611	TRUE	TRUE	2.11	-1.32	0.792
ATP2B3	P23634	0.000493441	0.00579	TRUE	TRUE	2.02	-1.26	0.757
ATP2B4	P23634	0.000964403	0.00874	TRUE	TRUE	1.75	-1.09	0.656
ATP8B1	O43520	7.32102e-06	0.000427	TRUE	TRUE	-2.77	1.73	-1.04
ATXN2	Q99700	0.00010564	0.00224	TRUE	TRUE	2.06	-1.29	0.773
AZI2	Q9H6S1	0.000153805	0.00285	TRUE	TRUE	1.39	-0.869	0.521
B4GAT1	O43505	0.000131524	0.00256	TRUE	TRUE	-1.63	1.02	-0.611
BAG2	O95816	1.92039e-05	0.000728	TRUE	TRUE	2.48	-1.55	0.93
BAG3	O95817	0.00031179	0.0044	TRUE	TRUE	1.58	-0.988	0.593
BANP	Q8N9N5	0.000364976	0.00481	TRUE	TRUE	-1.58	0.988	-0.593
BCAP29	Q9UHQ4	0.000304121	0.00431	TRUE	TRUE	-1.62	1.01	-0.607
BCR	P11274	0.000429095	0.00524	TRUE	TRUE	-1.55	0.971	-0.582
BCS1L	Q9Y276	0.00121474	0.00995	TRUE	TRUE	-1.1	0.685	-0.411
BID	P55957	0.00114304	0.00959	TRUE	TRUE	1.1	-0.686	0.411
BLMH	Q13867	0.000320605	0.00447	TRUE	TRUE	-1.13	0.705	-0.423
BLOC1S3	Q6QNY0	4.50474e-08	2.55e-05	TRUE	TRUE	3	-1.88	1.13
BMP2K	Q9NSY1	0.000735149	0.00734	TRUE	TRUE	1.31	-0.819	0.491
BMS1	Q14692	0.0010148	0.009	TRUE	TRUE	-1.16	0.725	-0.435
BOLA2B	Q9H3K6	0.000162898	0.00294	TRUE	TRUE	2.05	-1.28	0.769
BRI3BP	Q8WY22	0.000463321	0.00552	TRUE	TRUE	-1.63	1.02	-0.612
BST2	Q10589	0.00030568	0.00432	TRUE	TRUE	-2.46	1.54	-0.922
BTF3	P20290	0.00114446	0.0096	TRUE	TRUE	1.28	-0.797	0.478
BTF3L4	Q96K17	0.00079007	0.00767	TRUE	TRUE	1.43	-0.895	0.537
C1QTNF5	Q9BXJ0	0.000121395	0.00242	TRUE	TRUE	-2.83	1.77	-1.06
C2CD2	Q9Y426	0.00121801	0.00997	TRUE	TRUE	-1.12	0.698	-0.419
C9orf64	Q5T6V5	3.4214e-05	0.00107	TRUE	TRUE	1.83	-1.14	0.687
CALD1	Q05682	2.25885e-05	0.000795	TRUE	TRUE	2.41	-1.51	0.904
CAND2	O75155	0.000594683	0.00643	TRUE	TRUE	-1.56	0.976	-0.585
CANX	P27824	0.000727494	0.00729	TRUE	TRUE	-1.16	0.723	-0.434
CAP1.1	Q01518	0.000303421	0.00431	TRUE	TRUE	1.71	-1.07	0.641
CAPNS1	P04632	1.75229e-05	0.000691	TRUE	TRUE	1.81	-1.13	0.68
CASP1	P29466	0.00026838	0.00398	TRUE	TRUE	1.97	-1.23	0.74
CASP10	Q92851	9.07723e-05	0.00204	TRUE	TRUE	-2.16	1.35	-0.811
CAV1	Q03135	5.45924e-06	0.000358	TRUE	TRUE	-2.72	1.7	-1.02
CAV2	P51636	8.9382e-05	0.00203	TRUE	TRUE	-2.86	1.79	-1.07
CAVIN2	O95810	2.27834e-07	5.99e-05	TRUE	TRUE	-5.4	3.37	-2.02
CAVIN3	Q969G5	0.000853249	0.00808	TRUE	TRUE	1.12	-0.702	0.421
CBR1	O75828	2.92049e-05	0.000951	TRUE	TRUE	2.63	-1.64	0.986
CBR1.1	P16152	7.4351e-05	0.0018	TRUE	TRUE	1.5	-0.937	0.562
CBS	P0DN79	0.000433772	0.00526	TRUE	TRUE	1.38	-0.86	0.516
CCDC25	Q86WR0	0.000741388	0.00737	TRUE	TRUE	-1.17	0.73	-0.438
CCDC80	Q76M96	0.000429325	0.00524	TRUE	TRUE	3.12	-1.95	1.17
CCN1	O00622	0.000215121	0.0035	TRUE	TRUE	-3.82	2.39	-1.43
CCN2	P29279	0.000286475	0.00416	TRUE	TRUE	-3.6	2.25	-1.35
CCNC	P24863	0.000250219	0.00384	TRUE	TRUE	-1.15	0.719	-0.431
CCNH	P51946	0.000462551	0.00552	TRUE	TRUE	-1.22	0.761	-0.457
CD109	Q6YHK3	0.000429442	0.00524	TRUE	TRUE	-1.62	1.01	-0.607
CD44	P16070	6.33365e-06	0.000387	TRUE	TRUE	2.5	-1.56	0.939
CD46	P15529	7.50608e-05	0.00181	TRUE	TRUE	-2.67	1.67	-1
CD55	P08174	0.000430687	0.00524	TRUE	TRUE	-1.64	1.03	-0.616
CD9	P21926	1.19172e-05	0.000559	TRUE	TRUE	-3.54	2.21	-1.33
CD97	P48960	0.000208684	0.00344	TRUE	TRUE	1.72	-1.08	0.645
CDC42SE2	Q9NRR3	0.00112962	0.00957	TRUE	TRUE	-1.08	0.674	-0.404
CDH11	P55287	8.24113e-05	0.00194	TRUE	TRUE	2.58	-1.61	0.967
CDK1.1	P06493	1.00298e-05	0.000504	TRUE	TRUE	-3.78	2.36	-1.42
CDK1.2	P06493	1.27047e-05	0.00058	TRUE	TRUE	-3.83	2.4	-1.44
CDK14	O94921	0.000399591	0.00503	TRUE	TRUE	1.82	-1.14	0.681
CDK17	Q00537	9.45523e-05	0.00209	TRUE	TRUE	-1.94	1.21	-0.726
CDK2	P24941	0.000238372	0.00376	TRUE	TRUE	-1.73	1.08	-0.649
CDR2L	Q86X02	9.38768e-06	0.000477	TRUE	TRUE	2.31	-1.45	0.867
CDV3	Q9UKY7	3.67368e-05	0.00112	TRUE	TRUE	2.48	-1.55	0.929
CEBPZ	Q03701	0.000110232	0.00229	TRUE	TRUE	-1.21	0.756	-0.453
CEND1	Q8N111	0.000293028	0.00422	TRUE	TRUE	1.46	-0.915	0.549
CENPV	Q7Z7K6	0.00084371	0.00803	TRUE	TRUE	1.21	-0.758	0.455
CEP104	O60308	7.73229e-06	0.000435	TRUE	TRUE	-1.83	1.14	-0.687
CEP135	Q66GS9	0.000253003	0.00385	TRUE	TRUE	-2.78	1.74	-1.04
CEP170	Q5SW79	1.35847e-05	0.000601	TRUE	TRUE	2.4	-1.5	0.9
CEP170.1	Q5SW79	8.06754e-05	0.00191	TRUE	TRUE	1.84	-1.15	0.688
CERCAM	Q5T4B2	0.000329084	0.00453	TRUE	TRUE	1.87	-1.17	0.7
CHAC2	Q8WUX2	0.000458907	0.00548	TRUE	TRUE	-2.39	1.49	-0.896
CHAF1B	Q13112	0.000197258	0.00334	TRUE	TRUE	-1.61	1	-0.602
CHSY3	Q70JA7	1.61835e-05	0.000666	TRUE	TRUE	2.46	-1.54	0.922
CHTF18	Q8WVB6	6.31524e-05	0.00159	TRUE	TRUE	-2.15	1.34	-0.806
CIP2A	Q8TCG1	0.000532949	0.0061	TRUE	TRUE	-1.55	0.966	-0.58
CIRBP	Q14011	0.000933217	0.00854	TRUE	TRUE	2.98	-1.86	1.12
CLIP2	Q9UDT6	0.00119234	0.00982	TRUE	TRUE	1.16	-0.725	0.435
CLNS1A	P54105	0.000845071	0.00803	TRUE	TRUE	1.8	-1.13	0.676
CLPTM1	O96005	0.000170598	0.00305	TRUE	TRUE	-1.53	0.953	-0.572
CMBL	Q96DG6	7.64969e-06	0.000435	TRUE	TRUE	2.09	-1.31	0.784
CMPK1	P30085	0.000252556	0.00385	TRUE	TRUE	1.39	-0.871	0.523
CMSS1	Q9BQ75	0.000548579	0.00612	TRUE	TRUE	-1.4	0.877	-0.526
CNN2	Q15417	1.71091e-05	0.000678	TRUE	TRUE	3.19	-1.99	1.2
CNN2.1	Q99439	5.83607e-08	2.56e-05	TRUE	TRUE	4.11	-2.57	1.54
CNN3	Q15417	8.78147e-06	0.000461	TRUE	TRUE	2.48	-1.55	0.931
CNNM3	Q8NE01	0.000158028	0.00289	TRUE	TRUE	-1.8	1.12	-0.674
CNOT6L	Q96LI5	0.00100681	0.00896	TRUE	TRUE	-1.28	0.8	-0.48
COL12A1	Q99715	0.000244518	0.00379	TRUE	TRUE	2.86	-1.78	1.07
COL16A1	Q07092	4.87295e-05	0.00132	TRUE	TRUE	2.24	-1.4	0.841
COL1A1	P02452	2.50264e-10	9.86e-07	TRUE	TRUE	7.62	-4.76	2.86
COL1A2	P08123	2.22267e-05	0.000789	TRUE	TRUE	6.07	-3.79	2.27
COL3A1	P02461	4.95837e-09	5.58e-06	TRUE	TRUE	8.26	-5.17	3.1
COL4A1	P02462	0.000556103	0.00619	TRUE	TRUE	-3.16	1.97	-1.18
COL4A2	P08572	6.34999e-05	0.00159	TRUE	TRUE	-3.86	2.41	-1.45
COL5A1	P20908	3.79207e-05	0.00113	TRUE	TRUE	2.13	-1.33	0.8
COL5A2	P05997	1.13908e-05	0.000547	TRUE	TRUE	2.37	-1.48	0.888
COL6A1	P12109	2.48359e-08	1.78e-05	TRUE	TRUE	5.21	-3.26	1.95
COL6A2	P12110	5.49667e-05	0.00143	TRUE	TRUE	2.71	-1.69	1.02
COMMD9	Q9P000	0.000800729	0.00773	TRUE	TRUE	1.28	-0.798	0.479
COPS8	Q99627	0.000582271	0.00633	TRUE	TRUE	1.31	-0.822	0.493
COPZ2	Q9P299	0.000542175	0.00611	TRUE	TRUE	1.69	-1.06	0.633
CORO1C	Q9ULV4	0.000777829	0.00762	TRUE	TRUE	1.3	-0.811	0.486
CORO7	P57737	4.52467e-05	0.00126	TRUE	TRUE	-2.04	1.27	-0.764
COTL1	Q14019	7.05312e-05	0.00173	TRUE	TRUE	2.69	-1.68	1.01
COX18	Q8N8Q8	0.000506562	0.00591	TRUE	TRUE	-1.24	0.774	-0.465
CPNE2.1	Q96FN4	0.000978117	0.00881	TRUE	TRUE	-1.5	0.936	-0.561
CRIM1	Q9NZV1	9.10494e-06	0.000472	TRUE	TRUE	-2.38	1.49	-0.893
CRKL	P46109	0.000213045	0.00347	TRUE	TRUE	1.16	-0.725	0.435
CRMP1	Q14117	0.000108586	0.00228	TRUE	TRUE	3.12	-1.95	1.17
CRNKL1	Q9BZJ0	0.000399765	0.00503	TRUE	TRUE	-1.22	0.76	-0.456
CS	O75390	0.000257614	0.00386	TRUE	TRUE	-1.17	0.732	-0.439
CSNK1E	P49674	0.000289403	0.00419	TRUE	TRUE	1.62	-1.01	0.609
CSNK2A2	P19784	0.00107621	0.00932	TRUE	TRUE	-1.33	0.831	-0.498
CSRP1	P21291	6.39609e-07	0.00011	TRUE	TRUE	2.56	-1.6	0.962
CSRP2	Q16527	8.91879e-08	3.35e-05	TRUE	TRUE	4.77	-2.98	1.79
CSTB	P04080	0.000471262	0.0056	TRUE	TRUE	2.16	-1.35	0.808
CTH	P32929	0.000304316	0.00431	TRUE	TRUE	3.09	-1.93	1.16
CTHRC1	Q96CG8	3.20774e-06	0.000263	TRUE	TRUE	3.3	-2.06	1.24
CTPS1	P17812	0.00104254	0.00915	TRUE	TRUE	1.24	-0.774	0.464
CTSA	P10619	0.000563123	0.00621	TRUE	TRUE	1.22	-0.761	0.457
CTSL	P07711	0.00105523	0.00922	TRUE	TRUE	1.62	-1.01	0.607
CTTN	Q14247	2.40003e-05	0.000826	TRUE	TRUE	2.96	-1.85	1.11
CUX1	P39880	3.96694e-05	0.00115	TRUE	TRUE	1.9	-1.19	0.711
CWC22	Q9HCG8	0.000783138	0.00763	TRUE	TRUE	-1.08	0.677	-0.406
CYB5R2	Q6BCY4	1.85706e-06	0.000197	TRUE	TRUE	2.65	-1.66	0.995
CYBRD1	Q53TN4	4.04394e-05	0.00117	TRUE	TRUE	2.71	-1.69	1.02
CYP51A1	Q16850	0.000200029	0.00337	TRUE	TRUE	-2.33	1.45	-0.873
CYTH1	O43739	3.27686e-05	0.00105	TRUE	TRUE	2.23	-1.39	0.837
CZIB	Q9NWV4	0.000972674	0.00879	TRUE	TRUE	1.01	-0.628	0.377
DAAM1	Q9Y4D1	0.000148624	0.00277	TRUE	TRUE	-1.82	1.13	-0.681
DAP	P51397	5.00471e-05	0.00134	TRUE	TRUE	1.85	-1.16	0.693
DAPK1	P53355	0.000425936	0.00524	TRUE	TRUE	-1.57	0.979	-0.588
DARS2	Q6PI48	0.000665955	0.00691	TRUE	TRUE	-1.18	0.738	-0.443
DBNL	Q9UJU6	6.85946e-05	0.0017	TRUE	TRUE	1.78	-1.11	0.667
DBR1	Q9UK59	0.000961102	0.00873	TRUE	TRUE	-1.31	0.82	-0.492
DCD	P81605	0.000449455	0.0054	TRUE	TRUE	-1.28	0.8	-0.48
DCTN2	Q13561	0.000193202	0.0033	TRUE	TRUE	1.3	-0.811	0.487
DDX58	O95786	8.32462e-05	0.00194	TRUE	TRUE	-1.89	1.18	-0.71
DENND3	A2RUS2	3.96574e-07	8.01e-05	TRUE	TRUE	-3.04	1.9	-1.14
DENND5A	Q6IQ26	0.000256413	0.00386	TRUE	TRUE	1.94	-1.22	0.729
DGLUCY	Q7Z3D6	0.00105118	0.00921	TRUE	TRUE	-2.45	1.53	-0.919
DHCR24	Q15392	0.000108304	0.00228	TRUE	TRUE	-3.55	2.22	-1.33
DHCR7	Q9UBM7	0.000195278	0.00332	TRUE	TRUE	-2.41	1.51	-0.904
DHFR	P00374	3.00909e-06	0.000257	TRUE	TRUE	-3.59	2.24	-1.35
DHRS3	O75911	0.000113563	0.00232	TRUE	TRUE	2.36	-1.48	0.886
DHX30	Q7L2E3	0.00027413	0.00406	TRUE	TRUE	-1.16	0.725	-0.435
DLG1	Q12959	8.12648e-05	0.00192	TRUE	TRUE	1.65	-1.03	0.617
DNAJC1	Q96KC8	0.000337954	0.00459	TRUE	TRUE	1.78	-1.11	0.668
DOCK5	Q9H7D0	3.51292e-06	0.000274	TRUE	TRUE	2.33	-1.46	0.874
DOCK6.1	Q96HP0	1.72404e-06	0.000192	TRUE	TRUE	-2.67	1.67	-1
DOCK9	Q9BZ29	2.2941e-06	0.000226	TRUE	TRUE	-3.3	2.06	-1.24
DOK1	Q99704	0.000542295	0.00611	TRUE	TRUE	2.03	-1.27	0.762
DPP4	P27487	5.65735e-06	0.000366	TRUE	TRUE	4.24	-2.65	1.59
DPYSL2	Q14195	0.00060219	0.00647	TRUE	TRUE	1.34	-0.839	0.503
DPYSL3	Q14195	0.000185569	0.00325	TRUE	TRUE	2.08	-1.3	0.781
DR1	Q01658	1.85632e-05	0.000721	TRUE	TRUE	2.56	-1.6	0.958
DSE	Q9UL01	1.02137e-05	0.000508	TRUE	TRUE	2.17	-1.35	0.812
DSTN	P60981	0.00122303	0.00997	TRUE	TRUE	1.18	-0.734	0.441
DVL3	Q92997	4.51028e-05	0.00126	TRUE	TRUE	1.69	-1.06	0.635
DYNLL1.1	P63167	5.14898e-05	0.00137	TRUE	TRUE	2.14	-1.34	0.804
DYSF	O75923	2.26735e-06	0.000226	TRUE	TRUE	-3.18	1.99	-1.19
EBP	Q15125	0.000774899	0.00762	TRUE	TRUE	-1.35	0.841	-0.505
ECE1	P42892	1.08106e-05	0.000529	TRUE	TRUE	-1.73	1.08	-0.649
EDC3	Q96F86	0.000558935	0.00619	TRUE	TRUE	1.21	-0.756	0.453
EEF1B2	P24534	0.000518377	0.006	TRUE	TRUE	1.54	-0.963	0.578
EFEMP1	Q12805	9.63656e-10	1.9e-06	TRUE	TRUE	-7.5	4.69	-2.81
EFNB1	P98172	0.000956961	0.00872	TRUE	TRUE	1.76	-1.1	0.66
EGFL7	Q9UHF1	0.000333484	0.00456	TRUE	TRUE	-2.31	1.44	-0.867
EGFR	P00533	8.43902e-06	0.000456	TRUE	TRUE	3.15	-1.97	1.18
EGFR.1	P00533	0.000135028	0.00261	TRUE	TRUE	1.83	-1.14	0.685
EHBP1	Q8N3D4	1.62291e-05	0.000666	TRUE	TRUE	1.8	-1.13	0.677
EHD3	Q9H223	1.68574e-05	0.000674	TRUE	TRUE	-1.91	1.19	-0.716
EHD4	Q9H223	0.000878043	0.00825	TRUE	TRUE	-1.41	0.884	-0.53
EIF4B	P23588	9.17412e-05	0.00206	TRUE	TRUE	1.54	-0.964	0.578
EIF4H	Q15056	1.90199e-05	0.000726	TRUE	TRUE	3.4	-2.12	1.27
ELK3	P41970	0.000386046	0.005	TRUE	TRUE	-1.47	0.922	-0.553
ELMO1	Q92556	4.59972e-06	0.000321	TRUE	TRUE	-2.62	1.63	-0.981
ELOA	Q14241	0.00101779	0.00901	TRUE	TRUE	1.37	-0.858	0.515
EMD	P50402	2.60202e-05	0.000876	TRUE	TRUE	1.82	-1.14	0.683
EMILIN1	Q9Y6C2	3.11352e-05	0.000998	TRUE	TRUE	2.79	-1.74	1.05
EML1	O00423	1.44241e-05	0.000615	TRUE	TRUE	-2.65	1.65	-0.993
EML2	O95834	3.40696e-06	0.000269	TRUE	TRUE	1.86	-1.16	0.696
EML4	Q9HC35	0.000388453	0.00502	TRUE	TRUE	1.19	-0.743	0.446
ENG	P17813	4.96013e-08	2.55e-05	TRUE	TRUE	-3.66	2.29	-1.37
ENO2	P09104	4.30317e-05	0.00122	TRUE	TRUE	1.73	-1.08	0.65
EOGT	Q5NDL2	0.000100377	0.00216	TRUE	TRUE	-1.44	0.9	-0.54
EPB41.2	P11171	0.000647863	0.0068	TRUE	TRUE	-1.55	0.966	-0.58
EPB41L2	O43491	2.69404e-05	0.0009	TRUE	TRUE	1.93	-1.21	0.724
EPB41L3	Q9Y2J2	2.17429e-08	1.71e-05	TRUE	TRUE	-4.04	2.52	-1.51
EPB41L5	Q9H329	0.00107919	0.00934	TRUE	TRUE	-1.37	0.857	-0.514
EPHB3.1	P54753	0.00100966	0.00896	TRUE	TRUE	-1.58	0.988	-0.593
EPS8	Q12929	0.000111817	0.00231	TRUE	TRUE	2	-1.25	0.75
ERAL1	O75616	0.000392381	0.00503	TRUE	TRUE	-1.77	1.11	-0.664
ERBB2.1	P04626	0.000742013	0.00737	TRUE	TRUE	-1.49	0.928	-0.557
ERCC2	P18074	0.000971177	0.00879	TRUE	TRUE	-2.75	1.72	-1.03
ERG	P11308	9.39333e-08	3.37e-05	TRUE	TRUE	-3.24	2.02	-1.21
ERMP1	Q7Z2K6	1.50553e-05	0.000631	TRUE	TRUE	-2	1.25	-0.75
ESAM	Q96AP7	2.76199e-07	6.25e-05	TRUE	TRUE	-3.04	1.9	-1.14
ESD	P10768	0.00114302	0.00959	TRUE	TRUE	1.19	-0.741	0.445
EXOC6	Q8TAG9	0.00092132	0.0085	TRUE	TRUE	-1.07	0.669	-0.402
F11R	Q9Y624	7.88447e-07	0.000122	TRUE	TRUE	-3.66	2.29	-1.37
F2R	P25116	1.3802e-07	4.53e-05	TRUE	TRUE	-3.52	2.2	-1.32
FAH	P16930	1.7328e-06	0.000192	TRUE	TRUE	2.51	-1.57	0.94
FAM107B	Q9H098	0.000181873	0.00321	TRUE	TRUE	-2.12	1.32	-0.793
FAM111A	Q96PZ2	3.10872e-05	0.000998	TRUE	TRUE	-1.94	1.21	-0.726
FAM114A1	Q8IWE2	7.93332e-05	0.0019	TRUE	TRUE	1.56	-0.974	0.584
FAM177A1	Q8N128	0.000303314	0.00431	TRUE	TRUE	1.72	-1.08	0.645
FAM49A	Q9H0Q0	4.04469e-06	0.00029	TRUE	TRUE	-4.13	2.58	-1.55
FAR2	Q96K12	0.000441921	0.00534	TRUE	TRUE	-2.53	1.58	-0.949
FARP1	Q9Y4F1	0.000244618	0.00379	TRUE	TRUE	1.45	-0.908	0.545
FARS2	O95363	0.000286246	0.00416	TRUE	TRUE	-1.71	1.07	-0.641
FASN	P49327	0.00031367	0.00441	TRUE	TRUE	-1.64	1.02	-0.614
FASTKD2	Q9NYY8	0.000252493	0.00385	TRUE	TRUE	-1.22	0.764	-0.458
FAT4	Q6V0I7	0.000624402	0.00664	TRUE	TRUE	-1.54	0.965	-0.579
FBXL8	Q96CD0	2.37246e-05	0.00082	TRUE	TRUE	2.08	-1.3	0.782
FBXW8	Q8N3Y1	0.000116747	0.00237	TRUE	TRUE	1.56	-0.975	0.585
FDPS	P14324	1.87155e-05	0.000722	TRUE	TRUE	-2.39	1.49	-0.896
FERMT1	Q96AC1	0.00118446	0.00982	TRUE	TRUE	1.9	-1.19	0.711
FERMT2	Q96AC1	0.00122791	0.01	TRUE	TRUE	1.11	-0.692	0.415
FGD4	Q96M96	7.65035e-05	0.00184	TRUE	TRUE	-1.8	1.13	-0.677
FGF2	P09038	0.000301904	0.00431	TRUE	TRUE	2.45	-1.53	0.917
FHL1	Q13642	0.000541444	0.00611	TRUE	TRUE	2.63	-1.64	0.986
FHL3	Q13643	4.86173e-06	0.00033	TRUE	TRUE	1.94	-1.21	0.729
FHOD1	Q9Y613	3.328e-05	0.00105	TRUE	TRUE	-1.56	0.977	-0.586
FIP1L1	Q6UN15	0.000797704	0.00772	TRUE	TRUE	2.11	-1.32	0.792
FKBP10	O95302	0.000674786	0.00692	TRUE	TRUE	1.4	-0.875	0.525
FKBP10.1	Q96AY3	3.8425e-05	0.00114	TRUE	TRUE	1.72	-1.07	0.644
FKBP7	Q9Y680	0.000259278	0.00388	TRUE	TRUE	2.46	-1.54	0.923
FLNA.2	P21333	3.05232e-05	0.000986	TRUE	TRUE	1.73	-1.08	0.648
FLNA.3	P21333	0.000287782	0.00417	TRUE	TRUE	1.47	-0.917	0.55
FLNC	Q14315	5.24018e-06	0.000352	TRUE	TRUE	2.45	-1.53	0.918
FMNL3	Q8IVF7	0.000810479	0.00781	TRUE	TRUE	-1.4	0.872	-0.523
FUBP3	Q96I24	1.09634e-05	0.000533	TRUE	TRUE	1.55	-0.968	0.581
GALM	Q96C23	0.00024398	0.00379	TRUE	TRUE	1.92	-1.2	0.722
GALNT1	Q10472	2.77646e-07	6.25e-05	TRUE	TRUE	-2.62	1.64	-0.984
GALNT7	Q86SF2	7.90647e-06	0.000442	TRUE	TRUE	-2.09	1.31	-0.784
GAMT	Q14353	0.000926763	0.0085	TRUE	TRUE	2	-1.25	0.75
GARS1	P41250	0.000136407	0.00261	TRUE	TRUE	1.37	-0.854	0.513
GATA6	P43694	1.80927e-06	0.000197	TRUE	TRUE	2.8	-1.75	1.05
GBA2	Q9HCG7	1.4956e-05	0.00063	TRUE	TRUE	-3.32	2.08	-1.25
GBP1	P32455	0.000184157	0.00324	TRUE	TRUE	1.32	-0.823	0.494
GBP1.1	P32455	0.000836327	0.00802	TRUE	TRUE	1.42	-0.888	0.533
GCAT	O75600	0.000303827	0.00431	TRUE	TRUE	-1.37	0.855	-0.513
GDAP1	Q8TB36	0.00111535	0.00951	TRUE	TRUE	1.03	-0.645	0.387
GDPD5	Q8WTR4	0.000563777	0.00621	TRUE	TRUE	-1.61	1.01	-0.604
GFPT1	O94808	0.00020681	0.00343	TRUE	TRUE	2.4	-1.5	0.898
GFPT1.1	Q06210	0.000349481	0.00468	TRUE	TRUE	1.33	-0.83	0.498
GFPT2	O94808	4.92673e-07	9.25e-05	TRUE	TRUE	4.06	-2.54	1.52
GIMAP1	Q8WWP7	1.4163e-05	0.00061	TRUE	TRUE	-3.14	1.97	-1.18
GIMAP8	Q8ND71	0.000142824	0.00271	TRUE	TRUE	-2.37	1.48	-0.887
GLCE	O94923	0.000204237	0.00341	TRUE	TRUE	-2.27	1.42	-0.85
GLE1	Q53GS7	0.000424899	0.00524	TRUE	TRUE	-1.13	0.709	-0.425
GLO1	Q04760	0.000724222	0.00726	TRUE	TRUE	1.24	-0.777	0.466
GLRX	P35754	0.000324831	0.00449	TRUE	TRUE	2.13	-1.33	0.799
GMFB	O60234	0.000866145	0.0082	TRUE	TRUE	1.07	-0.668	0.401
GNAI1.1	P04899	0.000176183	0.00313	TRUE	TRUE	2.4	-1.5	0.902
GNAI1.2	P63096	2.50459e-05	0.000851	TRUE	TRUE	1.84	-1.15	0.691
GOLGA5	Q8TBA6	0.000922389	0.0085	TRUE	TRUE	1.51	-0.941	0.565
GOPC	Q9HD26	3.88934e-06	0.000288	TRUE	TRUE	1.92	-1.2	0.718
GPD1L	Q8N335	0.00102651	0.00904	TRUE	TRUE	-1.31	0.819	-0.492
GRK2	P25098	0.000922034	0.0085	TRUE	TRUE	-1.05	0.656	-0.394
GRPEL1	Q9HAV7	0.000959688	0.00872	TRUE	TRUE	-1.15	0.72	-0.432
GSDME	O60443	3.66136e-05	0.00112	TRUE	TRUE	2.54	-1.59	0.953
GSN	P06396	0.000558272	0.00619	TRUE	TRUE	1.36	-0.85	0.51
GSS	P48637	0.00113551	0.00959	TRUE	TRUE	1.22	-0.762	0.457
GSTM1.1	P09488	0.000207825	0.00343	TRUE	TRUE	1.89	-1.18	0.708
GSTM1.3	P09488	0.000335178	0.00457	TRUE	TRUE	1.4	-0.876	0.526
GSTM1.4	P09488	4.12825e-05	0.00119	TRUE	TRUE	2.4	-1.5	0.902
GSTM2.1	P28161	1.84587e-06	0.000197	TRUE	TRUE	3.42	-2.14	1.28
GSTP1	P09211	0.000943043	0.0086	TRUE	TRUE	1.09	-0.679	0.407
H1-2.1	P16403	0.000397507	0.00503	TRUE	TRUE	-1.38	0.863	-0.518
H2AFY2.1	Q9P0M6	0.000171243	0.00305	TRUE	TRUE	1.82	-1.14	0.683
HAS1	Q92839	0.000539618	0.00611	TRUE	TRUE	-3.54	2.21	-1.33
HDGF	O75475	0.000412013	0.00513	TRUE	TRUE	3.32	-2.07	1.24
HDLBP	Q00341	0.000870771	0.00821	TRUE	TRUE	1.08	-0.672	0.403
HEATR5B	Q9P2D3	0.000986443	0.00883	TRUE	TRUE	-1.22	0.76	-0.456
HEBP2	Q9Y5Z4	0.000571613	0.00627	TRUE	TRUE	1.78	-1.11	0.668
HHIP	Q96QV1	0.000228445	0.00363	TRUE	TRUE	-1.54	0.963	-0.578
HINT1	P49773	0.000427093	0.00524	TRUE	TRUE	1.1	-0.688	0.413
HIP1R	O75146	1.02139e-06	0.000135	TRUE	TRUE	-3.24	2.03	-1.22
HLA-A.2	P01893	1.32362e-06	0.000156	TRUE	TRUE	-3.94	2.46	-1.48
HLA-A.3	P01893	0.000239087	0.00376	TRUE	TRUE	1.55	-0.97	0.582
HMGB3	O15347	0.000416102	0.00516	TRUE	TRUE	-1.56	0.977	-0.586
HMGN2	P05204	0.00119134	0.00982	TRUE	TRUE	-1.3	0.815	-0.489
HNMT	P50135	0.000975294	0.0088	TRUE	TRUE	1.36	-0.851	0.511
HNRNPA1.1	A0A2R8Y4L2	0.00014706	0.00275	TRUE	TRUE	-1.4	0.878	-0.527
HSD17B12	Q53GQ0	0.000303019	0.00431	TRUE	TRUE	-1.32	0.824	-0.495
HSD17B7	P56937	0.000184053	0.00324	TRUE	TRUE	-2.31	1.44	-0.866
HSP90AB4P	Q58FF6	0.00013165	0.00256	TRUE	TRUE	-2.22	1.39	-0.833
HSPA12A	O43301	3.87729e-05	0.00114	TRUE	TRUE	-2.16	1.35	-0.811
HSPA2.2	P54652	0.00015546	0.00286	TRUE	TRUE	3.09	-1.93	1.16
HSPA4	O95757	0.000394205	0.00503	TRUE	TRUE	2.7	-1.69	1.01
HSPA4L.1	O95757	0.000497657	0.00582	TRUE	TRUE	-1.16	0.723	-0.434
HSPG2	P98160	1.13479e-07	3.89e-05	TRUE	TRUE	-4.71	2.94	-1.77
HTATIP2	Q9BUP3	0.000159183	0.0029	TRUE	TRUE	-1.84	1.15	-0.689
HYPK	Q9NX55	0.00107296	0.00931	TRUE	TRUE	1.85	-1.16	0.694
IAH1	Q2TAA2	2.11905e-05	0.000766	TRUE	TRUE	2.25	-1.41	0.843
IER3IP1	Q9Y5U9	0.000684529	0.00696	TRUE	TRUE	1.91	-1.19	0.716
IFT20	Q8IY31	0.000412295	0.00513	TRUE	TRUE	-1.13	0.705	-0.423
IFT27	Q9BW83	3.89345e-05	0.00114	TRUE	TRUE	1.93	-1.21	0.724
IGBP1	P78318	0.000348679	0.00468	TRUE	TRUE	1.26	-0.785	0.471
IGF2BP3	O00425	0.000145235	0.00274	TRUE	TRUE	-1.28	0.799	-0.48
ILK	Q13418	0.000200743	0.00337	TRUE	TRUE	1.26	-0.787	0.472
INTS8	Q75QN2	0.00111245	0.0095	TRUE	TRUE	-1.22	0.761	-0.456
IRS2	Q9Y4H2	0.000740358	0.00737	TRUE	TRUE	2.43	-1.52	0.911
ISG15	P05161	0.00112485	0.00954	TRUE	TRUE	1.75	-1.09	0.656
ITGA1	P56199	3.33939e-06	0.000269	TRUE	TRUE	4.37	-2.73	1.64
ITGA11	Q9UKX5	2.4173e-07	6.08e-05	TRUE	TRUE	4.72	-2.95	1.77
ITGA4	P13612	0.000538955	0.00611	TRUE	TRUE	3.08	-1.92	1.15
ITGA5	P08648	3.95111e-06	0.000288	TRUE	TRUE	-1.81	1.13	-0.68
ITGA6	P23229	4.74609e-06	0.000325	TRUE	TRUE	-3.54	2.21	-1.33
ITPA	Q9BY32	0.000119763	0.00241	TRUE	TRUE	1.83	-1.14	0.685
ITPR1	Q14571	0.000913538	0.00848	TRUE	TRUE	-1.13	0.707	-0.424
ITPR1.1	Q14571	8.33436e-05	0.00194	TRUE	TRUE	-2.51	1.57	-0.942
ITPR2	Q14571	6.63591e-06	0.000396	TRUE	TRUE	-2.27	1.42	-0.853
ITPR3	Q14573	0.000261279	0.00389	TRUE	TRUE	-1.9	1.19	-0.712
JAK1	P23458	0.00067584	0.00692	TRUE	TRUE	-1.19	0.743	-0.446
JAM3	Q9BX67	0.000481548	0.00569	TRUE	TRUE	-1.85	1.16	-0.694
JPT2	Q9H910	4.57289e-06	0.000321	TRUE	TRUE	3.17	-1.98	1.19
KANK2	Q63ZY3	5.36736e-07	9.84e-05	TRUE	TRUE	3.13	-1.96	1.17
KBTBD2	Q8IY47	0.000445051	0.00536	TRUE	TRUE	-1.26	0.786	-0.472
KCTD12	Q96CX2	2.57407e-05	0.000871	TRUE	TRUE	-3.2	2	-1.2
KHSRP	Q92945	0.000294526	0.00424	TRUE	TRUE	1.23	-0.766	0.46
KIAA1217	Q5T5P2	0.000112199	0.00231	TRUE	TRUE	2.16	-1.35	0.812
KIAA1324L	A8MWY0	3.52621e-05	0.00109	TRUE	TRUE	-2.95	1.85	-1.11
KLHDC4	Q8TBB5	0.000643845	0.00679	TRUE	TRUE	-1.37	0.858	-0.515
KLHL13	Q9P2J3	7.36717e-05	0.00179	TRUE	TRUE	-1.67	1.04	-0.625
KLHL7	Q8IXQ5	0.000429748	0.00524	TRUE	TRUE	-1.58	0.988	-0.593
KRT1	O95678	0.00106137	0.00925	TRUE	TRUE	2.35	-1.47	0.88
KRT1.3	P02538	0.000348684	0.00468	TRUE	TRUE	2.39	-1.49	0.895
KRT14.1	P02533	0.000399268	0.00503	TRUE	TRUE	2.63	-1.65	0.988
KRT14.2	P02533	0.000215583	0.0035	TRUE	TRUE	3.26	-2.04	1.22
KRT17	P08727	0.000373554	0.00488	TRUE	TRUE	4.81	-3.01	1.8
KRT18	P05783	0.00122099	0.00997	TRUE	TRUE	1.73	-1.08	0.65
KRT19	P08727	9.72877e-05	0.00213	TRUE	TRUE	5.21	-3.26	1.95
KRT2	O95678	0.000187742	0.00325	TRUE	TRUE	2.42	-1.51	0.906
KRT4	P08729	0.000146455	0.00274	TRUE	TRUE	-4.45	2.78	-1.67
KRT6A	P02538	1.73425e-09	2.73e-06	TRUE	TRUE	6.81	-4.26	2.55
KRT7.1	P08729	2.31503e-05	0.000807	TRUE	TRUE	-5.2	3.25	-1.95
KRT8	P05787	1.55654e-10	9.86e-07	TRUE	TRUE	8.29	-5.18	3.11
LAMA4	Q16363	4.03541e-06	0.00029	TRUE	TRUE	-3.23	2.02	-1.21
LAMTOR3	Q9UHA4	0.000477557	0.00566	TRUE	TRUE	1.3	-0.814	0.488
LASP1	Q14847	2.43211e-06	0.000234	TRUE	TRUE	2.75	-1.72	1.03
LBR	Q14739	4.24939e-05	0.00121	TRUE	TRUE	-1.65	1.03	-0.618
LEPROTL1	O95214	0.000379942	0.00496	TRUE	TRUE	-1.38	0.861	-0.517
LGALS1	P09382	4.9629e-05	0.00134	TRUE	TRUE	1.89	-1.18	0.71
LHPP	Q9H008	2.72422e-06	0.000249	TRUE	TRUE	2.51	-1.57	0.943
LIMA1	Q9UHB6	8.48631e-05	0.00196	TRUE	TRUE	2.5	-1.56	0.938
LIMK2	P53671	0.00102176	0.00903	TRUE	TRUE	-1.07	0.667	-0.4
LIN7A.1	O14910	9.31584e-06	0.000477	TRUE	TRUE	2.5	-1.56	0.936
LIN7C	Q9NUP9	1.59043e-05	0.00066	TRUE	TRUE	1.95	-1.22	0.732
LMCD1	Q9NZU5	1.27528e-06	0.000156	TRUE	TRUE	4.38	-2.74	1.64
LMO7	Q8WWI1	0.00113982	0.00959	TRUE	TRUE	3.33	-2.08	1.25
LOX	P28300	0.000264538	0.00393	TRUE	TRUE	3.34	-2.09	1.25
LPCAT2	Q7L5N7	0.000487296	0.00574	TRUE	TRUE	-1.7	1.07	-0.639
LPP	Q93052	2.97584e-06	0.000257	TRUE	TRUE	1.92	-1.2	0.719
LRP1	Q07954	7.89461e-07	0.000122	TRUE	TRUE	4.18	-2.61	1.57
LRRC17	Q8N6Y2	0.000100301	0.00216	TRUE	TRUE	-3.16	1.98	-1.19
LRRC8A	Q8IWT6	1.98759e-06	0.000201	TRUE	TRUE	-3.09	1.93	-1.16
LRRC8A.1	Q8IWT6	6.24017e-05	0.00159	TRUE	TRUE	-3.69	2.31	-1.39
LRRC8C	Q8TDW0	9.19144e-06	0.000474	TRUE	TRUE	-2.77	1.73	-1.04
LRRK1	Q38SD2	0.000125569	0.00248	TRUE	TRUE	1.68	-1.05	0.63
LSM1	O15116	0.000339865	0.0046	TRUE	TRUE	1.82	-1.14	0.683
LTBP2	Q14767	3.19023e-06	0.000263	TRUE	TRUE	-3.65	2.28	-1.37
LZIC	Q8WZA0	0.000328192	0.00452	TRUE	TRUE	1.36	-0.852	0.511
LZTFL1	Q9NQ48	0.00120335	0.00988	TRUE	TRUE	1.2	-0.75	0.45
MAFF.1	Q9ULX9	1.2881e-06	0.000156	TRUE	TRUE	-3.08	1.93	-1.16
MAGT1	Q9H0U3	0.00118906	0.00982	TRUE	TRUE	-1.05	0.657	-0.394
MALT1	Q9UDY8	0.000538498	0.00611	TRUE	TRUE	1.79	-1.12	0.672
MAN2B2	Q9Y2E5	5.78859e-06	0.000371	TRUE	TRUE	2.01	-1.26	0.755
MAOA	P21397	1.69737e-05	0.000676	TRUE	TRUE	-2.57	1.61	-0.966
MAP1A.1	P78559	5.69225e-08	2.56e-05	TRUE	TRUE	4.47	-2.79	1.67
MAP1B	P46821	5.86852e-05	0.00151	TRUE	TRUE	1.88	-1.17	0.705
MAP4	P27816	0.000924086	0.0085	TRUE	TRUE	1.45	-0.905	0.543
MAPRE2	Q15555	8.77765e-06	0.000461	TRUE	TRUE	-2.53	1.58	-0.947
MAPRE3	Q9UPY8	6.55463e-06	0.000394	TRUE	TRUE	2.75	-1.72	1.03
MATN3	O15232	0.00030308	0.00431	TRUE	TRUE	-1.99	1.24	-0.747
MAVS	Q7Z434	4.76387e-05	0.0013	TRUE	TRUE	2.49	-1.56	0.935
MB21D2	Q8IYB1	0.000341286	0.00461	TRUE	TRUE	1.37	-0.854	0.513
MBNL1	Q5VZF2	0.000132828	0.00257	TRUE	TRUE	1.86	-1.16	0.696
MCAM	P43121	3.46114e-09	4.55e-06	TRUE	TRUE	-4.42	2.76	-1.66
MDN1	Q9NU22	2.81287e-05	0.000924	TRUE	TRUE	-1.39	0.87	-0.522
ME3	Q16798	0.000242659	0.00379	TRUE	TRUE	-1.76	1.1	-0.661
MECOM	Q03112	8.08773e-06	0.000446	TRUE	TRUE	-1.67	1.05	-0.627
MECP2	P51608	0.000756066	0.00747	TRUE	TRUE	1.06	-0.661	0.397
MEIS1	O00470	0.000383486	0.00499	TRUE	TRUE	2.23	-1.39	0.835
MELTF	P08582	0.000136317	0.00261	TRUE	TRUE	2.88	-1.8	1.08
MEST	Q5EB52	1.95411e-05	0.000728	TRUE	TRUE	2.03	-1.27	0.76
MFF	Q9GZY8	7.97346e-05	0.0019	TRUE	TRUE	1.7	-1.06	0.637
MGAT5	Q09328	0.000125461	0.00248	TRUE	TRUE	-3.66	2.29	-1.37
MGP	P08493	0.000881609	0.00826	TRUE	TRUE	-3.35	2.09	-1.26
MICAL1	Q8TDZ2	0.000250495	0.00384	TRUE	TRUE	1.64	-1.02	0.613
MID1	O15344	0.000987491	0.00883	TRUE	TRUE	1.32	-0.824	0.494
MINDY3	Q9H8M7	0.000109092	0.00228	TRUE	TRUE	1.53	-0.957	0.574
MME	P08473	1.17394e-05	0.000557	TRUE	TRUE	4.78	-2.99	1.79
MMRN1	Q13201	0.000522837	0.00602	TRUE	TRUE	-2.2	1.38	-0.826
MPP2.1	Q14168	0.000118362	0.00239	TRUE	TRUE	1.67	-1.04	0.626
MPP6	Q9NZW5	1.65378e-05	0.000668	TRUE	TRUE	1.79	-1.12	0.672
MPRIP	Q6WCQ1	7.41458e-06	0.000427	TRUE	TRUE	1.88	-1.17	0.705
MRC2	Q9UBG0	3.65854e-07	7.79e-05	TRUE	TRUE	3.96	-2.48	1.49
MRPL22	Q9NWU5	0.000186994	0.00325	TRUE	TRUE	-1.73	1.08	-0.65
MRPL23	Q16540	0.000245503	0.00379	TRUE	TRUE	-1.25	0.782	-0.469
MRPL39	Q9NYK5	0.000898854	0.00838	TRUE	TRUE	-1.16	0.725	-0.435
MRPL44	Q9H9J2	0.000596612	0.00643	TRUE	TRUE	-1.03	0.645	-0.387
MRPL45	Q9BRJ2	0.000722812	0.00726	TRUE	TRUE	-1.08	0.675	-0.405
MRPL47	Q9HD33	0.000135998	0.00261	TRUE	TRUE	-1.56	0.972	-0.583
MRPL53	Q96EL3	0.000900893	0.00839	TRUE	TRUE	1.49	-0.929	0.558
MRPL57	Q9BQC6	0.00118301	0.00982	TRUE	TRUE	-1.11	0.691	-0.414
MRPS14	O60783	0.000511868	0.00595	TRUE	TRUE	-1.27	0.797	-0.478
MRPS15	P82914	0.000166428	0.00299	TRUE	TRUE	-1.54	0.96	-0.576
MRPS27	Q92552	0.000238177	0.00376	TRUE	TRUE	-1.35	0.841	-0.505
MRPS35	P82673	0.000361289	0.00479	TRUE	TRUE	-1.31	0.817	-0.49
MSRB2	Q9Y3D2	0.000545506	0.00612	TRUE	TRUE	1.59	-0.994	0.596
MSRB3	Q8IXL7	0.000223875	0.00358	TRUE	TRUE	2.11	-1.32	0.792
MT-ND5	P03915	0.000424233	0.00524	TRUE	TRUE	-2.05	1.28	-0.77
MTARC2	Q969Z3	8.50955e-06	0.000456	TRUE	TRUE	-3.37	2.11	-1.26
MTFMT	Q96DP5	0.000839363	0.00802	TRUE	TRUE	-1.43	0.893	-0.536
MTFP1	Q9UDX5	3.87803e-05	0.00114	TRUE	TRUE	-3.47	2.17	-1.3
MTG1	Q9BT17	0.000203323	0.0034	TRUE	TRUE	-1.32	0.825	-0.495
MTM1	Q13496	0.00034506	0.00466	TRUE	TRUE	-1.18	0.739	-0.443
MTMR10	Q9NXD2	6.37974e-06	0.000387	TRUE	TRUE	-2.68	1.67	-1
MTMR12	Q9C0I1	0.000677961	0.00693	TRUE	TRUE	-1.56	0.974	-0.584
MTPAP	Q9NVV4	0.000531485	0.00609	TRUE	TRUE	-1.37	0.856	-0.514
MVK	Q03426	0.000135948	0.00261	TRUE	TRUE	-2.86	1.79	-1.07
MXRA8	Q9BRK3	4.83874e-05	0.00132	TRUE	TRUE	2.56	-1.6	0.961
MYADM	Q96S97	0.000330959	0.00453	TRUE	TRUE	2.5	-1.56	0.936
MYCT1	Q8N699	1.7205e-08	1.51e-05	TRUE	TRUE	-4	2.5	-1.5
MYH10.6	P35580	0.000398437	0.00503	TRUE	TRUE	2.59	-1.62	0.972
MYL6	P14649	6.2822e-06	0.000387	TRUE	TRUE	2.44	-1.53	0.916
MYL6.1	P60660	8.0511e-05	0.00191	TRUE	TRUE	2.16	-1.35	0.809
MYO1D	O94832	3.35076e-07	7.34e-05	TRUE	TRUE	-3.18	1.98	-1.19
MYO5A	Q9NQX4	6.2467e-07	0.000109	TRUE	TRUE	-2.55	1.59	-0.955
MYO5A.1	Q9Y4I1	1.5132e-06	0.000173	TRUE	TRUE	-2.16	1.35	-0.809
MYO6	Q9UM54	1.63794e-05	0.000668	TRUE	TRUE	-1.98	1.24	-0.742
MYOZ2	Q9NPC6	0.000167676	0.00301	TRUE	TRUE	3.2	-2	1.2
NAB2	Q15742	0.000403704	0.00507	TRUE	TRUE	1.46	-0.913	0.548
NCOA7	Q8NI08	0.000130796	0.00255	TRUE	TRUE	1.32	-0.824	0.495
NDE1.1	Q9NXR1	0.00117735	0.00979	TRUE	TRUE	1.79	-1.12	0.671
NDN	Q99608	0.000704942	0.00713	TRUE	TRUE	1.56	-0.974	0.584
NDRG1	Q92597	6.25176e-05	0.00159	TRUE	TRUE	2.73	-1.71	1.02
NDRG4	Q9ULP0	0.000107984	0.00228	TRUE	TRUE	-2.69	1.68	-1.01
NDUFAF1	Q9Y375	0.00017628	0.00313	TRUE	TRUE	-2.36	1.48	-0.885
NDUFAF6	Q330K2	0.000868491	0.0082	TRUE	TRUE	1.68	-1.05	0.631
NDUFB6	O95139	0.000319993	0.00447	TRUE	TRUE	-1.48	0.923	-0.554
NEK7	Q8TDX7	0.000223563	0.00358	TRUE	TRUE	2.01	-1.25	0.752
NELFE	P18615	0.000798322	0.00772	TRUE	TRUE	1.99	-1.25	0.747
NES	P48681	0.000399771	0.00503	TRUE	TRUE	-2.36	1.47	-0.883
NFIB	O00712	7.96556e-06	0.000442	TRUE	TRUE	-2.8	1.75	-1.05
NFIB.1	O00712	0.000386052	0.005	TRUE	TRUE	-1.14	0.711	-0.427
NIT2	Q9NQR4	5.32311e-05	0.0014	TRUE	TRUE	1.65	-1.03	0.618
NME1.2	P15531	0.000537171	0.00611	TRUE	TRUE	3.11	-1.95	1.17
NNMT	P40261	4.30334e-05	0.00122	TRUE	TRUE	1.73	-1.08	0.649
NOL4L	Q96MY1	0.000186872	0.00325	TRUE	TRUE	-1.7	1.06	-0.637
NOMO1	P69849	0.000897986	0.00838	TRUE	TRUE	-1.15	0.717	-0.43
NOTCH1	P46531	5.82128e-05	0.0015	TRUE	TRUE	-2.02	1.26	-0.758
NOTCH2	Q04721	0.000422918	0.00523	TRUE	TRUE	1.35	-0.845	0.507
NOVA2	Q9UNW9	2.56068e-07	6.12e-05	TRUE	TRUE	-2.81	1.76	-1.05
NPEPL1	Q8NDH3	0.00111621	0.00951	TRUE	TRUE	1.25	-0.78	0.468
NR2F2	P10589	6.95189e-06	0.000409	TRUE	TRUE	-2.17	1.36	-0.814
NR3C1	P04150	2.80915e-06	0.000249	TRUE	TRUE	2.49	-1.56	0.935
NRP1	O14786	1.02448e-05	0.000508	TRUE	TRUE	-1.99	1.24	-0.747
NSDHL	Q15738	0.000196538	0.00333	TRUE	TRUE	-1.53	0.953	-0.572
NSFL1C	Q9UNZ2	2.90026e-05	0.000949	TRUE	TRUE	1.85	-1.16	0.696
NSUN6	Q8TEA1	0.00105958	0.00925	TRUE	TRUE	-1.95	1.22	-0.733
NT5C2	P49902	0.000840703	0.00802	TRUE	TRUE	1.48	-0.922	0.553
NTHL1	P78549	3.02077e-05	0.00098	TRUE	TRUE	-1.42	0.885	-0.531
NUBP2	Q9Y5Y2	0.000207013	0.00343	TRUE	TRUE	1.93	-1.21	0.724
NUDT11	A0A024RBG1	0.000780957	0.00763	TRUE	TRUE	-1.32	0.826	-0.495
NUDT11.1	A0A024RBG1	0.000161381	0.00292	TRUE	TRUE	-1.36	0.847	-0.508
NUDT11.2	Q8NFP7	0.000494267	0.00579	TRUE	TRUE	1.26	-0.788	0.473
NUDT4	A0A024RBG1	0.000276078	0.00408	TRUE	TRUE	-1.11	0.696	-0.417
NUFIP2	Q7Z417	0.000979823	0.00881	TRUE	TRUE	1.1	-0.686	0.412
NUP35	Q8NFH5	0.000369316	0.00484	TRUE	TRUE	1.42	-0.887	0.532
NUP42	O15504	0.00104091	0.00915	TRUE	TRUE	1.35	-0.844	0.506
NUTF2	P61970	0.000256851	0.00386	TRUE	TRUE	1.41	-0.883	0.53
OCIAD2	Q56VL3	0.000105064	0.00223	TRUE	TRUE	-2.3	1.44	-0.863
OCLN	Q16625	9.11963e-07	0.00013	TRUE	TRUE	-3.5	2.19	-1.31
OGDH	Q02218	0.000146456	0.00274	TRUE	TRUE	-1.44	0.898	-0.539
OGDH.1	Q02218	0.000112986	0.00232	TRUE	TRUE	-1.45	0.904	-0.542
OPLAH	O14841	0.000531719	0.00609	TRUE	TRUE	1.27	-0.793	0.476
ORC3	Q9UBD5	0.000741004	0.00737	TRUE	TRUE	-2.05	1.28	-0.77
P2RX4	Q99571	3.60919e-05	0.00111	TRUE	TRUE	-2.46	1.54	-0.922
P3H2	Q8IVL5	0.000579261	0.00631	TRUE	TRUE	1.59	-0.995	0.597
P4HA1	P13674	4.6007e-06	0.000321	TRUE	TRUE	2.35	-1.47	0.881
P4HA2	O15460	5.84681e-07	0.000105	TRUE	TRUE	3.03	-1.9	1.14
PACS1	Q6VY07	0.000610389	0.00651	TRUE	TRUE	1.37	-0.854	0.512
PAFAH1B3	Q15102	0.000411032	0.00513	TRUE	TRUE	1.16	-0.723	0.434
PAK1	Q13153	0.00113236	0.00959	TRUE	TRUE	1.21	-0.758	0.455
PALLD	Q8WX93	3.38708e-06	0.000269	TRUE	TRUE	2.31	-1.45	0.868
PALMD	Q9NP74	5.75465e-05	0.00149	TRUE	TRUE	-3.25	2.03	-1.22
PARK7	Q99497	0.000667871	0.00691	TRUE	TRUE	1.63	-1.02	0.61
PBX1	P40424	2.78428e-06	0.000249	TRUE	TRUE	3.53	-2.21	1.32
PC	P11498	0.00116239	0.00972	TRUE	TRUE	1.71	-1.07	0.642
PCK2	Q16822	0.000514621	0.00597	TRUE	TRUE	1.67	-1.04	0.626
PCYT1A	P49585	0.000783923	0.00763	TRUE	TRUE	1.25	-0.783	0.47
PCYT2	Q99447	0.000704876	0.00713	TRUE	TRUE	-1.29	0.808	-0.485
PDCD11	Q14690	0.000658481	0.00687	TRUE	TRUE	-1.08	0.674	-0.404
PDCD5	O14737	5.30889e-05	0.0014	TRUE	TRUE	1.69	-1.06	0.633
PDCL	Q13371	0.000780954	0.00763	TRUE	TRUE	-1.5	0.935	-0.561
PDE4DIP	Q5VU43	0.000187178	0.00325	TRUE	TRUE	1.15	-0.721	0.432
PDGFRB	P09619	1.87746e-05	0.000722	TRUE	TRUE	1.91	-1.19	0.715
PDLIM1	O00151	1.79972e-05	0.000706	TRUE	TRUE	2.3	-1.43	0.861
PDLIM2	Q96JY6	4.45951e-05	0.00126	TRUE	TRUE	2.43	-1.52	0.911
PDLIM3	Q53GG5	4.68467e-06	0.000324	TRUE	TRUE	3.17	-1.98	1.19
PDLIM4	P50479	4.44984e-07	8.77e-05	TRUE	TRUE	3.14	-1.96	1.18
PDLIM7	Q9NR12	1.00001e-05	0.000504	TRUE	TRUE	2.36	-1.47	0.885
PDXK	O00764	2.68622e-05	0.0009	TRUE	TRUE	1.63	-1.02	0.612
PEA15	Q15121	0.000651313	0.00682	TRUE	TRUE	1.9	-1.19	0.711
PECAM1	P16284	3.89954e-05	0.00114	TRUE	TRUE	-6.88	4.3	-2.58
PEX11B	O96011	0.000444487	0.00536	TRUE	TRUE	-1.14	0.715	-0.429
PFN1	P07737	0.000427051	0.00524	TRUE	TRUE	1.49	-0.932	0.559
PGM1	P36871	3.91673e-07	8.01e-05	TRUE	TRUE	2.4	-1.5	0.9
PGM3	O95394	3.3086e-05	0.00105	TRUE	TRUE	1.45	-0.906	0.544
PGS1	Q32NB8	0.000384658	0.00499	TRUE	TRUE	-1.97	1.23	-0.739
PHC2	Q8IXK0	0.00018661	0.00325	TRUE	TRUE	1.93	-1.2	0.722
PHGDH	O43175	1.8766e-06	0.000197	TRUE	TRUE	2.38	-1.49	0.893
PIAS4	Q8N2W9	0.000681307	0.00694	TRUE	TRUE	-1.64	1.03	-0.616
PICK1	Q9NRD5	0.000369432	0.00484	TRUE	TRUE	-1.42	0.886	-0.532
PIGU	Q9H490	0.000210677	0.00345	TRUE	TRUE	-1.26	0.786	-0.471
PIK3C2A	O00443	0.000164918	0.00297	TRUE	TRUE	-1.63	1.02	-0.612
PIP4P1	Q86T03	0.000724041	0.00726	TRUE	TRUE	-1.25	0.78	-0.468
PIR	O00625	8.46297e-08	3.34e-05	TRUE	TRUE	-3.52	2.2	-1.32
PKM	P14618	0.000639542	0.00676	TRUE	TRUE	1.15	-0.721	0.432
PLAUR	Q03405	0.000490289	0.00577	TRUE	TRUE	1.71	-1.07	0.641
PLCD1	P51178	0.00113721	0.00959	TRUE	TRUE	1.13	-0.709	0.425
PLEKHA2	Q9HB19	0.000205837	0.00343	TRUE	TRUE	1.94	-1.21	0.727
PLIN3	O60664	8.15614e-07	0.000123	TRUE	TRUE	3.03	-1.9	1.14
PLOD2	O00469	0.000525207	0.00604	TRUE	TRUE	1.21	-0.754	0.452
PLSCR4	Q9NRQ2	0.00010998	0.00229	TRUE	TRUE	-2.75	1.72	-1.03
PLXNA1.2	O75051	0.000777111	0.00762	TRUE	TRUE	-1.73	1.08	-0.65
PLXNA2	O75051	3.08261e-06	0.000258	TRUE	TRUE	-2.35	1.47	-0.88
PLXNB2	O15031	3.86861e-06	0.000288	TRUE	TRUE	1.94	-1.21	0.726
PLXND1	Q9Y4D7	8.94519e-06	0.000467	TRUE	TRUE	-3.38	2.11	-1.27
PMM1.1	Q92871	3.81092e-05	0.00113	TRUE	TRUE	2.63	-1.64	0.986
PNP	P00491	0.000839534	0.00802	TRUE	TRUE	-1.22	0.764	-0.458
PNPT1	Q8TCS8	0.000115127	0.00234	TRUE	TRUE	-1.32	0.824	-0.494
PODXL	O00592	1.27984e-05	0.00058	TRUE	TRUE	-5.25	3.28	-1.97
POLR1B	Q9H9Y6	4.33037e-05	0.00122	TRUE	TRUE	-1.65	1.03	-0.618
PPCS	Q9HAB8	6.3435e-05	0.00159	TRUE	TRUE	1.39	-0.87	0.522
PPL	O60437	6.00157e-05	0.00154	TRUE	TRUE	3.61	-2.25	1.35
PPM1A	O75688	0.000393173	0.00503	TRUE	TRUE	1.12	-0.699	0.419
PPME1	Q9Y570	0.000284372	0.00414	TRUE	TRUE	1.85	-1.16	0.695
PPP1R12A	O14974	1.2885e-05	0.00058	TRUE	TRUE	2.24	-1.4	0.841
PPP1R18	Q6NYC8	7.68432e-06	0.000435	TRUE	TRUE	2.6	-1.63	0.975
PPP1R2	P41236	8.28336e-05	0.00194	TRUE	TRUE	2.49	-1.56	0.934
PPP2R1B	P30154	0.000596004	0.00643	TRUE	TRUE	-1.04	0.648	-0.389
PPWD1	Q96BP3	0.000537987	0.00611	TRUE	TRUE	-1.05	0.654	-0.392
PRDX5	P30044	0.00011819	0.00239	TRUE	TRUE	1.22	-0.759	0.456
PRDX6	P30041	0.00106933	0.0093	TRUE	TRUE	1.16	-0.723	0.434
PREPL	Q4J6C6	0.00119189	0.00982	TRUE	TRUE	1.5	-0.94	0.564
PRIM2	P49643	0.000914182	0.00848	TRUE	TRUE	-1.28	0.801	-0.481
PRKAR2B	P31323	0.000389546	0.00502	TRUE	TRUE	-1.71	1.07	-0.641
PRKCA.1	P05771	2.97459e-06	0.000257	TRUE	TRUE	2.27	-1.42	0.85
PRKCH	P24723	1.34105e-06	0.000156	TRUE	TRUE	-2.54	1.59	-0.954
PRNP	P04156	0.000384418	0.00499	TRUE	TRUE	1.62	-1.01	0.606
PRORP	O15091	0.000406147	0.0051	TRUE	TRUE	-1.61	1.01	-0.603
PRPF38A	Q8NAV1	0.000672949	0.00692	TRUE	TRUE	-1.26	0.785	-0.471
PRXL2A	Q9BRX8	1.34562e-05	0.000599	TRUE	TRUE	-5.22	3.26	-1.96
PSAT1	Q9Y617	0.00011038	0.00229	TRUE	TRUE	2.59	-1.62	0.97
PSMB8	P28062	5.98097e-05	0.00154	TRUE	TRUE	1.6	-0.997	0.598
PSMD9	O00233	7.31978e-07	0.00012	TRUE	TRUE	2.47	-1.55	0.928
PSPH	P78330	2.57908e-06	0.000239	TRUE	TRUE	2.32	-1.45	0.87
PTBP2	Q9UKA9	0.000852709	0.00808	TRUE	TRUE	1.16	-0.723	0.434
PTGIS	Q16647	8.37641e-06	0.000456	TRUE	TRUE	3.99	-2.5	1.5
PTGR1	Q14914	0.000120472	0.00242	TRUE	TRUE	1.49	-0.932	0.559
PTK2.1	Q05397	0.000455804	0.00545	TRUE	TRUE	-1.19	0.746	-0.448
PTK2B	Q14289	4.54203e-05	0.00126	TRUE	TRUE	-3.62	2.26	-1.36
PTK7	Q13308	5.18843e-05	0.00138	TRUE	TRUE	2.73	-1.71	1.02
PTPMT1	Q8WUK0	0.00108891	0.00938	TRUE	TRUE	-1.07	0.67	-0.402
PTPRA.1	P18433	5.3037e-05	0.0014	TRUE	TRUE	-2.16	1.35	-0.811
PTPRB	P23467	2.10074e-07	5.71e-05	TRUE	TRUE	-3.66	2.29	-1.37
PTPRE	P23469	3.68905e-06	0.000282	TRUE	TRUE	-2.79	1.74	-1.05
PTPRS	P23468	2.25447e-05	0.000795	TRUE	TRUE	-2.05	1.28	-0.77
PTRH2	Q9Y3E5	0.000314957	0.00441	TRUE	TRUE	-1.09	0.68	-0.408
PTTG1IP	P53801	0.000157554	0.00289	TRUE	TRUE	-2.2	1.37	-0.823
PXK	Q7Z7A4	0.000321014	0.00447	TRUE	TRUE	2.18	-1.36	0.816
PYCR2	Q96C36	0.000314178	0.00441	TRUE	TRUE	-1.28	0.803	-0.482
QRSL1	Q9H0R6	0.00033976	0.0046	TRUE	TRUE	-2.03	1.27	-0.761
RAB10.1	P51153	0.000327872	0.00452	TRUE	TRUE	2.63	-1.64	0.984
RAB1C	Q92928	0.000241097	0.00378	TRUE	TRUE	5.23	-3.27	1.96
RAB27B	O00194	0.000926447	0.0085	TRUE	TRUE	-2.48	1.55	-0.931
RAB33B	Q14088	0.000681739	0.00694	TRUE	TRUE	-1.23	0.77	-0.462
RAB3A	O95716	0.00116561	0.00972	TRUE	TRUE	-2.29	1.43	-0.86
RAB3D	O95716	1.1792e-05	0.000557	TRUE	TRUE	-3.27	2.04	-1.23
RAB43	Q86YS6	0.00115497	0.00966	TRUE	TRUE	-1.57	0.981	-0.589
RAB9A	P51151	0.000638686	0.00676	TRUE	TRUE	1.78	-1.11	0.666
RAD23B	P54727	0.00014601	0.00274	TRUE	TRUE	1.42	-0.888	0.533
RAI14	Q9P0K7	0.000891787	0.00834	TRUE	TRUE	1.17	-0.73	0.438
RALA	P11233	8.50821e-06	0.000456	TRUE	TRUE	-2.87	1.79	-1.08
RALA.1	P11233	0.000144182	0.00273	TRUE	TRUE	-1.77	1.1	-0.663
RALB	P11234	0.000594535	0.00643	TRUE	TRUE	-1.84	1.15	-0.691
RAP1B	A6NIZ1	0.00067273	0.00692	TRUE	TRUE	2.71	-1.69	1.02
RASA3	Q14644	0.000719111	0.00725	TRUE	TRUE	-1.33	0.834	-0.5
RASIP1	Q5U651	0.000369911	0.00484	TRUE	TRUE	-1.22	0.761	-0.457
RBMS2	Q15434	8.54945e-05	0.00197	TRUE	TRUE	-1.49	0.93	-0.558
RBP1	P09455	7.43051e-06	0.000427	TRUE	TRUE	3.51	-2.19	1.32
RCBTB1	Q8NDN9	0.000411674	0.00513	TRUE	TRUE	-1.73	1.08	-0.649
RCN3	Q96D15	1.6143e-07	5.09e-05	TRUE	TRUE	3.93	-2.46	1.47
RDH10	Q8IZV5	9.44403e-05	0.00209	TRUE	TRUE	2.94	-1.84	1.1
REEP4	Q9H6H4	8.73461e-05	0.002	TRUE	TRUE	-1.79	1.12	-0.671
RELB	Q01201	0.000207127	0.00343	TRUE	TRUE	2.2	-1.37	0.824
RFC2	P35250	0.000847526	0.00805	TRUE	TRUE	-1.16	0.724	-0.434
RFC3	P40938	0.000781925	0.00763	TRUE	TRUE	-1.64	1.03	-0.617
RFLNA	Q6ZTI6	0.000185353	0.00325	TRUE	TRUE	2.94	-1.84	1.1
RFTN2	Q52LD8	0.000412949	0.00513	TRUE	TRUE	-1.14	0.714	-0.429
RGPD3	A6NKT7	0.000868752	0.0082	TRUE	TRUE	-1.05	0.654	-0.392
RGS10	O43665	0.00057388	0.00627	TRUE	TRUE	2.12	-1.32	0.794
RHOB	P62745	0.000746243	0.0074	TRUE	TRUE	-2.61	1.63	-0.977
RIC8B	Q9NVN3	0.000583426	0.00633	TRUE	TRUE	-1.26	0.786	-0.472
RIDA	P52758	1.93964e-05	0.000728	TRUE	TRUE	1.57	-0.983	0.59
RIN1	Q13671	0.000655861	0.00685	TRUE	TRUE	1.69	-1.06	0.635
RNF113A	O15541	0.000114891	0.00234	TRUE	TRUE	1.6	-1	0.601
RNF25	Q96BH1	0.000246966	0.0038	TRUE	TRUE	1.29	-0.804	0.482
RNH1	P13489	0.00102371	0.00904	TRUE	TRUE	1.35	-0.845	0.507
ROBO1	Q9Y6N7	0.000601751	0.00647	TRUE	TRUE	1.42	-0.886	0.532
RPA1	P27694	0.000513254	0.00596	TRUE	TRUE	-1.35	0.845	-0.507
RPS12	P25398	0.000363553	0.00481	TRUE	TRUE	1.83	-1.14	0.685
RPS6KA5	O75582	1.20952e-05	0.000561	TRUE	TRUE	-2.81	1.76	-1.05
RRBP1	Q9P2E9	0.000227323	0.00363	TRUE	TRUE	1.37	-0.855	0.513
RRM1	P23921	4.96506e-05	0.00134	TRUE	TRUE	-2.23	1.4	-0.837
S100A11	P31949	4.16881e-05	0.00119	TRUE	TRUE	1.82	-1.14	0.682
S1PR1	P21453	9.38328e-05	0.00209	TRUE	TRUE	-1.59	0.993	-0.596
SAAL1	Q96ER3	0.000557859	0.00619	TRUE	TRUE	-1.46	0.914	-0.548
SAMD1	Q6SPF0	0.000668195	0.00691	TRUE	TRUE	-1.84	1.15	-0.69
SAMD4A	Q9UPU9	0.000667813	0.00691	TRUE	TRUE	-1.08	0.673	-0.404
SARM1	Q6SZW1	2.51859e-06	0.000236	TRUE	TRUE	3.31	-2.07	1.24
SCARB1	Q8WTV0	8.65445e-06	0.000461	TRUE	TRUE	-3.21	2.01	-1.21
SCARF2	Q96GP6	0.000392076	0.00503	TRUE	TRUE	1.92	-1.2	0.72
SCD5	Q86SK9	1.64878e-05	0.000668	TRUE	TRUE	-3.5	2.19	-1.31
SCFD1	Q8WVM8	2.29526e-05	0.000804	TRUE	TRUE	1.6	-1	0.6
SCRN3	Q0VDG4	0.000925445	0.0085	TRUE	TRUE	1.41	-0.881	0.529
SEC16A	O15027	0.000909616	0.00845	TRUE	TRUE	1.01	-0.629	0.377
SEC22B	O75396	1.99324e-05	0.000734	TRUE	TRUE	1.62	-1.01	0.607
SEC24C	O94855	0.000280682	0.00411	TRUE	TRUE	2.07	-1.3	0.778
SEC24D	O94855	0.000322119	0.00448	TRUE	TRUE	1.24	-0.775	0.465
SELENOO	Q9BVL4	0.000607575	0.00649	TRUE	TRUE	-1.47	0.918	-0.551
SEPHS1	P49903	0.00114015	0.00959	TRUE	TRUE	1.69	-1.06	0.634
SEPTIN9	Q9UHD8	1.91667e-06	0.000199	TRUE	TRUE	2.3	-1.44	0.864
SERPINH1	P50454	2.80239e-05	0.000924	TRUE	TRUE	1.85	-1.16	0.693
SESTD1	Q86VW0	0.00107416	0.00931	TRUE	TRUE	-1.57	0.982	-0.589
SFXN3	Q9BWM7	0.00106493	0.00927	TRUE	TRUE	-1.22	0.765	-0.459
SGTA	O43765	0.000279308	0.0041	TRUE	TRUE	1.48	-0.922	0.553
SGTB	Q96EQ0	4.9423e-05	0.00134	TRUE	TRUE	2.42	-1.51	0.908
SH3BGRL	O75368	4.64404e-05	0.00128	TRUE	TRUE	1.82	-1.13	0.681
SH3BGRL3	Q9H299	9.46663e-05	0.00209	TRUE	TRUE	1.39	-0.87	0.522
SH3BP1	Q9Y3L3	1.26972e-05	0.00058	TRUE	TRUE	2.06	-1.29	0.773
SH3BP4	Q9P0V3	0.000934412	0.00854	TRUE	TRUE	-1.4	0.876	-0.525
SH3PXD2A.1	Q5TCZ1	8.2514e-07	0.000123	TRUE	TRUE	2.46	-1.54	0.922
SH3TC1	Q8TE82	0.000100646	0.00216	TRUE	TRUE	-2.1	1.32	-0.789
SHB	Q15464	1.95737e-05	0.000728	TRUE	TRUE	1.91	-1.19	0.715
SHC1	P29353	0.00101974	0.00902	TRUE	TRUE	1.02	-0.634	0.381
SIPA1L1	O43166	3.36954e-05	0.00106	TRUE	TRUE	2.41	-1.5	0.902
SLC12A7	Q9Y666	0.000357175	0.00476	TRUE	TRUE	-2.02	1.26	-0.758
SLC1A5	Q15758	7.9496e-05	0.0019	TRUE	TRUE	2.22	-1.39	0.834
SLC22A18	Q96BI1	9.39288e-07	0.00013	TRUE	TRUE	3.61	-2.26	1.35
SLC25A21	Q9BQT8	6.90908e-05	0.00171	TRUE	TRUE	-2.07	1.29	-0.777
SLC25A29	Q8N8R3	0.000138989	0.00265	TRUE	TRUE	-1.91	1.19	-0.715
SLC25A6	P12236	0.000337914	0.00459	TRUE	TRUE	-1.64	1.02	-0.614
SLC29A1	Q99808	1.97574e-06	0.000201	TRUE	TRUE	-4.06	2.54	-1.52
SLC35B1	P78383	0.000995557	0.00887	TRUE	TRUE	-1.97	1.23	-0.74
SLC3A2	P08195	0.000111634	0.00231	TRUE	TRUE	1.59	-0.995	0.597
SLC4A7	Q9Y6M7	0.00043318	0.00526	TRUE	TRUE	-1.28	0.799	-0.479
SLC7A5	Q01650	1.41496e-05	0.00061	TRUE	TRUE	3.25	-2.03	1.22
SLC9A3R1	O14745	0.000654632	0.00684	TRUE	TRUE	1.79	-1.12	0.673
SLFN11.1	Q7Z7L1	1.38139e-05	0.000605	TRUE	TRUE	-2.38	1.49	-0.892
SLIRP	Q9GZT3	0.000237708	0.00376	TRUE	TRUE	1.29	-0.805	0.483
SMAP2	Q8WU79	5.35246e-05	0.0014	TRUE	TRUE	1.9	-1.19	0.714
SMARCA5	O60264	2.20841e-05	0.000789	TRUE	TRUE	-1.65	1.03	-0.618
SMARCD1.2	Q96GM5	0.000775272	0.00762	TRUE	TRUE	-1.48	0.923	-0.554
SMARCD3	Q6STE5	0.000139498	0.00265	TRUE	TRUE	1.56	-0.977	0.586
SMC4	Q9NTJ3	0.000633672	0.00673	TRUE	TRUE	-1.54	0.962	-0.577
SMIM4	Q8WVI0	0.000559084	0.00619	TRUE	TRUE	-1.5	0.936	-0.562
SMURF1	Q9HAU4	0.000483936	0.00571	TRUE	TRUE	-1.27	0.792	-0.475
SMURF2	Q9HAU4	0.000251694	0.00385	TRUE	TRUE	-1.49	0.929	-0.558
SNAP23	O00161	0.000254385	0.00385	TRUE	TRUE	-1.35	0.845	-0.507
SNAP29	O95721	4.52503e-05	0.00126	TRUE	TRUE	1.47	-0.921	0.553
SNCA	P37840	0.00019274	0.0033	TRUE	TRUE	-2.64	1.65	-0.989
SNRK	Q9NRH2	1.75395e-07	5.15e-05	TRUE	TRUE	-3	1.88	-1.13
SNX1	O60749	3.30238e-05	0.00105	TRUE	TRUE	1.91	-1.2	0.717
SNX12	O60493	0.000637326	0.00675	TRUE	TRUE	1.5	-0.935	0.561
SNX12.1	Q9UMY4	0.000669402	0.00691	TRUE	TRUE	1.25	-0.781	0.469
SNX2	O60749	0.000572356	0.00627	TRUE	TRUE	1.17	-0.732	0.439
SNX3	O60493	0.000330843	0.00453	TRUE	TRUE	1.09	-0.68	0.408
SOCS6	O14544	7.07955e-05	0.00173	TRUE	TRUE	1.73	-1.08	0.648
SOD1	P00441	9.82492e-05	0.00213	TRUE	TRUE	1.48	-0.926	0.556
SOD2	P04179	0.000152792	0.00284	TRUE	TRUE	3.39	-2.12	1.27
SORBS3	O60504	1.20695e-05	0.000561	TRUE	TRUE	1.87	-1.17	0.703
SPARC	P09486	0.000786624	0.00765	TRUE	TRUE	1.73	-1.08	0.648
SPECC1	Q5M775	0.000330027	0.00453	TRUE	TRUE	1.95	-1.22	0.732
SPG7	Q9UQ90	0.000278393	0.0041	TRUE	TRUE	-1.49	0.932	-0.559
SPTLC1	O15269	0.000817461	0.00786	TRUE	TRUE	-1.27	0.794	-0.477
SPTLC2	O15270	1.28964e-05	0.00058	TRUE	TRUE	-2.31	1.44	-0.865
SQOR	Q9Y6N5	1.76309e-07	5.15e-05	TRUE	TRUE	3.62	-2.26	1.36
SRA1	Q9HD15	0.00012117	0.00242	TRUE	TRUE	2.07	-1.29	0.775
SRPX2	O60687	9.26639e-05	0.00207	TRUE	TRUE	-2.38	1.49	-0.892
SS18	Q15532	0.000138095	0.00264	TRUE	TRUE	-1.68	1.05	-0.629
ST6GAL1	P15907	0.00054656	0.00612	TRUE	TRUE	-1.63	1.02	-0.613
STAB1	Q9NY15	2.46877e-07	6.08e-05	TRUE	TRUE	-4.11	2.57	-1.54
STAT2	P52630	0.000448688	0.0054	TRUE	TRUE	1.05	-0.654	0.392
STK3.1	Q13188	0.000426945	0.00524	TRUE	TRUE	1.1	-0.686	0.412
STOM	P27105	0.000812287	0.00782	TRUE	TRUE	-1.89	1.18	-0.709
STOML3	Q8TAV4	4.56549e-05	0.00126	TRUE	TRUE	-2.04	1.28	-0.766
STS	P08842	0.00104222	0.00915	TRUE	TRUE	-1.59	0.993	-0.596
STX3	Q13277	6.4115e-05	0.0016	TRUE	TRUE	-1.94	1.21	-0.728
STX5	Q13190	0.00010332	0.0022	TRUE	TRUE	1.43	-0.891	0.535
SULT1B1	O43704	4.69612e-08	2.55e-05	TRUE	TRUE	-4.75	2.97	-1.78
SULT1E1	P49888	1.44136e-05	0.000615	TRUE	TRUE	-4.67	2.92	-1.75
SUN1	O94901	0.000352702	0.00471	TRUE	TRUE	-1.52	0.95	-0.57
SVIL	O95425	0.000299728	0.0043	TRUE	TRUE	-2.19	1.37	-0.823
SWAP70	Q9UH65	1.47439e-05	0.000625	TRUE	TRUE	-2.07	1.29	-0.777
SYDE1	Q6ZW31	0.0010501	0.00921	TRUE	TRUE	1.38	-0.862	0.517
SYNE2	Q8WXH0	0.000124324	0.00247	TRUE	TRUE	-1.34	0.836	-0.501
SYNPO	Q8N3V7	0.000283808	0.00414	TRUE	TRUE	3.7	-2.31	1.39
SYTL4	Q96C24	0.000188338	0.00326	TRUE	TRUE	-1.4	0.872	-0.523
TACC1	O75410	0.000222462	0.00357	TRUE	TRUE	-1.63	1.02	-0.613
TADA3	O75528	0.000987549	0.00883	TRUE	TRUE	-1.51	0.943	-0.566
TAGLN	Q01995	8.14091e-09	8.02e-06	TRUE	TRUE	6.78	-4.24	2.54
TAGLN2	P37802	5.50332e-06	0.000358	TRUE	TRUE	2.48	-1.55	0.929
TAGLN2.1	P37802	4.70687e-08	2.55e-05	TRUE	TRUE	5.38	-3.36	2.02
TAX1BP3	O14907	2.06468e-05	0.000752	TRUE	TRUE	1.74	-1.09	0.651
TBC1D15	Q8TC07	0.000925424	0.0085	TRUE	TRUE	1.11	-0.692	0.415
TBC1D17	Q9HA65	1.29459e-05	0.00058	TRUE	TRUE	1.72	-1.08	0.645
TBC1D9	Q66K14	0.000601083	0.00647	TRUE	TRUE	1.2	-0.751	0.451
TEAD1	P28347	6.284e-05	0.00159	TRUE	TRUE	1.79	-1.12	0.67
TEK.1	Q02763	0.00110251	0.00946	TRUE	TRUE	-1.39	0.866	-0.52
TELO2	Q9Y4R8	0.000228127	0.00363	TRUE	TRUE	-1.19	0.744	-0.447
TENT2	Q6PIY7	0.000753861	0.00746	TRUE	TRUE	-1.24	0.778	-0.467
TES	Q9UGI8	1.90786e-05	0.000726	TRUE	TRUE	1.91	-1.19	0.716
TF	P02787	2.77439e-05	0.000919	TRUE	TRUE	5.63	-3.52	2.11
TFPI2	P48307	0.000129926	0.00255	TRUE	TRUE	2.94	-1.84	1.1
TGFB1	P01137	0.00012912	0.00254	TRUE	TRUE	-2.25	1.4	-0.842
TGFB1I1	O43294	4.05266e-05	0.00117	TRUE	TRUE	3.19	-1.99	1.2
TGFB2	P61812	3.40062e-05	0.00106	TRUE	TRUE	-2.86	1.79	-1.07
TGFBI	Q15582	7.37031e-05	0.00179	TRUE	TRUE	4.27	-2.67	1.6
TGFBR2	P37173	0.000390632	0.00502	TRUE	TRUE	-2.06	1.29	-0.774
THBS1	P07996	6.71191e-07	0.000113	TRUE	TRUE	-5.17	3.23	-1.94
THEM6	Q8WUY1	4.86352e-07	9.25e-05	TRUE	TRUE	-2.61	1.63	-0.978
THG1L	Q9NWX6	0.000734669	0.00734	TRUE	TRUE	1.26	-0.788	0.473
THSD4	Q6ZMP0	0.000193556	0.0033	TRUE	TRUE	-1.42	0.89	-0.534
THTPA	Q9BU02	0.000569945	0.00626	TRUE	TRUE	1.61	-1.01	0.606
TIE1	P35590	3.03148e-06	0.000257	TRUE	TRUE	-3	1.87	-1.12
TIMM21	Q9BVV7	0.000190037	0.00327	TRUE	TRUE	-1.6	0.999	-0.6
TINAGL1	Q9GZM7	2.50197e-05	0.000851	TRUE	TRUE	-3.64	2.28	-1.37
TJP2	Q9UDY2	0.000623115	0.00664	TRUE	TRUE	-2.01	1.25	-0.753
TLN1	Q9Y490	0.00112438	0.00954	TRUE	TRUE	1.04	-0.648	0.389
TLN2	Q9Y4G6	2.2016e-05	0.000789	TRUE	TRUE	1.69	-1.05	0.633
TM4SF1	P30408	9.33405e-07	0.00013	TRUE	TRUE	-2.98	1.86	-1.12
TM6SF1	Q9BZW5	0.00032321	0.00449	TRUE	TRUE	-2.09	1.31	-0.785
TM7SF2	O76062	1.94588e-05	0.000728	TRUE	TRUE	-2.05	1.28	-0.77
TMEM109	Q9BVC6	0.000879501	0.00825	TRUE	TRUE	-1.15	0.721	-0.432
TMEM263	Q8WUH6	0.000157474	0.00289	TRUE	TRUE	1.56	-0.974	0.584
TMEM39A	Q9NV64	0.000958895	0.00872	TRUE	TRUE	1.06	-0.663	0.398
TMEM41B	Q5BJD5	0.000220833	0.00356	TRUE	TRUE	-1.34	0.839	-0.503
TMEM47	Q9BQJ4	0.000494191	0.00579	TRUE	TRUE	-1.26	0.79	-0.474
TMSB10.1	P63313	0.000922604	0.0085	TRUE	TRUE	1.57	-0.979	0.587
TMSB4X	P62328	0.00109195	0.0094	TRUE	TRUE	1.83	-1.14	0.686
TMTC3	Q6ZXV5	0.000907701	0.00845	TRUE	TRUE	-1.53	0.954	-0.572
TNC	P24821	0.000561085	0.0062	TRUE	TRUE	1.44	-0.899	0.539
TNFAIP2	Q03169	0.00111754	0.00951	TRUE	TRUE	2.16	-1.35	0.81
TNFAIP8	O95379	1.55311e-05	0.000648	TRUE	TRUE	2.42	-1.51	0.909
TNFAIP8L1	Q5GJ75	1.02864e-06	0.000135	TRUE	TRUE	-2.83	1.77	-1.06
TNFRSF10C	O14798	0.000397526	0.00503	TRUE	TRUE	-3.06	1.91	-1.15
TNFSF4	P23510	9.04009e-07	0.00013	TRUE	TRUE	-5.63	3.52	-2.11
TNKS1BP1	Q9C0C2	1.13465e-06	0.000147	TRUE	TRUE	2.54	-1.59	0.952
TNS1	Q63HR2	1.18702e-06	0.000149	TRUE	TRUE	2.36	-1.47	0.884
TNS1.1	Q68CZ2	0.000660478	0.00688	TRUE	TRUE	1.64	-1.02	0.614
TNS1.2	Q9HBL0	2.48981e-06	0.000236	TRUE	TRUE	2.61	-1.63	0.977
TNS3	Q68CZ2	9.01636e-05	0.00204	TRUE	TRUE	2.35	-1.47	0.881
TOM1	O60784	8.37732e-05	0.00195	TRUE	TRUE	1.42	-0.886	0.532
TOMM20	Q15388	0.000888379	0.00832	TRUE	TRUE	-1.05	0.653	-0.392
TPBG	Q13641	2.43984e-05	0.000836	TRUE	TRUE	2.76	-1.73	1.04
TPD52L2	O43399	3.93888e-06	0.000288	TRUE	TRUE	2.42	-1.51	0.906
TPM1	P06753	2.21575e-05	0.000789	TRUE	TRUE	2.74	-1.71	1.03
TPM1.1	P06753	0.000123671	0.00246	TRUE	TRUE	2.3	-1.44	0.863
TPM1.2	P07951	9.60393e-05	0.00211	TRUE	TRUE	2.59	-1.62	0.973
TPM1.3	P09493	8.06434e-05	0.00191	TRUE	TRUE	1.93	-1.2	0.722
TPM2.1	P07951	1.04697e-05	0.000516	TRUE	TRUE	2.56	-1.6	0.961
TPM2.2	P07951	0.000312356	0.0044	TRUE	TRUE	1.9	-1.19	0.713
TPST1	O60507	0.00036436	0.00481	TRUE	TRUE	2.08	-1.3	0.781
TPT1	P13693	3.52787e-05	0.00109	TRUE	TRUE	2.26	-1.41	0.848
TRAF7	Q6Q0C0	0.000355221	0.00474	TRUE	TRUE	-1.46	0.915	-0.549
TRAM2	Q15035	0.000254596	0.00385	TRUE	TRUE	-1.67	1.05	-0.628
TRAPPC1	Q9Y5R8	0.000770535	0.0076	TRUE	TRUE	1.46	-0.911	0.546
TRIM47	Q96LD4	3.27875e-06	0.000266	TRUE	TRUE	-3.07	1.92	-1.15
TRIM59	Q8IWR1	6.86415e-05	0.0017	TRUE	TRUE	-1.95	1.22	-0.73
TRIOBP	Q9H2D6	0.000102738	0.00219	TRUE	TRUE	1.66	-1.04	0.623
TRIP6	Q15654	0.000152998	0.00284	TRUE	TRUE	1.71	-1.07	0.641
TRNAU1AP	Q9NX07	0.000324948	0.00449	TRUE	TRUE	-1.37	0.858	-0.515
TSPAN14	Q8NG11	3.70117e-05	0.00112	TRUE	TRUE	-2.85	1.78	-1.07
TSPAN15	O95858	5.27547e-06	0.000352	TRUE	TRUE	-3.4	2.12	-1.27
TSPAN6	O43657	0.000259919	0.00388	TRUE	TRUE	-2.05	1.28	-0.767
TSPAN8	P19075	5.34907e-06	0.000354	TRUE	TRUE	-1.8	1.12	-0.674
TTYH3	Q9C0H2	0.000552356	0.00616	TRUE	TRUE	-1.72	1.08	-0.645
TUBA1C	A6NHL2	0.000397391	0.00503	TRUE	TRUE	2.99	-1.87	1.12
TUBA1C.5	P0DPH7	0.000508194	0.00592	TRUE	TRUE	2.07	-1.29	0.775
TUBB.4	A6NNZ2	0.000798619	0.00772	TRUE	TRUE	2.59	-1.62	0.971
TUBB.7	P04350	1.89466e-07	5.33e-05	TRUE	TRUE	4.7	-2.94	1.76
TUBB2A.1	Q13885	0.000254901	0.00385	TRUE	TRUE	1.45	-0.905	0.543
TUBB2A.2	Q13885	0.000241673	0.00378	TRUE	TRUE	1.95	-1.22	0.73
TUBB2A.3	Q13885	6.95769e-06	0.000409	TRUE	TRUE	2.35	-1.47	0.881
TUBB3.1	Q13509	0.000753584	0.00746	TRUE	TRUE	1.28	-0.801	0.481
TUSC3	Q13454	0.000189255	0.00326	TRUE	TRUE	2.19	-1.37	0.821
TWF1	Q12792	0.000646518	0.0068	TRUE	TRUE	1.14	-0.712	0.427
TWF1.1	Q12792	5.08998e-05	0.00136	TRUE	TRUE	1.81	-1.13	0.678
TWF2	Q6IBS0	0.000776686	0.00762	TRUE	TRUE	1.46	-0.911	0.547
TXN	P10599	5.95158e-06	0.000375	TRUE	TRUE	2.86	-1.78	1.07
TXNDC17	Q9BRA2	1.1444e-05	0.000547	TRUE	TRUE	2.62	-1.64	0.983
TXNDC5	Q8NBS9	1.36416e-05	0.000601	TRUE	TRUE	-2.22	1.39	-0.833
TYMP	P19971	2.06243e-05	0.000752	TRUE	TRUE	2.61	-1.63	0.979
UACA	Q9BZF9	0.00052242	0.00602	TRUE	TRUE	1.66	-1.04	0.624
UBA5	Q9GZZ9	0.000176467	0.00313	TRUE	TRUE	2.18	-1.36	0.818
UBE2E1.1	P51965	0.000507087	0.00591	TRUE	TRUE	-1.17	0.731	-0.439
UBE2N	P61088	0.000771995	0.00761	TRUE	TRUE	1.9	-1.19	0.714
UBE2S	Q16763	3.70742e-05	0.00112	TRUE	TRUE	-1.69	1.05	-0.633
UBE2V1	Q13404	0.00038924	0.00502	TRUE	TRUE	1.38	-0.864	0.519
UBE2V1.1	Q13404	8.73995e-05	0.002	TRUE	TRUE	1.67	-1.05	0.627
UBE2V2	Q15819	8.97271e-05	0.00203	TRUE	TRUE	1.73	-1.08	0.649
UBIAD1	Q9Y5Z9	0.00056436	0.00621	TRUE	TRUE	-1.16	0.722	-0.433
UBQLN2.1	Q9UHD9	0.000410216	0.00513	TRUE	TRUE	1.77	-1.1	0.663
UCHL1	P09936	7.69489e-07	0.000122	TRUE	TRUE	2.83	-1.77	1.06
UFM1	P61960	0.000566019	0.00622	TRUE	TRUE	1.44	-0.902	0.541
UGDH	O60701	6.33196e-06	0.000387	TRUE	TRUE	1.76	-1.1	0.661
UGP2	Q16851	9.41829e-05	0.00209	TRUE	TRUE	1.51	-0.942	0.565
UNC13D	Q70J99	0.000706619	0.00714	TRUE	TRUE	-1.15	0.717	-0.43
UPP1	Q16831	0.00117318	0.00977	TRUE	TRUE	-1.31	0.82	-0.492
UQCRB	P14927	0.00022116	0.00356	TRUE	TRUE	1.56	-0.975	0.585
USP48	Q86UV5	0.000100575	0.00216	TRUE	TRUE	-1.25	0.78	-0.468
UTP20	O75691	0.000648837	0.0068	TRUE	TRUE	-1.23	0.769	-0.461
UTP4	Q969X6	0.000352533	0.00471	TRUE	TRUE	-1.4	0.877	-0.526
VAMP8	Q9BV40	9.65429e-05	0.00212	TRUE	TRUE	-2.1	1.32	-0.789
VASP	P50552	2.78943e-06	0.000249	TRUE	TRUE	2.44	-1.53	0.917
VAT1L	Q9HCJ6	9.68485e-07	0.000132	TRUE	TRUE	4.04	-2.52	1.51
VEPH1	Q14D04	0.000195329	0.00332	TRUE	TRUE	-2.59	1.62	-0.97
VHL	P40337	0.000201677	0.00338	TRUE	TRUE	2.21	-1.38	0.83
VPS25	Q9BRG1	0.000605398	0.00649	TRUE	TRUE	1.53	-0.957	0.574
VWF	P04275	6.37563e-08	2.64e-05	TRUE	TRUE	-7.47	4.67	-2.8
WDFY3	Q8IZQ1	0.000216663	0.00351	TRUE	TRUE	-1.33	0.831	-0.499
WDHD1	O75717	3.60466e-06	0.000279	TRUE	TRUE	-2.33	1.46	-0.875
WIPF1	O43516	1.11457e-05	0.000539	TRUE	TRUE	2.22	-1.39	0.832
XAB2	Q9HCS7	0.000100209	0.00216	TRUE	TRUE	-1.56	0.972	-0.583
YARS1	P54577	0.000474226	0.00563	TRUE	TRUE	1.11	-0.695	0.417
YES1	P07947	0.000209293	0.00344	TRUE	TRUE	-1.37	0.854	-0.512
YIPF4	Q9BSR8	0.000398862	0.00503	TRUE	TRUE	1.21	-0.758	0.455
YIPF5	Q969M3	0.000995694	0.00887	TRUE	TRUE	1.35	-0.845	0.507
YPEL5	P62699	0.000279669	0.0041	TRUE	TRUE	-1.47	0.922	-0.553
YWHAB	P27348	0.000874519	0.00823	TRUE	TRUE	2.34	-1.46	0.878
YWHAG.1	P31947	0.00015996	0.00291	TRUE	TRUE	1.55	-0.966	0.58
ZBTB8OS	Q8IWT0	0.00110622	0.00948	TRUE	TRUE	1.17	-0.73	0.438
ZC3H14	Q6PJT7	0.000245119	0.00379	TRUE	TRUE	1.4	-0.875	0.525
ZDHHC13	Q8IUH4	1.9871e-05	0.000734	TRUE	TRUE	-2.01	1.25	-0.752
ZDHHC20	Q5W0Z9	0.000818681	0.00786	TRUE	TRUE	-1.6	1	-0.601
ZFPL1	O95159	0.000679281	0.00694	TRUE	TRUE	1.5	-0.939	0.563
ZFYVE19	Q96K21	0.000537179	0.00611	TRUE	TRUE	1.48	-0.925	0.555
ZNF521	Q96K83	0.000199048	0.00336	TRUE	TRUE	-1.89	1.18	-0.708
ZNF618	Q5T7W0	0.00112113	0.00953	TRUE	TRUE	-1.84	1.15	-0.689
ZNRD2	O60232	0.00110938	0.00949	TRUE	TRUE	1.68	-1.05	0.631
ZPR1	O75312	0.000579347	0.00631	TRUE	TRUE	1.31	-0.816	0.49
ZYX	Q15942	8.58619e-05	0.00197	TRUE	TRUE	1.93	-1.21	0.724

## Sheet: Fig3C (DiffEnrichment in CM)
name	ID	MSC_vs_HUVEC_p.val	MSC_vs_HUVEC_p.adj	significant	MSC_vs_HUVEC_significant	MSC_vs_HUVEC_ratio	HUVEC_centered	MSC_centered
-	Q6ZSR9	0.00376114	0.00696	TRUE	TRUE	1.1	-0.614	0.491
A1BG	P04217	3.8196e-06	3.28e-05	TRUE	TRUE	5.05	-2.81	2.25
A2M	P01023	2.71147e-06	2.72e-05	TRUE	TRUE	6.63	-3.68	2.95
A2M.1	P01023	3.51892e-06	3.11e-05	TRUE	TRUE	3.56	-1.98	1.58
A2ML1	A8K2U0	4.5569e-07	9.87e-06	TRUE	TRUE	3.01	-1.67	1.34
AAGAB	Q6PD74	0.000981036	0.00217	TRUE	TRUE	-1.61	0.895	-0.716
AAK1	Q2M2I8	0.000138404	0.000431	TRUE	TRUE	-1.83	1.01	-0.812
AAMDC	Q9H7C9	1.63175e-06	1.98e-05	TRUE	TRUE	-2.27	1.26	-1.01
AAMP	Q13685	1.32608e-05	7.28e-05	TRUE	TRUE	-2.19	1.22	-0.975
AARS1	P49588	0.000369503	0.000953	TRUE	TRUE	-1.16	0.643	-0.515
AASDHPPT	Q9NRN7	2.18364e-05	0.000104	TRUE	TRUE	-2.44	1.35	-1.08
ABCA1	O95477	4.19107e-07	9.54e-06	TRUE	TRUE	3.67	-2.04	1.63
ABCE1	P61221	2.52278e-05	0.000116	TRUE	TRUE	-1.61	0.893	-0.714
ABCF1	Q8NE71	0.00358639	0.00669	TRUE	TRUE	-1.07	0.594	-0.475
ABHD10	Q9NUJ1	0.00150637	0.00314	TRUE	TRUE	-1.87	1.04	-0.831
ABHD14A	Q9BUJ0	1.71172e-05	8.7e-05	TRUE	TRUE	3.65	-2.03	1.62
ABHD14B	Q96IU4	0.000313303	0.000838	TRUE	TRUE	-1.73	0.961	-0.769
ABI1.1	Q8IZP0	4.99711e-05	0.000194	TRUE	TRUE	-1.63	0.904	-0.723
ABI3	Q9P2A4	0.00013983	0.000434	TRUE	TRUE	1.39	-0.773	0.619
ABI3BP	Q7Z7G0	5.03921e-05	0.000196	TRUE	TRUE	-2.02	1.12	-0.898
ABL2	P42684	0.00325906	0.00615	TRUE	TRUE	-2.94	1.63	-1.31
ABRACL	Q9P1F3	0.00170568	0.00351	TRUE	TRUE	-1.5	0.832	-0.666
ACAD9	Q9H845	1.56357e-05	8.21e-05	TRUE	TRUE	3.49	-1.94	1.55
ACADM	P11310	1.95519e-06	2.23e-05	TRUE	TRUE	3.08	-1.71	1.37
ACADSB	P45954	0.000224812	0.000639	TRUE	TRUE	1.64	-0.913	0.73
ACADVL	P49748	1.06454e-05	6.22e-05	TRUE	TRUE	2.46	-1.36	1.09
ACAP2	Q15057	1.66004e-05	8.52e-05	TRUE	TRUE	-1.99	1.11	-0.886
ACAT2	Q9BWD1	2.28975e-05	0.000107	TRUE	TRUE	-4.23	2.35	-1.88
ACBD3	Q9H3P7	0.000209999	0.000605	TRUE	TRUE	-1.66	0.92	-0.736
ACBD6	Q9BR61	3.96006e-05	0.000163	TRUE	TRUE	1.9	-1.05	0.844
ACE	P12821	0.000272347	0.000745	TRUE	TRUE	-1.81	1.01	-0.806
ACO1	P21399	8.93817e-07	1.43e-05	TRUE	TRUE	-2.99	1.66	-1.33
ACO2	Q99798	3.93762e-05	0.000162	TRUE	TRUE	-2.22	1.23	-0.986
ACOT13	Q9NPJ3	0.00192623	0.00388	TRUE	TRUE	-1.1	0.609	-0.487
ACOT7	O00154	0.00241585	0.00471	TRUE	TRUE	-1.12	0.62	-0.496
ACP1	P24666	0.000332232	0.000876	TRUE	TRUE	-1.67	0.929	-0.743
ACP2	P11117	0.000141467	0.000438	TRUE	TRUE	-1.81	1.01	-0.806
ACSL4	O60488	0.0014498	0.00305	TRUE	TRUE	1.37	-0.761	0.608
ACSS1	Q9NUB1	0.00392476	0.00722	TRUE	TRUE	1.18	-0.657	0.526
ACSS2	Q9NR19	0.000331871	0.000876	TRUE	TRUE	-2.07	1.15	-0.919
ACTA1.3	P62736	0.000140929	0.000437	TRUE	TRUE	3.31	-1.84	1.47
ACTL6A	O96019	2.7417e-05	0.000123	TRUE	TRUE	-1.97	1.09	-0.876
ACTN1	O43707	0.000420693	0.00106	TRUE	TRUE	-1.96	1.09	-0.873
ACTN1.1	O43707	0.000269669	0.00074	TRUE	TRUE	-1.85	1.03	-0.824
ACTN1.2	O43707	0.00506686	0.00896	TRUE	TRUE	-1.22	0.678	-0.543
ACTN1.3	P12814	9.38839e-05	0.000316	TRUE	TRUE	-1.79	0.995	-0.796
ACTN1.4	P12814	0.000121797	0.000387	TRUE	TRUE	-2.2	1.22	-0.976
ACTN4	O43707	0.000300095	0.000808	TRUE	TRUE	-2.01	1.12	-0.892
ACTR1A	P42025	8.30916e-05	0.000287	TRUE	TRUE	-1.67	0.928	-0.743
ACTR1A.1	P61163	0.00112327	0.00243	TRUE	TRUE	-1.42	0.787	-0.629
ACTR2	P61160	0.000830704	0.00188	TRUE	TRUE	-1.22	0.675	-0.54
ACTR3	P61158	0.000538816	0.00131	TRUE	TRUE	-1.19	0.663	-0.531
ACTR3B	Q9C0K3	0.00446447	0.00807	TRUE	TRUE	-1.46	0.813	-0.65
ACVR1	Q04771	1.28749e-05	7.15e-05	TRUE	TRUE	3.21	-1.78	1.43
ACVRL1	P37023	0.000878909	0.00197	TRUE	TRUE	1.4	-0.778	0.623
ACYP1	P07311	1.30466e-05	7.21e-05	TRUE	TRUE	-3.25	1.81	-1.45
ADA	P00813	1.98462e-06	2.25e-05	TRUE	TRUE	-3.45	1.92	-1.53
ADAM12	O43184	7.63464e-07	1.31e-05	TRUE	TRUE	7.05	-3.92	3.13
ADAM19	Q9H013	8.50765e-05	0.000292	TRUE	TRUE	3.97	-2.21	1.77
ADAM9	Q13443	1.6209e-05	8.37e-05	TRUE	TRUE	2.04	-1.13	0.906
ADAMTS3	O15072	7.63855e-06	4.94e-05	TRUE	TRUE	2.63	-1.46	1.17
ADAMTSL1	Q8N6G6	1.64008e-05	8.44e-05	TRUE	TRUE	2.88	-1.6	1.28
ADAR	P55265	0.000454974	0.00114	TRUE	TRUE	-1.24	0.687	-0.55
ADARB1	P78563	0.000331319	0.000875	TRUE	TRUE	1.41	-0.784	0.627
ADGRA2	Q96PE1	3.62471e-05	0.000152	TRUE	TRUE	2.09	-1.16	0.928
ADGRG1	Q9Y653	7.57966e-05	0.000268	TRUE	TRUE	2.04	-1.13	0.907
ADI1	Q9BV57	2.95567e-05	0.000131	TRUE	TRUE	-1.87	1.04	-0.832
ADIPOQ	Q15848	0.000159153	0.000483	TRUE	TRUE	1.85	-1.03	0.822
ADK	P55263	6.1454e-05	0.000227	TRUE	TRUE	-1.67	0.93	-0.744
ADPGK	Q9BRR6	0.00192149	0.00387	TRUE	TRUE	1.56	-0.868	0.695
ADPRHL2	Q9NX46	6.80433e-05	0.000245	TRUE	TRUE	-2.8	1.55	-1.24
ADSL	P30566	1.89319e-05	9.36e-05	TRUE	TRUE	-1.84	1.02	-0.817
ADSS2	P30520	6.19072e-06	4.37e-05	TRUE	TRUE	-3.06	1.7	-1.36
AFAP1	Q8N556	0.00113339	0.00245	TRUE	TRUE	-1.35	0.75	-0.6
AFDN	P55196	0.000731102	0.0017	TRUE	TRUE	-1.08	0.599	-0.479
AFM	P43652	4.70556e-07	1e-05	TRUE	TRUE	5.01	-2.78	2.23
AFMID	Q63HM1	3.12349e-05	0.000136	TRUE	TRUE	2.1	-1.17	0.933
AFP	P02771	2.74195e-07	7.96e-06	TRUE	TRUE	-5.67	3.15	-2.52
AGL	P35573	1.94177e-05	9.52e-05	TRUE	TRUE	-1.82	1.01	-0.809
AGO1.3	Q9UL18	0.00119197	0.00256	TRUE	TRUE	-2.03	1.13	-0.902
AGO2.1	Q9UKV8	0.000343816	0.000901	TRUE	TRUE	-2	1.11	-0.887
AHCY	P23526	1.55682e-06	1.93e-05	TRUE	TRUE	-2.2	1.22	-0.98
AHNAK2	Q8IVF2	0.00268438	0.00517	TRUE	TRUE	1.12	-0.621	0.497
AHSA1	O95433	2.05779e-06	2.28e-05	TRUE	TRUE	-2.26	1.25	-1
AHSG	P02765	2.08061e-06	2.28e-05	TRUE	TRUE	-5.09	2.83	-2.26
AIDA	Q96BJ3	0.000540442	0.00131	TRUE	TRUE	-1.35	0.75	-0.6
AIF1L	Q9BQI0	2.83357e-06	2.76e-05	TRUE	TRUE	2.17	-1.2	0.964
AIFM1	O95831	0.00518018	0.00913	TRUE	TRUE	-1.43	0.796	-0.637
AIMP1	Q12904	0.00102493	0.00225	TRUE	TRUE	-1.34	0.742	-0.594
AIMP2	Q13155	0.000470763	0.00117	TRUE	TRUE	-1.45	0.805	-0.644
AK1	P00568	3.43913e-06	3.06e-05	TRUE	TRUE	-2.23	1.24	-0.991
AK2	P54819	9.26751e-07	1.44e-05	TRUE	TRUE	-3.02	1.68	-1.34
AK3	Q9UIJ7	1.09439e-06	1.58e-05	TRUE	TRUE	-2.93	1.63	-1.3
AKAP12	Q02952	0.00312033	0.00591	TRUE	TRUE	-1.85	1.03	-0.824
AKAP13	Q12802	6.35822e-05	0.000233	TRUE	TRUE	3.23	-1.79	1.44
AKAP8L	Q9ULX6	4.06917e-05	0.000167	TRUE	TRUE	1.49	-0.827	0.662
AKR1A1	P14550	0.000146713	0.000451	TRUE	TRUE	-2.38	1.32	-1.06
AKR1B1	P15121	0.00149321	0.00312	TRUE	TRUE	-2.28	1.27	-1.01
AKR1C2.1	P52895	0.000886323	0.00199	TRUE	TRUE	3.15	-1.75	1.4
AKR1E2	Q96JD6	0.00159163	0.0033	TRUE	TRUE	-2.72	1.51	-1.21
AKR7A2	O43488	2.04699e-05	9.95e-05	TRUE	TRUE	-1.97	1.1	-0.877
AKT1S1	Q96B36	2.03235e-06	2.27e-05	TRUE	TRUE	2.3	-1.28	1.02
AKT3	Q9Y243	7.71901e-07	1.32e-05	TRUE	TRUE	-4.07	2.26	-1.81
ALB	P02768	7.48757e-14	4.28e-10	TRUE	TRUE	11	-6.13	4.91
ALDH16A1	Q8IZ83	8.91295e-07	1.43e-05	TRUE	TRUE	-2.58	1.43	-1.14
ALDH18A1	P54886	6.68755e-05	0.000242	TRUE	TRUE	1.61	-0.894	0.716
ALDH1A1	O94788	0.000444158	0.00111	TRUE	TRUE	-2.05	1.14	-0.913
ALDH1A1.1	P00352	2.63851e-06	2.67e-05	TRUE	TRUE	-3.05	1.7	-1.36
ALDH1A1.2	P00352	8.82046e-06	5.48e-05	TRUE	TRUE	-2.44	1.36	-1.09
ALDH1A2.1	O94788	0.000186157	0.000547	TRUE	TRUE	-2.2	1.22	-0.977
ALDH1A3	P47895	0.000104001	0.000342	TRUE	TRUE	3.53	-1.96	1.57
ALDH2	P05091	0.000342534	0.000899	TRUE	TRUE	-1.69	0.937	-0.75
ALDH7A1	P49419	0.00320375	0.00605	TRUE	TRUE	-1.27	0.706	-0.565
ALDH9A1.1	P49189	1.15577e-06	1.63e-05	TRUE	TRUE	2.56	-1.42	1.14
ALDOA	P04075	0.000218675	0.000625	TRUE	TRUE	-1.84	1.02	-0.818
ALDOA.1	P04075	0.000248364	0.000693	TRUE	TRUE	-2.18	1.21	-0.968
ALDOC	P09972	0.00355933	0.00665	TRUE	TRUE	-1.71	0.951	-0.761
ALMS1	Q8TCU4	0.000120498	0.000383	TRUE	TRUE	3.04	-1.69	1.35
ALOX12B	O75342	0.000206957	0.000597	TRUE	TRUE	3.11	-1.73	1.38
AMBP	P02760	0.00066939	0.00158	TRUE	TRUE	4.25	-2.36	1.89
AMDHD2	Q9Y303	0.00122465	0.00263	TRUE	TRUE	-1.63	0.907	-0.725
AMIGO2	Q86SJ2	0.00012417	0.000393	TRUE	TRUE	2.9	-1.61	1.29
AMPD2	Q01433	0.000449453	0.00113	TRUE	TRUE	-1.22	0.676	-0.54
AMPH.1	P49418	1.11771e-06	1.6e-05	TRUE	TRUE	-3.12	1.73	-1.39
AMY1A	P04745	1.04892e-05	6.15e-05	TRUE	TRUE	4.01	-2.23	1.78
ANAPC1	Q9H1A4	1.63782e-06	1.98e-05	TRUE	TRUE	2.59	-1.44	1.15
ANAPC2	Q9UJX6	4.71721e-05	0.000187	TRUE	TRUE	1.69	-0.939	0.751
ANAPC4	Q9UJX5	0.000519839	0.00127	TRUE	TRUE	2.31	-1.28	1.02
ANAPC5	Q9UJX4	0.000344941	0.000904	TRUE	TRUE	2.42	-1.34	1.08
ANAPC7	Q9UJX3	1.4034e-06	1.83e-05	TRUE	TRUE	3	-1.67	1.33
ANG	P03950	0.00565791	0.00984	TRUE	TRUE	1.78	-0.988	0.791
ANGPT1	Q15389	1.37655e-07	5.11e-06	TRUE	TRUE	3.47	-1.93	1.54
ANGPT2	O15123	5.64183e-05	0.000214	TRUE	TRUE	-3.18	1.77	-1.41
ANGPTL1	O95841	0.005278	0.00929	TRUE	TRUE	1.82	-1.01	0.808
ANGPTL2	Q8NI99	0.000131371	0.000413	TRUE	TRUE	3.91	-2.17	1.74
ANGPTL4	Q9BY76	9.88382e-05	0.000329	TRUE	TRUE	3.35	-1.86	1.49
ANKHD1.1	Q8IWZ3	4.75871e-06	3.75e-05	TRUE	TRUE	2.05	-1.14	0.911
ANKRD13A	Q8IZ07	0.000766864	0.00177	TRUE	TRUE	1.97	-1.09	0.873
ANKRD17	O75179	0.000861908	0.00194	TRUE	TRUE	-2.31	1.28	-1.03
ANKS1A	Q92625	2.55982e-05	0.000117	TRUE	TRUE	1.75	-0.972	0.778
ANKS1B	Q7Z6G8	4.11387e-07	9.44e-06	TRUE	TRUE	-3.08	1.71	-1.37
ANO6	Q4KMQ2	0.00170798	0.00351	TRUE	TRUE	1.78	-0.991	0.793
ANOS1	P23352	0.000131712	0.000413	TRUE	TRUE	2.23	-1.24	0.99
ANP32A	O43423	0.000118692	0.000378	TRUE	TRUE	-3.65	2.03	-1.62
ANP32A.1	P39687	6.59097e-06	4.5e-05	TRUE	TRUE	-3.95	2.2	-1.76
ANP32B	Q92688	6.31801e-07	1.16e-05	TRUE	TRUE	-3.84	2.13	-1.7
ANP32E	Q9BTT0	0.000400681	0.00102	TRUE	TRUE	-2.98	1.65	-1.32
ANTXR1.1	Q9H6X2	5.91727e-06	4.28e-05	TRUE	TRUE	5.48	-3.04	2.43
ANTXR2	P58335	0.000590905	0.00142	TRUE	TRUE	1.9	-1.05	0.843
ANXA11	P50995	0.00133971	0.00284	TRUE	TRUE	1.17	-0.651	0.521
ANXA3	P12429	0.00010386	0.000342	TRUE	TRUE	-1.9	1.05	-0.844
AP1B1	P63010	1.91742e-05	9.43e-05	TRUE	TRUE	-1.89	1.05	-0.84
AP1B1.1	Q10567	1.98096e-06	2.25e-05	TRUE	TRUE	-2.12	1.18	-0.943
AP1G1	O43747	4.9841e-05	0.000194	TRUE	TRUE	-1.56	0.866	-0.693
AP1M1	Q9BXS5	1.52833e-05	8.05e-05	TRUE	TRUE	-2.06	1.15	-0.918
AP1S1	P56377	0.000379923	0.000976	TRUE	TRUE	-1.33	0.741	-0.593
AP1S1.1	P61966	0.00034026	0.000894	TRUE	TRUE	-1.97	1.09	-0.874
AP1S2	P56377	0.000448967	0.00113	TRUE	TRUE	-2.43	1.35	-1.08
AP2A1	O94973	2.63682e-05	0.000119	TRUE	TRUE	-1.62	0.897	-0.718
AP2A1.1	O95782	0.000970775	0.00215	TRUE	TRUE	-1.24	0.689	-0.551
AP2A2	O94973	4.60759e-06	3.71e-05	TRUE	TRUE	-1.97	1.1	-0.877
AP2B1	P63010	5.52837e-05	0.000211	TRUE	TRUE	-1.68	0.932	-0.746
AP2M1	Q96CW1	1.37026e-05	7.43e-05	TRUE	TRUE	-1.88	1.05	-0.837
AP2S1	P53680	0.000283688	0.000771	TRUE	TRUE	-1.55	0.863	-0.69
AP3B1	O00203	0.000100913	0.000335	TRUE	TRUE	-1.5	0.835	-0.668
AP3D1	O14617	5.09321e-05	0.000198	TRUE	TRUE	-1.82	1.01	-0.809
AP3M1	P53677	0.000291269	0.000788	TRUE	TRUE	-1.96	1.09	-0.873
AP3M1.1	Q9Y2T2	0.000139462	0.000434	TRUE	TRUE	-1.68	0.932	-0.746
AP3M2	P53677	7.72613e-06	4.96e-05	TRUE	TRUE	2.35	-1.3	1.04
AP3S1	Q92572	8.5771e-06	5.38e-05	TRUE	TRUE	-2.09	1.16	-0.927
AP4E1	Q9UPM8	0.000179894	0.000531	TRUE	TRUE	1.81	-1.01	0.805
AP4S1	Q9Y587	9.50904e-06	5.73e-05	TRUE	TRUE	2.21	-1.23	0.982
APBB1	O00213	2.73245e-06	2.73e-05	TRUE	TRUE	4.13	-2.3	1.84
APCS	P02743	1.32417e-09	1.76e-07	TRUE	TRUE	10.4	-5.79	4.64
APEH	P13798	0.00205054	0.0041	TRUE	TRUE	-1.67	0.926	-0.741
APEX1	P27695	6.95633e-05	0.000249	TRUE	TRUE	-2.62	1.45	-1.16
API5	Q9BZZ5	7.37165e-06	4.82e-05	TRUE	TRUE	-2.48	1.38	-1.1
APIP	Q96GX9	3.11447e-05	0.000136	TRUE	TRUE	-3.43	1.91	-1.53
APLP2.1	Q06481	0.00181386	0.00369	TRUE	TRUE	-2.53	1.41	-1.12
APMAP	Q9HDC9	1.3588e-06	1.79e-05	TRUE	TRUE	2.88	-1.6	1.28
APOA1	P02647	2.51827e-07	7.66e-06	TRUE	TRUE	10.1	-5.61	4.49
APOA2	P02652	2.03976e-10	4.86e-08	TRUE	TRUE	10.8	-6.02	4.82
APOA4	P06727	1.52455e-05	8.04e-05	TRUE	TRUE	7.6	-4.22	3.38
APOB	P04114	2.82899e-07	8.05e-06	TRUE	TRUE	7.58	-4.21	3.37
APOC1	P02654	1.50016e-09	1.95e-07	TRUE	TRUE	8.47	-4.71	3.77
APOC2	P02655	5.10434e-09	4.63e-07	TRUE	TRUE	6.2	-3.44	2.75
APOC3	P02656	8.12569e-10	1.37e-07	TRUE	TRUE	7.47	-4.15	3.32
APOC4	P55056	0.00106316	0.00232	TRUE	TRUE	1.45	-0.806	0.645
APOD	P05090	1.47316e-08	1.12e-06	TRUE	TRUE	5.93	-3.29	2.63
APOE	P02649	2.76799e-08	1.68e-06	TRUE	TRUE	6.57	-3.65	2.92
APOF	Q13790	0.000856157	0.00193	TRUE	TRUE	2.62	-1.46	1.16
APOH	P02749	4.42484e-07	9.72e-06	TRUE	TRUE	4.8	-2.66	2.13
APOL1	O14791	5.16409e-05	0.0002	TRUE	TRUE	3	-1.67	1.33
APOM	O95445	2.76757e-06	2.75e-05	TRUE	TRUE	5.3	-2.95	2.36
APP	P05067	0.000948119	0.00211	TRUE	TRUE	-2.22	1.23	-0.985
APPL1	Q9UKG1	0.00156691	0.00325	TRUE	TRUE	-1.28	0.71	-0.568
ARAP3	Q8WWN8	1.27753e-06	1.73e-05	TRUE	TRUE	3.36	-1.87	1.49
ARCN1	P48444	2.68004e-06	2.7e-05	TRUE	TRUE	-2.49	1.38	-1.11
ARF4	P18085	0.00256952	0.00497	TRUE	TRUE	1.5	-0.836	0.669
ARF6	P62330	2.82135e-05	0.000126	TRUE	TRUE	2.04	-1.13	0.907
ARFGAP1	Q8N6T3	0.000552105	0.00134	TRUE	TRUE	-1.47	0.815	-0.652
ARFGAP2	Q8N6H7	9.02085e-05	0.000306	TRUE	TRUE	-1.62	0.9	-0.72
ARFGAP3	Q9NP61	0.000117471	0.000375	TRUE	TRUE	-1.79	0.995	-0.796
ARFGEF1	Q9Y6D5	0.00105665	0.00231	TRUE	TRUE	1.71	-0.947	0.758
ARFIP1	P53367	0.00371473	0.00689	TRUE	TRUE	-1.01	0.564	-0.451
ARG1	P05089	1.0876e-06	1.57e-05	TRUE	TRUE	3.45	-1.92	1.53
ARHGAP12	Q8IWW6	1.75124e-06	2.05e-05	TRUE	TRUE	2.51	-1.39	1.11
ARHGAP17	Q68EM7	5.8832e-05	0.000221	TRUE	TRUE	-1.89	1.05	-0.838
ARHGAP18	Q8N392	9.37839e-06	5.69e-05	TRUE	TRUE	-2.59	1.44	-1.15
ARHGAP24	Q8N264	0.000325384	0.000863	TRUE	TRUE	-1.57	0.871	-0.697
ARHGAP29	Q52LW3	2.44522e-08	1.54e-06	TRUE	TRUE	-4.06	2.26	-1.81
ARHGAP35	Q9NRY4	0.00468768	0.00839	TRUE	TRUE	-1.97	1.1	-0.877
ARHGDIA	P52565	1.28959e-06	1.74e-05	TRUE	TRUE	-2.52	1.4	-1.12
ARHGDIB	P52566	2.80763e-07	8.02e-06	TRUE	TRUE	-5.65	3.14	-2.51
ARHGEF10	O15013	0.000104546	0.000344	TRUE	TRUE	1.87	-1.04	0.83
ARHGEF15	O94989	2.0715e-06	2.28e-05	TRUE	TRUE	-3.28	1.82	-1.46
ARHGEF28	Q8N1W1	0.000205065	0.000592	TRUE	TRUE	1.69	-0.938	0.75
ARHGEF37	A1IGU5	1.26581e-07	4.92e-06	TRUE	TRUE	4.18	-2.32	1.86
ARHGEF7	Q14155	3.58544e-06	3.15e-05	TRUE	TRUE	-2.3	1.28	-1.02
ARID1A.1	O14497	0.00108636	0.00237	TRUE	TRUE	1.27	-0.704	0.563
ARID3A	Q99856	6.56261e-06	4.5e-05	TRUE	TRUE	3.33	-1.85	1.48
ARIH1	Q9Y4X5	2.86634e-07	8.07e-06	TRUE	TRUE	-2.56	1.42	-1.14
ARL1	P40616	0.00342306	0.00643	TRUE	TRUE	1.41	-0.786	0.629
ARL2BP	Q9Y2Y0	7.82806e-07	1.33e-05	TRUE	TRUE	-2.26	1.26	-1
ARMC10	Q8N2F6	0.00249932	0.00485	TRUE	TRUE	-2.02	1.12	-0.897
ARMC8	Q8IUR7	0.000245087	0.000685	TRUE	TRUE	1.33	-0.741	0.593
ARMCX3	Q9UH62	0.0020687	0.00413	TRUE	TRUE	-1.38	0.769	-0.615
ARMH3	Q5T2E6	0.00351574	0.00658	TRUE	TRUE	1.11	-0.616	0.493
ARMT1	Q9H993	0.00135787	0.00287	TRUE	TRUE	-1.75	0.974	-0.779
ARPC1A.1	Q92747	0.000758753	0.00175	TRUE	TRUE	-1.19	0.658	-0.527
ARPC1B	O15143	0.00178151	0.00364	TRUE	TRUE	-1.2	0.666	-0.533
ARPC2	O15144	0.000472532	0.00117	TRUE	TRUE	-1.44	0.799	-0.639
ARPC3	O15145	2.34165e-05	0.000109	TRUE	TRUE	-1.72	0.953	-0.763
ARPC5	O15511	0.00494936	0.00878	TRUE	TRUE	-1.14	0.632	-0.506
ARPC5.1	O15511	3.5897e-07	8.79e-06	TRUE	TRUE	-3.36	1.87	-1.49
ARPC5L	Q9BPX5	0.000946725	0.00211	TRUE	TRUE	-1.25	0.694	-0.555
ARR3	P36575	0.000105603	0.000346	TRUE	TRUE	-3.64	2.02	-1.62
ARRB1	P49407	0.00150906	0.00315	TRUE	TRUE	-3.94	2.19	-1.75
ARSB	P15848	0.000307886	0.000826	TRUE	TRUE	-2.23	1.24	-0.989
ARVCF	O00192	0.00230574	0.00453	TRUE	TRUE	1.56	-0.868	0.694
ASAP1	O43150	0.000150572	0.000461	TRUE	TRUE	-2.3	1.28	-1.02
ASAP1.1	Q9ULH1	0.00453606	0.00816	TRUE	TRUE	-1.02	0.564	-0.452
ASAP2	O43150	0.00134487	0.00285	TRUE	TRUE	-1.11	0.617	-0.494
ASCC3	Q8N3C0	1.06013e-08	8.78e-07	TRUE	TRUE	5.89	-3.27	2.62
ASF1A	Q9Y294	1.65129e-06	1.98e-05	TRUE	TRUE	-3.5	1.94	-1.55
ASL	P04424	0.000105245	0.000346	TRUE	TRUE	-1.87	1.04	-0.833
ASNA1	O43681	3.67492e-05	0.000154	TRUE	TRUE	-1.84	1.02	-0.82
ASNS	P08243	2.24774e-05	0.000106	TRUE	TRUE	1.79	-0.997	0.798
ASPH	Q12797	4.91349e-05	0.000192	TRUE	TRUE	2.53	-1.41	1.13
ASPM	Q8IZT6	9.12185e-05	0.000309	TRUE	TRUE	1.6	-0.888	0.711
ASPRV1	Q53RT3	6.6268e-06	4.51e-05	TRUE	TRUE	5.04	-2.8	2.24
ASS1	P00966	4.7468e-06	3.75e-05	TRUE	TRUE	3.45	-1.92	1.53
ATAD3B	Q5T9A4	0.0026679	0.00514	TRUE	TRUE	1.07	-0.594	0.475
ATE1	O95260	0.000819079	0.00186	TRUE	TRUE	-1.27	0.707	-0.566
ATG101	Q9BSB4	1.39153e-05	7.5e-05	TRUE	TRUE	2.11	-1.17	0.939
ATG3	Q9NT62	1.14695e-06	1.62e-05	TRUE	TRUE	-2.14	1.19	-0.952
ATG4B	Q9Y4P1	0.00074563	0.00173	TRUE	TRUE	-1.58	0.876	-0.701
ATG4C	Q96DT6	8.23519e-07	1.37e-05	TRUE	TRUE	2.92	-1.62	1.3
ATG5	Q9H1Y0	0.000841532	0.0019	TRUE	TRUE	-1.2	0.666	-0.533
ATG7	O95352	0.000612443	0.00146	TRUE	TRUE	-1.16	0.645	-0.516
ATN1	P54259	0.000759687	0.00175	TRUE	TRUE	1.54	-0.858	0.687
ATP11C	Q8NB49	0.000105893	0.000346	TRUE	TRUE	2.54	-1.41	1.13
ATP1A1	P05023	0.000628607	0.00149	TRUE	TRUE	1.2	-0.667	0.534
ATP1B1	P05026	0.000144211	0.000445	TRUE	TRUE	1.86	-1.03	0.825
ATP1B3	P54709	0.000268033	0.000736	TRUE	TRUE	1.5	-0.833	0.666
ATP2A1.1	O14983	2.20297e-06	2.38e-05	TRUE	TRUE	2.33	-1.3	1.04
ATP2A2	P16615	7.66124e-06	4.94e-05	TRUE	TRUE	2.52	-1.4	1.12
ATP2B1	P20020	2.33916e-09	2.57e-07	TRUE	TRUE	4.33	-2.41	1.93
ATP2B1.1	P20020	4.63951e-08	2.53e-06	TRUE	TRUE	3.77	-2.09	1.67
ATP2B1.2	P20020	1.54099e-08	1.16e-06	TRUE	TRUE	3.65	-2.03	1.62
ATP2B3	P23634	3.31819e-09	3.27e-07	TRUE	TRUE	4.05	-2.25	1.8
ATP2B4	P23634	3.05603e-08	1.8e-06	TRUE	TRUE	3.83	-2.13	1.7
ATP5F1A	P25705	9.05981e-05	0.000307	TRUE	TRUE	1.53	-0.853	0.682
ATP5F1C	P36542	4.37813e-05	0.000176	TRUE	TRUE	1.69	-0.939	0.751
ATP5MF	P56134	0.000115713	0.000371	TRUE	TRUE	2.04	-1.13	0.907
ATP5MG	O75964	0.000211476	0.000608	TRUE	TRUE	2.32	-1.29	1.03
ATP5PO	P48047	8.55343e-05	0.000294	TRUE	TRUE	3.29	-1.83	1.46
ATP6V1A	P38606	0.00021468	0.000616	TRUE	TRUE	-1.3	0.722	-0.577
ATP6V1B1	P15313	7.00342e-05	0.00025	TRUE	TRUE	-1.91	1.06	-0.851
ATP6V1B2	P21281	0.00172305	0.00354	TRUE	TRUE	-1.11	0.615	-0.492
ATP6V1C1	P21283	4.11654e-05	0.000168	TRUE	TRUE	-1.6	0.891	-0.713
ATP6V1E1	P36543	9.64445e-05	0.000322	TRUE	TRUE	-1.78	0.991	-0.793
ATP6V1G1	O75348	0.00184688	0.00374	TRUE	TRUE	-1.75	0.973	-0.778
ATP8B1	O43520	0.000381472	0.000979	TRUE	TRUE	1.38	-0.765	0.612
ATPAF2	Q8N5M1	0.00178679	0.00364	TRUE	TRUE	-1.15	0.64	-0.512
ATRN	O75882	0.00131815	0.0028	TRUE	TRUE	2.05	-1.14	0.909
ATXN1	P54253	4.14256e-05	0.000169	TRUE	TRUE	1.75	-0.971	0.777
ATXN7L3B	Q96GX2	2.52948e-07	7.66e-06	TRUE	TRUE	-2.84	1.58	-1.26
AXL	P30530	0.00148454	0.00311	TRUE	TRUE	-1.46	0.811	-0.649
AXL.1	P30530	0.000183472	0.000541	TRUE	TRUE	2.29	-1.27	1.02
AZGP1	P25311	1.32035e-07	5e-06	TRUE	TRUE	4.24	-2.35	1.88
B3GALT6	Q96L58	0.00132165	0.00281	TRUE	TRUE	1.53	-0.848	0.678
B3GAT3	O94766	0.00156949	0.00326	TRUE	TRUE	1.46	-0.81	0.648
B3GNT9	Q6UX72	0.0001673	0.000503	TRUE	TRUE	3.67	-2.04	1.63
B4GALT1	P15291	9.36821e-06	5.69e-05	TRUE	TRUE	2.97	-1.65	1.32
B4GALT4	O60513	1.03398e-06	1.54e-05	TRUE	TRUE	4.6	-2.56	2.04
B4GALT7	Q9UBV7	0.000289094	0.000784	TRUE	TRUE	1.99	-1.1	0.883
BABAM2	Q9NXR7	0.00062895	0.00149	TRUE	TRUE	-1.49	0.829	-0.663
BAG1	Q99933	4.46871e-06	3.62e-05	TRUE	TRUE	2.16	-1.2	0.961
BAG2	O95816	1.29143e-06	1.74e-05	TRUE	TRUE	3.46	-1.92	1.54
BAIAP3	O94812	0.000524791	0.00128	TRUE	TRUE	3.71	-2.06	1.65
BBS7	Q8IWZ6	0.00283611	0.00542	TRUE	TRUE	1.82	-1.01	0.807
BCAP31	P51572	3.15153e-05	0.000137	TRUE	TRUE	-2.1	1.17	-0.934
BCAR1	P56945	0.000696596	0.00163	TRUE	TRUE	-1.43	0.795	-0.636
BCAR3	O75815	1.34505e-06	1.78e-05	TRUE	TRUE	2.31	-1.28	1.03
BCAS2	O75934	7.65508e-06	4.94e-05	TRUE	TRUE	-1.87	1.04	-0.833
BCAT1	P54687	2.56627e-05	0.000117	TRUE	TRUE	-1.82	1.01	-0.808
BCAT2	O15382	0.00101653	0.00224	TRUE	TRUE	-1.83	1.01	-0.812
BCCIP	Q9P287	4.359e-06	3.59e-05	TRUE	TRUE	-3.73	2.07	-1.66
BCHE	P06276	1.73296e-10	4.31e-08	TRUE	TRUE	7.28	-4.04	3.24
BCL10	O95999	1.92842e-05	9.47e-05	TRUE	TRUE	2.29	-1.27	1.02
BCR	P11274	0.00276119	0.0053	TRUE	TRUE	1.13	-0.627	0.502
BDH2	Q9BUT1	6.14623e-05	0.000227	TRUE	TRUE	-1.71	0.95	-0.76
BDNF	P23560	1.72377e-05	8.74e-05	TRUE	TRUE	2.46	-1.37	1.09
BECN1	Q14457	0.00132633	0.00282	TRUE	TRUE	1.48	-0.82	0.656
BIN1	O00499	6.52907e-05	0.000238	TRUE	TRUE	-2.4	1.33	-1.07
BIN3	Q9NQY0	4.7981e-06	3.76e-05	TRUE	TRUE	-2.85	1.58	-1.27
BLMH	Q13867	0.0027474	0.00527	TRUE	TRUE	-1.86	1.03	-0.828
BLOC1S3	Q6QNY0	4.94729e-06	3.82e-05	TRUE	TRUE	2.64	-1.47	1.18
BLVRA	P53004	2.33435e-06	2.46e-05	TRUE	TRUE	-2.38	1.32	-1.06
BMP1	O43897	0.00456841	0.00821	TRUE	TRUE	1.61	-0.892	0.714
BMP1.1	P13497	0.00190445	0.00384	TRUE	TRUE	1.58	-0.877	0.701
BMP4	P12644	0.00174622	0.00358	TRUE	TRUE	-1.27	0.705	-0.564
BMP6	P22004	9.16687e-06	5.63e-05	TRUE	TRUE	-3.39	1.89	-1.51
BMPER	Q8N8U9	6.92251e-09	6.09e-07	TRUE	TRUE	5.21	-2.89	2.32
BMPR2	Q13873	1.10754e-06	1.59e-05	TRUE	TRUE	3.72	-2.07	1.65
BMS1	Q14692	0.000202521	0.000586	TRUE	TRUE	-2.19	1.21	-0.972
BOD1L1	Q8NFC6	0.00353126	0.0066	TRUE	TRUE	1.13	-0.628	0.503
BOLA2B	Q9H3K6	0.000366127	0.000947	TRUE	TRUE	-2.15	1.19	-0.956
BORCS5	Q969J3	9.7396e-05	0.000324	TRUE	TRUE	1.58	-0.876	0.7
BORCS6	Q96GS4	9.5545e-07	1.46e-05	TRUE	TRUE	-2.88	1.6	-1.28
BPGM	P07738	8.5663e-05	0.000294	TRUE	TRUE	-3.45	1.91	-1.53
BPHL	Q86WA6	0.000659729	0.00156	TRUE	TRUE	-1.42	0.791	-0.633
BPIFA1	Q9NP55	0.00116082	0.0025	TRUE	TRUE	2.45	-1.36	1.09
BPIFB1	Q8TDL5	0.000340176	0.000894	TRUE	TRUE	1.89	-1.05	0.839
BPNT1	O95861	0.000188746	0.000553	TRUE	TRUE	-1.93	1.07	-0.856
BRD3	O60885	0.000330207	0.000873	TRUE	TRUE	-1.63	0.906	-0.725
BRD3.1	Q15059	0.00527202	0.00928	TRUE	TRUE	1.1	-0.609	0.487
BRD4	O60885	0.00111107	0.00241	TRUE	TRUE	1.29	-0.718	0.575
BRK1	Q8WUW1	0.000438969	0.00111	TRUE	TRUE	-1.59	0.883	-0.706
BROX	Q5VW32	0.00187746	0.0038	TRUE	TRUE	-1.23	0.683	-0.547
BSG	P35613	5.67486e-05	0.000215	TRUE	TRUE	1.69	-0.941	0.753
BST1	Q10588	1.17751e-06	1.65e-05	TRUE	TRUE	3.45	-1.92	1.53
BTF3	P20290	0.000193627	0.000564	TRUE	TRUE	-1.49	0.828	-0.662
BTN2A2	Q7KYR7	8.91397e-05	0.000303	TRUE	TRUE	2.05	-1.14	0.913
BUB3	O43684	1.25149e-05	7.01e-05	TRUE	TRUE	-2.34	1.3	-1.04
BUD23	O43709	2.59719e-05	0.000118	TRUE	TRUE	3.24	-1.8	1.44
BZW1	Q7L1Q6	6.11308e-07	1.14e-05	TRUE	TRUE	-2.91	1.62	-1.29
BZW1.1	Q7L1Q6	1.28265e-05	7.15e-05	TRUE	TRUE	-2.73	1.52	-1.21
BZW2	Q9Y6E2	7.14308e-07	1.25e-05	TRUE	TRUE	-3.57	1.98	-1.59
C11orf54	Q9H0W9	0.00250153	0.00485	TRUE	TRUE	-2.37	1.32	-1.05
C11orf68	Q9H3H3	6.30343e-06	4.4e-05	TRUE	TRUE	-2.38	1.32	-1.06
C12orf10	Q9HB07	0.000157388	0.000478	TRUE	TRUE	-2.01	1.12	-0.894
C17orf75	Q9HAS0	0.00362822	0.00676	TRUE	TRUE	1.14	-0.633	0.506
C1D	Q13901	0.000286991	0.000779	TRUE	TRUE	1.39	-0.773	0.618
C1QA	P02745	2.60736e-05	0.000118	TRUE	TRUE	3.43	-1.91	1.52
C1QB	P02746	1.54155e-05	8.11e-05	TRUE	TRUE	3.08	-1.71	1.37
C1QBP	Q07021	0.000131645	0.000413	TRUE	TRUE	-2.95	1.64	-1.31
C1QC	P02747	3.3906e-06	3.03e-05	TRUE	TRUE	3.25	-1.8	1.44
C1QTNF1	Q9BXJ1	4.79982e-06	3.76e-05	TRUE	TRUE	4.74	-2.63	2.11
C1QTNF5	Q9BXJ0	3.35789e-07	8.57e-06	TRUE	TRUE	-3.1	1.72	-1.38
C1QTNF6	Q9BXI9	0.000678785	0.0016	TRUE	TRUE	2.23	-1.24	0.992
C1R	P00736	5.17313e-11	1.74e-08	TRUE	TRUE	7.86	-4.37	3.49
C1R.1	P00736	7.79053e-09	6.65e-07	TRUE	TRUE	6.52	-3.62	2.9
C1RL	Q9NZP8	1.39622e-05	7.51e-05	TRUE	TRUE	3.1	-1.72	1.38
C1S	P09871	3.8748e-10	7.64e-08	TRUE	TRUE	9.85	-5.47	4.38
C1S.1	P09871	3.2308e-05	0.00014	TRUE	TRUE	1.78	-0.99	0.792
C2	P06681	8.29193e-05	0.000287	TRUE	TRUE	2.93	-1.63	1.3
C20orf27	Q9GZN8	5.49132e-05	0.00021	TRUE	TRUE	-1.6	0.888	-0.711
C2orf76	Q3KRA6	0.000801076	0.00183	TRUE	TRUE	-1.82	1.01	-0.811
C3	P01024	2.35985e-08	1.52e-06	TRUE	TRUE	6.32	-3.51	2.81
C4A	P0C0L4	8.85212e-08	4.02e-06	TRUE	TRUE	5.39	-2.99	2.4
C4A.1	P0C0L4	3.6077e-08	2.06e-06	TRUE	TRUE	5.88	-3.27	2.61
C4B_2	P0C0L5	3.18831e-05	0.000138	TRUE	TRUE	5.31	-2.95	2.36
C4BPA	P04003	2.30744e-08	1.52e-06	TRUE	TRUE	7.56	-4.2	3.36
C4BPB	P20851	0.000218746	0.000625	TRUE	TRUE	2.51	-1.4	1.12
C5	P01031	4.89602e-07	1.01e-05	TRUE	TRUE	6.98	-3.88	3.1
C5orf22	Q49AR2	0.000729106	0.0017	TRUE	TRUE	-2.09	1.16	-0.929
C6	P13671	5.139e-05	0.000199	TRUE	TRUE	2.93	-1.63	1.3
C7	P10643	5.59001e-06	4.1e-05	TRUE	TRUE	4.63	-2.57	2.06
C7orf25	Q9BPX7	2.21969e-07	7.2e-06	TRUE	TRUE	4.07	-2.26	1.81
C7orf50	Q9BRJ6	0.00113061	0.00245	TRUE	TRUE	-2.04	1.13	-0.905
C8A	P07357	3.50682e-06	3.11e-05	TRUE	TRUE	4.42	-2.45	1.96
C8B	P07358	1.0577e-07	4.49e-06	TRUE	TRUE	6.37	-3.54	2.83
C8G	P07360	1.93727e-08	1.35e-06	TRUE	TRUE	5.81	-3.23	2.58
C8orf82	Q6P1X6	0.00192267	0.00387	TRUE	TRUE	-1.17	0.649	-0.519
C9	P02748	9.02901e-08	4.03e-06	TRUE	TRUE	7.2	-4	3.2
CA1	P00915	0.00183556	0.00372	TRUE	TRUE	1.98	-1.1	0.88
CA3	P07451	0.00187659	0.0038	TRUE	TRUE	-1.96	1.09	-0.871
CA6	P23280	1.03907e-06	1.55e-05	TRUE	TRUE	2.83	-1.57	1.26
CAB39.1	Q9Y376	7.29028e-05	0.000259	TRUE	TRUE	-1.65	0.915	-0.732
CACTIN	Q8WUQ7	3.43269e-05	0.000146	TRUE	TRUE	2.04	-1.13	0.906
CACYBP	Q9HB71	2.21472e-06	2.38e-05	TRUE	TRUE	-2.84	1.58	-1.26
CADM4	Q8NFZ8	0.00102407	0.00225	TRUE	TRUE	-1.72	0.958	-0.767
CALHM5	Q8N5C1	4.75553e-06	3.75e-05	TRUE	TRUE	2.78	-1.54	1.23
CALM1	P0DP23	0.00115878	0.0025	TRUE	TRUE	-1.81	1	-0.802
CALML5	Q9NZT1	2.05609e-05	9.96e-05	TRUE	TRUE	3.01	-1.67	1.34
CALR	P27797	0.00240826	0.0047	TRUE	TRUE	-1.73	0.964	-0.771
CALU	O43852	1.28727e-05	7.15e-05	TRUE	TRUE	3.34	-1.85	1.48
CAMK2G	Q13555	0.00458265	0.00823	TRUE	TRUE	1.1	-0.611	0.489
CAND1	O75155	1.91065e-05	9.41e-05	TRUE	TRUE	-3.11	1.73	-1.38
CAND1.1	Q86VP6	4.47102e-06	3.62e-05	TRUE	TRUE	-2.59	1.44	-1.15
CAND2	O75155	0.000673196	0.00159	TRUE	TRUE	1.23	-0.682	0.545
CAP1	P40123	0.00102406	0.00225	TRUE	TRUE	-1.32	0.734	-0.587
CAP1.1	Q01518	5.37964e-05	0.000206	TRUE	TRUE	-1.79	0.995	-0.796
CAPG	P40121	5.47432e-07	1.07e-05	TRUE	TRUE	-3.47	1.93	-1.54
CAPN1	P07384	0.00208238	0.00415	TRUE	TRUE	-1.24	0.689	-0.551
CAPN2	P17655	7.68591e-06	4.94e-05	TRUE	TRUE	-2.08	1.15	-0.924
CAPN5	O15484	0.000241447	0.000677	TRUE	TRUE	2.54	-1.41	1.13
CAPNS1	P04632	0.000239295	0.000671	TRUE	TRUE	-1.47	0.818	-0.655
CAPNS1.1	P04632	1.66326e-05	8.53e-05	TRUE	TRUE	-1.95	1.08	-0.866
CAPRIN1	Q14444	0.00105002	0.00229	TRUE	TRUE	-1.41	0.786	-0.629
CAPZA1	P47755	0.00171536	0.00352	TRUE	TRUE	-1.34	0.742	-0.594
CAPZA1.1	P52907	0.000147759	0.000454	TRUE	TRUE	-1.7	0.946	-0.757
CAPZA2	P47755	4.83436e-05	0.00019	TRUE	TRUE	-1.98	1.1	-0.878
CAPZB	P47756	1.57757e-05	8.22e-05	TRUE	TRUE	-2.02	1.12	-0.9
CARD11	Q9BXL7	1.62168e-06	1.98e-05	TRUE	TRUE	2.28	-1.27	1.02
CARD11.1	Q9BXL7	3.3189e-06	3.01e-05	TRUE	TRUE	2.09	-1.16	0.928
CARD16	Q5EG05	9.32494e-06	5.68e-05	TRUE	TRUE	-2.62	1.45	-1.16
CARD9	Q9H257	0.00404065	0.00741	TRUE	TRUE	1.66	-0.92	0.736
CARM1	Q86X55	0.00261121	0.00504	TRUE	TRUE	-1.5	0.835	-0.668
CARNMT1	Q8N4J0	0.000583471	0.0014	TRUE	TRUE	1.07	-0.597	0.477
CARS1	P49589	0.00022174	0.000632	TRUE	TRUE	-1.2	0.669	-0.535
CASC4	Q6P4E1	0.000407585	0.00104	TRUE	TRUE	2.2	-1.22	0.976
CASK	O14936	0.00022683	0.000643	TRUE	TRUE	1.3	-0.722	0.577
CASP14	P31944	3.05583e-06	2.89e-05	TRUE	TRUE	2.73	-1.51	1.21
CASP3	P42574	1.56513e-05	8.21e-05	TRUE	TRUE	-2.8	1.56	-1.24
CASP6	P55212	9.34034e-07	1.45e-05	TRUE	TRUE	-3.12	1.73	-1.39
CASP8	Q14790	0.00491534	0.00874	TRUE	TRUE	1.92	-1.06	0.851
CAST	P20810	0.00277118	0.00531	TRUE	TRUE	-1.52	0.846	-0.677
CAT	P04040	0.000590183	0.00142	TRUE	TRUE	1.72	-0.953	0.762
CAV1	Q03135	0.000148136	0.000455	TRUE	TRUE	-1.69	0.94	-0.752
CAV2	P51636	0.000278172	0.000759	TRUE	TRUE	1.43	-0.793	0.635
CAVIN1	Q6NZI2	1.13009e-05	6.49e-05	TRUE	TRUE	-2.22	1.24	-0.989
CAVIN2	O95810	1.01186e-06	1.52e-05	TRUE	TRUE	-4.17	2.32	-1.85
CBFB	Q13951	1.27065e-05	7.1e-05	TRUE	TRUE	-2.33	1.3	-1.04
CBLB	Q13191	0.00147533	0.00309	TRUE	TRUE	1.22	-0.679	0.543
CBR1.1	P16152	0.00455659	0.00819	TRUE	TRUE	-1.13	0.629	-0.503
CBR3	O75828	0.00130325	0.00277	TRUE	TRUE	-1.45	0.804	-0.643
CBX1	P83916	2.27813e-07	7.27e-06	TRUE	TRUE	-3.39	1.88	-1.51
CBX1.1	P83916	0.000601785	0.00144	TRUE	TRUE	-1.7	0.946	-0.757
CBX3	P45973	7.95725e-06	5.08e-05	TRUE	TRUE	-2.51	1.4	-1.12
CBX3.1	Q13185	6.41246e-08	3.22e-06	TRUE	TRUE	-2.74	1.52	-1.22
CBX5	P45973	2.73285e-06	2.73e-05	TRUE	TRUE	-2.94	1.63	-1.31
CCAR1	Q8IX12	2.55476e-05	0.000117	TRUE	TRUE	-2.1	1.17	-0.934
CCAR2	Q8N163	0.000615062	0.00147	TRUE	TRUE	-2.01	1.12	-0.892
CCDC12	Q8WUD4	0.000860771	0.00194	TRUE	TRUE	-1.2	0.669	-0.535
CCDC25	Q86WR0	6.54951e-06	4.49e-05	TRUE	TRUE	-3.05	1.7	-1.36
CCDC38	Q502W7	0.00394308	0.00725	TRUE	TRUE	1.16	-0.642	0.514
CCDC51	Q96ER9	0.000585445	0.00141	TRUE	TRUE	1.74	-0.968	0.774
CCDC6	Q16204	0.000361123	0.000938	TRUE	TRUE	-1.23	0.681	-0.545
CCDC80	Q76M96	0.000110623	0.000358	TRUE	TRUE	3.16	-1.76	1.41
CCDC88A	Q3V6T2	0.000369841	0.000953	TRUE	TRUE	1.29	-0.715	0.572
CCL2	P13500	0.00468271	0.00838	TRUE	TRUE	2.94	-1.63	1.3
CCN1	O00622	3.74724e-07	9e-06	TRUE	TRUE	-4	2.22	-1.78
CCN2	P29279	1.25133e-06	1.72e-05	TRUE	TRUE	-5.42	3.01	-2.41
CCNK	O75909	1.45228e-05	7.75e-05	TRUE	TRUE	-2.01	1.12	-0.895
CCS	O14618	1.27066e-05	7.1e-05	TRUE	TRUE	-2.16	1.2	-0.96
CCT2	P78371	9.1942e-06	5.63e-05	TRUE	TRUE	-1.84	1.02	-0.816
CCT3	P49368	7.42617e-07	1.29e-05	TRUE	TRUE	-2.14	1.19	-0.952
CCT4	P50991	6.74471e-07	1.21e-05	TRUE	TRUE	-2.1	1.16	-0.931
CCT5	P48643	2.60521e-07	7.8e-06	TRUE	TRUE	-2.29	1.27	-1.02
CCT6A	P40227	3.22108e-06	2.95e-05	TRUE	TRUE	-1.95	1.08	-0.867
CCT6A.1	P40227	1.33021e-05	7.3e-05	TRUE	TRUE	-1.74	0.969	-0.775
CCT6B	Q92526	1.62285e-05	8.37e-05	TRUE	TRUE	-2	1.11	-0.891
CCT7	Q99832	2.07959e-06	2.28e-05	TRUE	TRUE	-2.06	1.15	-0.917
CCT8	P50990	1.01938e-06	1.53e-05	TRUE	TRUE	-2.13	1.18	-0.944
CCZ1	P86790	3.49341e-05	0.000148	TRUE	TRUE	1.82	-1.01	0.807
CD14	P08571	0.00135549	0.00287	TRUE	TRUE	2.78	-1.55	1.24
CD151	P48509	7.56767e-06	4.91e-05	TRUE	TRUE	2.38	-1.32	1.06
CD200	P41217	0.00248897	0.00483	TRUE	TRUE	2.61	-1.45	1.16
CD2BP2	O95400	9.60611e-06	5.76e-05	TRUE	TRUE	1.98	-1.1	0.878
CD320	Q9NPF0	0.000321623	0.000854	TRUE	TRUE	1.69	-0.94	0.752
CD36	P16671	0.00079686	0.00182	TRUE	TRUE	-1.71	0.951	-0.761
CD3EAP	O15446	4.30702e-05	0.000174	TRUE	TRUE	1.87	-1.04	0.833
CD44	P16070	7.81015e-06	5e-05	TRUE	TRUE	4.01	-2.23	1.78
CD46	P15529	7.52252e-05	0.000266	TRUE	TRUE	-1.76	0.978	-0.782
CD47	Q08722	0.000852432	0.00193	TRUE	TRUE	1.59	-0.883	0.707
CD5L	O43866	3.48183e-09	3.32e-07	TRUE	TRUE	6.3	-3.5	2.8
CD63	P08962	0.0018017	0.00367	TRUE	TRUE	1.28	-0.714	0.571
CD81	P60033	3.28279e-07	8.57e-06	TRUE	TRUE	3.1	-1.72	1.38
CD82	P27701	2.95671e-06	2.83e-05	TRUE	TRUE	4.28	-2.38	1.9
CD93	Q9NPY3	5.41914e-07	1.07e-05	TRUE	TRUE	-5.15	2.86	-2.29
CD99	P14209	0.000189945	0.000556	TRUE	TRUE	2.43	-1.35	1.08
CD99L2	Q8TCZ2	0.00221339	0.00438	TRUE	TRUE	1.76	-0.978	0.782
CDC27	P30260	8.77498e-05	0.000299	TRUE	TRUE	1.52	-0.846	0.677
CDC34.1	P49427	3.99407e-07	9.44e-06	TRUE	TRUE	-2.44	1.35	-1.08
CDC37	Q16543	3.57465e-06	3.15e-05	TRUE	TRUE	-2.31	1.28	-1.03
CDC5L	Q99459	0.00551964	0.00963	TRUE	TRUE	-1.46	0.809	-0.647
CDC73	Q6P1J9	0.0011308	0.00245	TRUE	TRUE	-2.13	1.19	-0.949
CDH11.1	P55287	1.0482e-05	6.15e-05	TRUE	TRUE	2.94	-1.63	1.31
CDH2	P19022	8.57207e-07	1.41e-05	TRUE	TRUE	2.44	-1.35	1.08
CDH5	P33151	2.7995e-06	2.75e-05	TRUE	TRUE	-5.43	3.02	-2.41
CDH6	P55285	4.80232e-05	0.000189	TRUE	TRUE	3.56	-1.98	1.58
CDK17	Q00536	0.00042649	0.00108	TRUE	TRUE	-2.14	1.19	-0.951
CDK2	P24941	4.42471e-05	0.000177	TRUE	TRUE	-2.04	1.13	-0.905
CDK5RAP2	Q5VU43	0.000128903	0.000406	TRUE	TRUE	3.17	-1.76	1.41
CDK5RAP3	Q96JB5	0.00371339	0.00689	TRUE	TRUE	-1.18	0.653	-0.522
CDKN2AIP	Q9NXV6	2.0569e-06	2.28e-05	TRUE	TRUE	2.06	-1.14	0.914
CDKN2AIPNL	Q96HQ2	0.00151678	0.00316	TRUE	TRUE	-1.4	0.778	-0.623
CDSN	Q15517	1.12648e-07	4.66e-06	TRUE	TRUE	3.64	-2.02	1.62
CELF1.1	Q92879	0.000316315	0.000843	TRUE	TRUE	-1.36	0.755	-0.604
CEMIP	Q8WUJ3	5.61283e-06	4.11e-05	TRUE	TRUE	5.64	-3.13	2.51
CEP97	Q8IW35	4.23302e-05	0.000172	TRUE	TRUE	-1.87	1.04	-0.832
CERT1	Q9Y5P4	7.24987e-05	0.000258	TRUE	TRUE	-1.87	1.04	-0.83
CETP	P11597	0.000174703	0.00052	TRUE	TRUE	3.97	-2.21	1.77
CFAP20	Q9Y6A4	2.90113e-06	2.8e-05	TRUE	TRUE	-2.34	1.3	-1.04
CFAP298	P57076	0.000619023	0.00147	TRUE	TRUE	-2.07	1.15	-0.921
CFB	P00751	5.95969e-10	1.06e-07	TRUE	TRUE	9.01	-5.01	4
CFD	P00746	6.50778e-06	4.48e-05	TRUE	TRUE	4.02	-2.23	1.79
CFH	P08603	0.000555875	0.00134	TRUE	TRUE	2.23	-1.24	0.993
CFH.2	P08603	0.000232743	0.000658	TRUE	TRUE	2.91	-1.61	1.29
CFHR1	P36980	0.000126969	0.000401	TRUE	TRUE	2.29	-1.27	1.02
CFHR1.1	Q03591	0.00085805	0.00193	TRUE	TRUE	1.36	-0.756	0.605
CFHR1.2	Q03591	0.000393834	0.00101	TRUE	TRUE	2.27	-1.26	1.01
CFHR2	P36980	0.000715524	0.00167	TRUE	TRUE	2.21	-1.23	0.983
CFHR5	Q9BXR6	2.23268e-05	0.000106	TRUE	TRUE	3.14	-1.75	1.4
CFI	P05156	3.09711e-07	8.37e-06	TRUE	TRUE	3.1	-1.72	1.38
CFL1	P23528	6.16076e-05	0.000227	TRUE	TRUE	-2.04	1.13	-0.906
CFP	P27918	0.00323467	0.00611	TRUE	TRUE	2.78	-1.54	1.23
CHAF1B	Q13112	1.84285e-05	9.2e-05	TRUE	TRUE	2.37	-1.32	1.05
CHCHD4	Q8N4Q1	0.00165202	0.0034	TRUE	TRUE	1.24	-0.689	0.551
CHD4	Q14839	0.00269235	0.00518	TRUE	TRUE	-1.83	1.02	-0.812
CHEK2	O96017	0.00363444	0.00676	TRUE	TRUE	1.34	-0.744	0.595
CHI3L1	P36222	0.00028115	0.000766	TRUE	TRUE	3.88	-2.15	1.72
CHID1	Q9BWS9	7.77488e-05	0.000273	TRUE	TRUE	2.42	-1.35	1.08
CHKA	P35790	0.00226836	0.00447	TRUE	TRUE	1.1	-0.611	0.488
CHKB	Q9Y259	0.00304951	0.00578	TRUE	TRUE	-1.12	0.624	-0.499
CHM	P24386	0.000593038	0.00142	TRUE	TRUE	-1.7	0.946	-0.757
CHMP1A	Q9HD42	0.0047646	0.0085	TRUE	TRUE	1.35	-0.748	0.599
CHMP3	Q9Y3E7	0.000852815	0.00193	TRUE	TRUE	-1.14	0.635	-0.508
CHMP5	Q9NZZ3	0.00550325	0.00962	TRUE	TRUE	1.17	-0.652	0.522
CHMP6	Q96FZ7	0.00433209	0.00786	TRUE	TRUE	1.35	-0.747	0.598
CHN1	P15882	0.000176736	0.000524	TRUE	TRUE	2.59	-1.44	1.15
CHORDC1	Q9UHD1	3.58475e-05	0.000151	TRUE	TRUE	-2.53	1.41	-1.13
CHP1	Q99653	0.000780195	0.00179	TRUE	TRUE	1.24	-0.688	0.551
CHPF	Q8IZ52	7.7934e-05	0.000274	TRUE	TRUE	1.96	-1.09	0.873
CHPF2	Q9P2E5	8.12789e-05	0.000283	TRUE	TRUE	2.85	-1.58	1.26
CHRAC1	Q9NRG0	3.13863e-05	0.000137	TRUE	TRUE	-2.24	1.25	-0.997
CHST12	Q9NRB3	0.000300546	0.000809	TRUE	TRUE	1.55	-0.863	0.69
CHST14	Q8NCH0	0.00106508	0.00232	TRUE	TRUE	1.46	-0.81	0.648
CHST15	Q7LFX5	0.00532166	0.00935	TRUE	TRUE	1.05	-0.583	0.466
CHST3	Q7LGC8	0.00012822	0.000404	TRUE	TRUE	2.82	-1.57	1.25
CHSY1.1	Q86X52	1.35626e-07	5.07e-06	TRUE	TRUE	4.5	-2.5	2
CHSY3	Q70JA7	3.06199e-06	2.89e-05	TRUE	TRUE	5.49	-3.05	2.44
CIAO1	O76071	2.57022e-05	0.000117	TRUE	TRUE	-2.1	1.16	-0.931
CIAO2A	Q9H5X1	5.27728e-07	1.05e-05	TRUE	TRUE	-2.62	1.45	-1.16
CIAO3	Q9H6Q4	1.83501e-05	9.18e-05	TRUE	TRUE	1.86	-1.03	0.828
CIAPIN1	Q6FI81	5.34208e-06	4e-05	TRUE	TRUE	-2.28	1.27	-1.01
CKAP4	Q07065	2.57847e-06	2.65e-05	TRUE	TRUE	3.03	-1.68	1.35
CKAP5	Q14008	3.16554e-06	2.93e-05	TRUE	TRUE	-2.16	1.2	-0.962
CKB	P12277	0.000497914	0.00123	TRUE	TRUE	1.56	-0.866	0.693
CLASP1	O75122	0.00262416	0.00506	TRUE	TRUE	-1.96	1.09	-0.869
CLASP1.1	Q7Z460	0.000995917	0.0022	TRUE	TRUE	-1.29	0.719	-0.575
CLASP2	O75122	5.95865e-05	0.000222	TRUE	TRUE	-2.16	1.2	-0.959
CLCC1	Q96S66	0.000704228	0.00165	TRUE	TRUE	1.25	-0.694	0.555
CLDN11	O75508	3.32663e-07	8.57e-06	TRUE	TRUE	3.31	-1.84	1.47
CLDND1	Q9NY35	1.14665e-05	6.57e-05	TRUE	TRUE	3.39	-1.88	1.5
CLEC11A	Q9Y240	1.92523e-07	6.51e-06	TRUE	TRUE	4.87	-2.71	2.16
CLEC16A	Q2KHT3	0.00264611	0.0051	TRUE	TRUE	1.24	-0.69	0.552
CLEC3B	P05452	4.24684e-05	0.000172	TRUE	TRUE	3.18	-1.77	1.41
CLIC1	O00299	4.63936e-05	0.000184	TRUE	TRUE	-1.68	0.932	-0.745
CLIC4	Q9Y696	8.13871e-05	0.000283	TRUE	TRUE	-1.63	0.905	-0.724
CLIC5	Q96NY7	0.000772266	0.00177	TRUE	TRUE	-1.43	0.797	-0.638
CLINT1	Q14677	0.00103639	0.00227	TRUE	TRUE	-1.32	0.736	-0.589
CLIP2	Q9UDT6	0.00303643	0.00576	TRUE	TRUE	2.92	-1.62	1.3
CLN5	O75503	0.00293808	0.0056	TRUE	TRUE	-1.49	0.83	-0.664
CLPB	Q9H078	0.000109743	0.000356	TRUE	TRUE	-1.96	1.09	-0.871
CLSTN3	Q9BQT9	0.000410495	0.00104	TRUE	TRUE	-1.46	0.81	-0.648
CLTA	P09496	0.000676175	0.00159	TRUE	TRUE	-1.51	0.84	-0.672
CLTB	P09497	0.000922719	0.00206	TRUE	TRUE	-1.64	0.91	-0.728
CLTC	P53675	0.000437265	0.0011	TRUE	TRUE	-1.26	0.7	-0.56
CLTC.1	Q00610	9.70681e-05	0.000324	TRUE	TRUE	-1.35	0.751	-0.601
CMAS	Q8NFW8	1.50147e-05	7.96e-05	TRUE	TRUE	-2.26	1.26	-1.01
CMBL	Q96DG6	0.00154667	0.00322	TRUE	TRUE	-1.16	0.645	-0.516
CMPK1	P30085	5.21164e-05	0.000201	TRUE	TRUE	-1.78	0.988	-0.79
CMTR1	Q8N1G2	0.000222986	0.000634	TRUE	TRUE	1.22	-0.68	0.544
CNDP1	Q96KN2	0.000362396	0.000939	TRUE	TRUE	2.8	-1.56	1.24
CNDP2	Q96KP4	3.50904e-07	8.79e-06	TRUE	TRUE	-2.61	1.45	-1.16
CNOT3	O75175	6.96384e-07	1.23e-05	TRUE	TRUE	-2.45	1.36	-1.09
CNOT4	O95628	6.11543e-06	4.35e-05	TRUE	TRUE	2.07	-1.15	0.918
CNOT7	Q9UIV1	0.00234021	0.00458	TRUE	TRUE	-2.08	1.16	-0.925
CNRIP1	Q96F85	1.50339e-05	7.96e-05	TRUE	TRUE	-2.94	1.63	-1.31
CNTNAP3	A0A1B0GTE1	1.51145e-05	7.98e-05	TRUE	TRUE	-2.4	1.34	-1.07
COA4	Q9NYJ1	9.37991e-07	1.45e-05	TRUE	TRUE	2.79	-1.55	1.24
COASY	Q13057	0.00293522	0.00559	TRUE	TRUE	-1.5	0.833	-0.666
COCH	O43405	6.25928e-05	0.00023	TRUE	TRUE	1.6	-0.891	0.713
COG2	Q14746	0.000115151	0.00037	TRUE	TRUE	1.85	-1.03	0.82
COG5	Q9UP83	0.00181094	0.00368	TRUE	TRUE	1.6	-0.89	0.712
COG6	Q9Y2V7	0.000205938	0.000594	TRUE	TRUE	1.26	-0.701	0.561
COL11A1	P12107	6.11714e-06	4.35e-05	TRUE	TRUE	4.82	-2.68	2.14
COL11A1.1	P12107	0.0050618	0.00895	TRUE	TRUE	2.19	-1.22	0.973
COL11A1.2	P12107	2.03146e-09	2.42e-07	TRUE	TRUE	9.4	-5.22	4.18
COL11A1.3	P12107	9.49817e-05	0.000319	TRUE	TRUE	3.47	-1.93	1.54
COL12A1	Q99715	4.92454e-07	1.01e-05	TRUE	TRUE	4.49	-2.5	2
COL14A1	Q05707	5.09894e-07	1.02e-05	TRUE	TRUE	5.6	-3.11	2.49
COL16A1	Q07092	0.000455482	0.00114	TRUE	TRUE	2.6	-1.44	1.15
COL1A1	P02452	4.20117e-11	1.58e-08	TRUE	TRUE	11.1	-6.19	4.95
COL1A1.1	P02452	2.32752e-11	9.5e-09	TRUE	TRUE	12.3	-6.81	5.45
COL1A2	P08123	6.9538e-08	3.4e-06	TRUE	TRUE	8.01	-4.45	3.56
COL25A1	Q9BXS0	0.000317544	0.000845	TRUE	TRUE	3.99	-2.22	1.77
COL2A1.2	P02458	1.00429e-06	1.51e-05	TRUE	TRUE	4.71	-2.61	2.09
COL3A1	P02461	3.89055e-09	3.65e-07	TRUE	TRUE	9.18	-5.1	4.08
COL4A1	P02462	2.9582e-05	0.000131	TRUE	TRUE	3.47	-1.93	1.54
COL4A2	P08572	8.1973e-06	5.2e-05	TRUE	TRUE	3.08	-1.71	1.37
COL4A5	P29400	2.2826e-09	2.56e-07	TRUE	TRUE	5.67	-3.15	2.52
COL5A1	P20908	0.00126321	0.0027	TRUE	TRUE	2.37	-1.31	1.05
COL5A2	P05997	7.22969e-08	3.47e-06	TRUE	TRUE	5.52	-3.07	2.45
COL6A1	P12109	1.11595e-09	1.64e-07	TRUE	TRUE	6.93	-3.85	3.08
COL6A2	P12110	2.19195e-09	2.51e-07	TRUE	TRUE	9.48	-5.27	4.22
COL6A3	P12111	2.70457e-09	2.81e-07	TRUE	TRUE	8.42	-4.68	3.74
COL7A1	Q02388	1.56712e-05	8.21e-05	TRUE	TRUE	3.74	-2.08	1.66
COL8A1	P27658	4.41904e-07	9.72e-06	TRUE	TRUE	4.78	-2.66	2.12
COMMD1	Q8N668	0.000959948	0.00213	TRUE	TRUE	-1.14	0.636	-0.509
COMMD3	Q9UBI1	0.00536583	0.00942	TRUE	TRUE	-2.15	1.2	-0.956
COMMD5	Q9GZQ3	0.00238365	0.00465	TRUE	TRUE	-1.31	0.725	-0.58
COPB1	P53618	0.000220604	0.000629	TRUE	TRUE	-1.28	0.711	-0.568
COPB2	P35606	0.000101766	0.000337	TRUE	TRUE	-1.31	0.729	-0.583
COPE	O14579	2.78588e-06	2.75e-05	TRUE	TRUE	-2.6	1.44	-1.15
COPG1	Q9UBF2	0.000363951	0.000941	TRUE	TRUE	-1.48	0.82	-0.656
COPG1.1	Q9UBF2	6.23789e-06	4.38e-05	TRUE	TRUE	-1.79	0.995	-0.796
COPS2	P61201	2.51729e-05	0.000116	TRUE	TRUE	-1.98	1.1	-0.878
COPS3	Q9UNS2	1.06207e-05	6.22e-05	TRUE	TRUE	-2.33	1.29	-1.03
COPS4	Q9BT78	8.24327e-07	1.37e-05	TRUE	TRUE	-2.27	1.26	-1.01
COPS5	Q92905	1.25079e-05	7.01e-05	TRUE	TRUE	-1.85	1.03	-0.822
COPS6	Q7L5N1	4.35673e-06	3.59e-05	TRUE	TRUE	-1.81	1	-0.803
COPS7A	Q9UBW8	0.000369639	0.000953	TRUE	TRUE	-2.02	1.12	-0.897
COPS7B	Q9H9Q2	8.81858e-05	0.0003	TRUE	TRUE	-2.98	1.66	-1.33
COPS8	Q99627	1.31366e-05	7.25e-05	TRUE	TRUE	-2.82	1.57	-1.25
CORO1B	Q9BR76	0.000109247	0.000355	TRUE	TRUE	-1.91	1.06	-0.849
CORO1C	Q9ULV4	0.00359563	0.0067	TRUE	TRUE	-1.21	0.67	-0.536
COX5A	P20674	0.000128076	0.000404	TRUE	TRUE	-1.48	0.82	-0.656
CP	P00450	1.12107e-08	8.99e-07	TRUE	TRUE	8.3	-4.61	3.69
CPA4	Q9UI42	8.7233e-08	3.99e-06	TRUE	TRUE	7.5	-4.16	3.33
CPB2	Q96IY4	0.000315382	0.000841	TRUE	TRUE	2.35	-1.31	1.05
CPN1	P15169	3.15877e-06	2.93e-05	TRUE	TRUE	4.04	-2.25	1.8
CPN2	P22792	0.00012354	0.000392	TRUE	TRUE	2.77	-1.54	1.23
CPOX	P36551	8.23451e-06	5.2e-05	TRUE	TRUE	-2.55	1.42	-1.13
CPPED1	Q9BRF8	0.000105809	0.000346	TRUE	TRUE	-2.52	1.4	-1.12
CPSF3	Q9UKF6	8.72728e-05	0.000298	TRUE	TRUE	-2.15	1.19	-0.955
CPSF4	O95639	1.32356e-05	7.28e-05	TRUE	TRUE	2.23	-1.24	0.99
CPSF6	Q16630	1.40905e-05	7.57e-05	TRUE	TRUE	-2.46	1.36	-1.09
CPTP	Q5TA50	4.69548e-06	3.75e-05	TRUE	TRUE	-1.88	1.04	-0.835
CPXM1	Q96SM3	3.28664e-05	0.000142	TRUE	TRUE	2.84	-1.58	1.26
CPXM2	Q8N436	2.57646e-05	0.000117	TRUE	TRUE	3.18	-1.76	1.41
CRABP2	P29373	1.13448e-05	6.51e-05	TRUE	TRUE	4.21	-2.34	1.87
CRAT	P43155	0.00385791	0.00711	TRUE	TRUE	-1.48	0.82	-0.656
CRIM1	Q9NZV1	0.00257511	0.00498	TRUE	TRUE	-1.76	0.979	-0.783
CRIP2	P52943	2.21991e-06	2.39e-05	TRUE	TRUE	-3.71	2.06	-1.65
CRISPLD1	Q9H336	0.00499042	0.00884	TRUE	TRUE	-1.68	0.932	-0.746
CRK	P46108	1.23801e-06	1.71e-05	TRUE	TRUE	-3.12	1.74	-1.39
CRKL	P46109	1.35242e-07	5.07e-06	TRUE	TRUE	-2.58	1.43	-1.15
CRTAC1	Q9NQ79	0.000169	0.000506	TRUE	TRUE	2.64	-1.47	1.17
CRTAP	O75718	2.03748e-05	9.91e-05	TRUE	TRUE	2.34	-1.3	1.04
CRYBG1	Q9Y4K1	4.29888e-05	0.000174	TRUE	TRUE	2.39	-1.33	1.06
CRYL1	Q9Y2S2	0.000118463	0.000378	TRUE	TRUE	-1.64	0.913	-0.73
CRYZL1	O95825	1.18782e-05	6.74e-05	TRUE	TRUE	-1.98	1.1	-0.882
CS	O75390	0.000700347	0.00164	TRUE	TRUE	-2.01	1.12	-0.892
CSE1L	P55060	1.09216e-05	6.36e-05	TRUE	TRUE	-1.87	1.04	-0.833
CSF1	P09603	0.00083012	0.00188	TRUE	TRUE	1.51	-0.838	0.67
CSK	P41240	0.000324984	0.000862	TRUE	TRUE	-1.56	0.868	-0.694
CSPG4	Q6UVK1	1.28308e-07	4.92e-06	TRUE	TRUE	6.52	-3.62	2.9
CSRP1	P21291	0.000101491	0.000336	TRUE	TRUE	-1.68	0.933	-0.746
CSRP2	Q16527	0.00221879	0.00439	TRUE	TRUE	1.42	-0.786	0.629
CST1	P01036	0.000945408	0.00211	TRUE	TRUE	2.35	-1.31	1.05
CST4	P01036	0.000911474	0.00204	TRUE	TRUE	2.16	-1.2	0.958
CST6	Q15828	1.31674e-05	7.25e-05	TRUE	TRUE	2.54	-1.41	1.13
CSTA	P01040	0.000495905	0.00122	TRUE	TRUE	2.08	-1.16	0.925
CSTB	P04080	6.42489e-05	0.000235	TRUE	TRUE	-2.35	1.31	-1.05
CSTF1	Q05048	0.00101376	0.00223	TRUE	TRUE	-2.75	1.53	-1.22
CSTF2	P33240	0.00341987	0.00642	TRUE	TRUE	-1.48	0.824	-0.659
CSTF3	Q12996	1.22003e-06	1.69e-05	TRUE	TRUE	-2.19	1.22	-0.972
CTBP1	P56545	0.000760668	0.00176	TRUE	TRUE	-1.41	0.781	-0.625
CTDP1	Q9Y5B0	0.000545843	0.00133	TRUE	TRUE	1.44	-0.798	0.639
CTHRC1	Q96CG8	3.93035e-05	0.000162	TRUE	TRUE	2.88	-1.6	1.28
CTNNA1	P26232	0.000144978	0.000447	TRUE	TRUE	-1.3	0.721	-0.577
CTNNA1.1	P35221	4.97049e-05	0.000194	TRUE	TRUE	-1.72	0.953	-0.762
CTNNBL1	Q8WYA6	3.44417e-05	0.000147	TRUE	TRUE	-3.07	1.71	-1.36
CTNND1	O60716	2.90905e-05	0.000129	TRUE	TRUE	1.99	-1.1	0.882
CTPS1	P17812	8.11546e-05	0.000283	TRUE	TRUE	-1.53	0.849	-0.679
CTPS2	Q9NRF8	4.7708e-05	0.000188	TRUE	TRUE	-1.91	1.06	-0.849
CTSC	P53634	7.5645e-07	1.3e-05	TRUE	TRUE	-3.06	1.7	-1.36
CTSD	P07339	0.000532271	0.0013	TRUE	TRUE	-1.24	0.686	-0.549
CTSG	P08311	5.079e-07	1.02e-05	TRUE	TRUE	3.74	-2.08	1.66
CTSH	P09668	0.00119061	0.00256	TRUE	TRUE	1.94	-1.08	0.862
CTSZ	Q9UBR2	1.05606e-06	1.56e-05	TRUE	TRUE	-2.49	1.38	-1.11
CTTNBP2NL	Q9P2B4	0.000776811	0.00178	TRUE	TRUE	1.16	-0.646	0.516
CTU2	Q2VPK5	2.09552e-06	2.29e-05	TRUE	TRUE	2.64	-1.47	1.17
CUL1	Q13616	6.56414e-05	0.000239	TRUE	TRUE	-1.6	0.886	-0.709
CUL2	Q13617	1.08302e-05	6.32e-05	TRUE	TRUE	-1.83	1.02	-0.812
CUL3	Q13618	1.59348e-05	8.28e-05	TRUE	TRUE	-1.7	0.946	-0.756
CUL4A.1	Q13619	1.21821e-07	4.84e-06	TRUE	TRUE	-2.84	1.58	-1.26
CUL4B	Q13620	1.32792e-08	1.04e-06	TRUE	TRUE	-3.17	1.76	-1.41
CUL5	Q93034	8.90969e-06	5.52e-05	TRUE	TRUE	-1.98	1.1	-0.879
CUTC	Q9NTM9	0.000356625	0.000928	TRUE	TRUE	-2.15	1.2	-0.958
CWC22	Q9HCG8	0.000110086	0.000357	TRUE	TRUE	1.73	-0.961	0.769
CWF19L1	Q69YN2	0.00388565	0.00716	TRUE	TRUE	-1.55	0.862	-0.69
CXCL1	P09341	0.00100686	0.00222	TRUE	TRUE	5.38	-2.99	2.39
CXCL5.1	P42830	2.94055e-06	2.82e-05	TRUE	TRUE	8.07	-4.48	3.59
CXCL6	P80162	1.74384e-06	2.04e-05	TRUE	TRUE	8.8	-4.89	3.91
CYB5R2	Q6BCY4	0.000993696	0.0022	TRUE	TRUE	2.58	-1.43	1.15
CYB5R3	P00387	5.54268e-05	0.000211	TRUE	TRUE	1.59	-0.881	0.705
CYBRD1	Q53TN4	3.59884e-07	8.79e-06	TRUE	TRUE	3.96	-2.2	1.76
CYCS	P99999	3.78312e-06	3.27e-05	TRUE	TRUE	-2.98	1.66	-1.33
CYFIP1	Q7L576	0.0017422	0.00357	TRUE	TRUE	-1.04	0.577	-0.461
CYFIP1.1	Q7L576	0.00234173	0.00458	TRUE	TRUE	-1.1	0.609	-0.487
CYLD	Q9NQC7	1.34089e-05	7.33e-05	TRUE	TRUE	-2.23	1.24	-0.992
CYP20A1	Q6UW02	7.42009e-05	0.000263	TRUE	TRUE	1.58	-0.88	0.704
CZIB	Q9NWV4	6.67366e-06	4.52e-05	TRUE	TRUE	-2.7	1.5	-1.2
DAB2IP	Q5VWQ8	0.000475243	0.00118	TRUE	TRUE	1.77	-0.981	0.785
DACH1	Q9UI36	3.69136e-05	0.000154	TRUE	TRUE	1.9	-1.06	0.845
DAD1	P61803	0.0057438	0.00998	TRUE	TRUE	2.27	-1.26	1.01
DAP	P51397	0.000304538	0.000818	TRUE	TRUE	-1.6	0.889	-0.711
DARS1	P14868	0.0044682	0.00807	TRUE	TRUE	-1	0.558	-0.446
DAZAP1	Q96EP5	0.00145357	0.00305	TRUE	TRUE	-1.16	0.646	-0.517
DBI	P07108	0.00251719	0.00488	TRUE	TRUE	-2.3	1.28	-1.02
DCAF1	Q9Y4B6	0.00164963	0.0034	TRUE	TRUE	1.4	-0.78	0.624
DCD	P81605	1.96117e-05	9.58e-05	TRUE	TRUE	2.48	-1.38	1.1
DCHS1	Q96JQ0	0.00020473	0.000592	TRUE	TRUE	-1.91	1.06	-0.851
DCK	P27707	0.000318217	0.000846	TRUE	TRUE	-2.93	1.63	-1.3
DCN	P07585	1.89783e-11	9.04e-09	TRUE	TRUE	11.4	-6.34	5.07
DCPS	Q96C86	0.00081856	0.00186	TRUE	TRUE	-1.94	1.08	-0.863
DCTD	P32321	0.000106393	0.000347	TRUE	TRUE	-2.07	1.15	-0.919
DCTN1	Q14203	4.38166e-06	3.6e-05	TRUE	TRUE	-2.06	1.14	-0.914
DCTN2	Q13561	0.000178406	0.000528	TRUE	TRUE	-1.59	0.886	-0.709
DCTN3	O75935	0.000602052	0.00144	TRUE	TRUE	-1.21	0.673	-0.538
DCTN4	Q9UJW0	0.00302564	0.00575	TRUE	TRUE	-1.21	0.67	-0.536
DCTN5	Q9BTE1	0.000191511	0.000559	TRUE	TRUE	-2.21	1.23	-0.98
DCTPP1	Q9H773	4.22145e-07	9.58e-06	TRUE	TRUE	-2.81	1.56	-1.25
DCUN1D1	Q6PH85	1.57424e-05	8.21e-05	TRUE	TRUE	-1.98	1.1	-0.878
DCUN1D3	Q8IWE4	0.00397535	0.0073	TRUE	TRUE	1.46	-0.81	0.648
DCUN1D4	Q92564	8.72944e-06	5.46e-05	TRUE	TRUE	2.66	-1.48	1.18
DCUN1D4.1	Q92564	3.61881e-05	0.000152	TRUE	TRUE	-1.7	0.947	-0.757
DCUN1D5	Q9BTE7	0.000976559	0.00216	TRUE	TRUE	-2.15	1.2	-0.957
DDAH1	O94760	7.87854e-07	1.34e-05	TRUE	TRUE	-3.34	1.85	-1.48
DDAH1.1	O94760	3.71108e-07	8.99e-06	TRUE	TRUE	-2.71	1.51	-1.21
DDAH2	O95865	1.51917e-07	5.53e-06	TRUE	TRUE	-3.11	1.73	-1.38
DDB1	Q16531	2.17811e-05	0.000104	TRUE	TRUE	-2.87	1.6	-1.28
DDB2	Q92466	0.000198412	0.000576	TRUE	TRUE	-3.38	1.88	-1.5
DDHD2	O94830	0.000106988	0.000348	TRUE	TRUE	-1.39	0.77	-0.616
DDI1.1	Q8WTU0	6.09155e-05	0.000226	TRUE	TRUE	2.07	-1.15	0.92
DDOST	P39656	2.48599e-05	0.000115	TRUE	TRUE	2.56	-1.42	1.14
DDR1	Q08345	1.30033e-06	1.74e-05	TRUE	TRUE	3.4	-1.89	1.51
DDR2	Q16832	0.00147348	0.00309	TRUE	TRUE	1.99	-1.11	0.886
DDRGK1	Q96HY6	2.78664e-06	2.75e-05	TRUE	TRUE	2.17	-1.21	0.965
DDT	A6NHG4	1.48194e-06	1.9e-05	TRUE	TRUE	-2.73	1.52	-1.21
DDX1	Q92499	1.5683e-05	8.21e-05	TRUE	TRUE	-2.01	1.12	-0.894
DDX17	O00571	0.000580301	0.0014	TRUE	TRUE	-1.28	0.71	-0.568
DDX17.1	P17844	1.02945e-05	6.05e-05	TRUE	TRUE	-2.06	1.15	-0.916
DDX17.2	Q92841	3.86747e-06	3.3e-05	TRUE	TRUE	-2.26	1.26	-1.01
DDX21	Q9BQ39	3.12713e-07	8.37e-06	TRUE	TRUE	-2.97	1.65	-1.32
DDX21.1	Q9NR30	4.73915e-06	3.75e-05	TRUE	TRUE	-2.71	1.5	-1.2
DDX23	Q9BUQ8	5.22357e-06	3.93e-05	TRUE	TRUE	-2.88	1.6	-1.28
DDX27	Q96GQ7	0.0015614	0.00325	TRUE	TRUE	-1.46	0.809	-0.647
DDX39A	O00148	0.00025744	0.000714	TRUE	TRUE	-1.79	0.996	-0.796
DDX39A.1	O00148	3.9809e-05	0.000164	TRUE	TRUE	-2.26	1.25	-1
DDX39B	Q13838	2.1059e-06	2.29e-05	TRUE	TRUE	-2.37	1.31	-1.05
DDX42	Q86XP3	1.90103e-05	9.38e-05	TRUE	TRUE	-2.56	1.42	-1.14
DDX46	Q7L014	1.29879e-05	7.18e-05	TRUE	TRUE	-2.09	1.16	-0.93
DDX5	P17844	1.06799e-07	4.49e-06	TRUE	TRUE	-2.6	1.44	-1.15
DDX51	Q8N8A6	2.03121e-05	9.89e-05	TRUE	TRUE	-1.69	0.941	-0.753
DDX58	O95786	0.000306615	0.000823	TRUE	TRUE	1.46	-0.813	0.651
DDX6	P26196	2.90841e-05	0.000129	TRUE	TRUE	-1.52	0.844	-0.675
DECR1	Q16698	3.60549e-05	0.000152	TRUE	TRUE	-2.21	1.23	-0.984
DEK	P35659	4.0635e-05	0.000167	TRUE	TRUE	-2.54	1.41	-1.13
DENND4A	Q7Z401	0.000162873	0.000492	TRUE	TRUE	1.54	-0.853	0.683
DENR	O43583	2.08156e-06	2.28e-05	TRUE	TRUE	-2.13	1.18	-0.947
DERA	Q9Y315	3.35305e-06	3.01e-05	TRUE	TRUE	-2.23	1.24	-0.99
DES	P05787	0.000584959	0.00141	TRUE	TRUE	-1.95	1.08	-0.867
DES.1	P07196	0.00489891	0.00871	TRUE	TRUE	-1.53	0.852	-0.681
DES.2	P08670	0.00156836	0.00326	TRUE	TRUE	-1.21	0.67	-0.536
DHX15	O43143	1.22117e-05	6.89e-05	TRUE	TRUE	-2.13	1.19	-0.948
DHX15.1	O43143	0.00544705	0.00953	TRUE	TRUE	-1.86	1.03	-0.825
DHX36	Q6P158	1.02805e-05	6.05e-05	TRUE	TRUE	-1.83	1.02	-0.813
DHX36.1	Q9H2U1	2.0685e-05	0.0001	TRUE	TRUE	-1.67	0.93	-0.744
DHX9	Q08211	3.43004e-06	3.05e-05	TRUE	TRUE	-2.13	1.18	-0.946
DIAPH1	O60610	5.73525e-06	4.18e-05	TRUE	TRUE	-2.39	1.33	-1.06
DIDO1	Q9BTC0	1.75092e-05	8.86e-05	TRUE	TRUE	-1.95	1.08	-0.867
DIP2B	Q9P265	0.000761281	0.00176	TRUE	TRUE	1.39	-0.775	0.62
DIPK2B	Q9H7Y0	1.0636e-07	4.49e-06	TRUE	TRUE	-5.05	2.8	-2.24
DKC1	O60832	0.00104505	0.00228	TRUE	TRUE	-1.78	0.987	-0.79
DLAT	P10515	0.00121646	0.00261	TRUE	TRUE	-1.12	0.622	-0.498
DMKN	Q6E0U4	0.00276386	0.0053	TRUE	TRUE	1.97	-1.09	0.874
DNAJB1.1	P25685	0.000183171	0.00054	TRUE	TRUE	-2.16	1.2	-0.959
DNAJB4	Q9UDY4	6.86701e-05	0.000247	TRUE	TRUE	-2.17	1.21	-0.965
DNAJB6	O75190	0.00260935	0.00504	TRUE	TRUE	-1.31	0.729	-0.583
DNAJB9	Q9UBS3	0.00311679	0.0059	TRUE	TRUE	1.9	-1.05	0.844
DNAJC17	Q9NVM6	0.000175905	0.000522	TRUE	TRUE	-1.7	0.943	-0.754
DNAJC2	Q99543	0.00015166	0.000464	TRUE	TRUE	1.42	-0.789	0.631
DNAJC21	Q5F1R6	1.28237e-06	1.73e-05	TRUE	TRUE	-2.25	1.25	-1
DNAJC7	Q99615	6.32603e-06	4.41e-05	TRUE	TRUE	-1.9	1.05	-0.843
DNAJC8	O75937	0.000259233	0.000718	TRUE	TRUE	-2.51	1.4	-1.12
DNAJC9	Q8WXX5	8.21799e-05	0.000285	TRUE	TRUE	-2.68	1.49	-1.19
DNASE2	O00115	0.000105969	0.000347	TRUE	TRUE	-1.44	0.799	-0.639
DNM1.1	P50570	0.00194937	0.00391	TRUE	TRUE	-1.43	0.797	-0.638
DNM1.2	Q05193	0.000790648	0.00181	TRUE	TRUE	-1.11	0.617	-0.493
DNM2.1	P50570	0.000711275	0.00166	TRUE	TRUE	-1.57	0.874	-0.699
DNM3	Q9UQ16	0.00471676	0.00843	TRUE	TRUE	-1.96	1.09	-0.871
DNMT3A	Q9Y6K1	1.13626e-05	6.51e-05	TRUE	TRUE	2.33	-1.29	1.03
DNPEP	Q9ULA0	0.00496055	0.00879	TRUE	TRUE	-1.98	1.1	-0.879
DNPH1	O43598	0.000415676	0.00105	TRUE	TRUE	-2.31	1.28	-1.03
DOCK4	Q8N1I0	3.33744e-07	8.57e-06	TRUE	TRUE	2.52	-1.4	1.12
DOCK9	Q9BZ29	0.000376005	0.000966	TRUE	TRUE	-1.44	0.799	-0.639
DOHH	Q9BU89	0.00017554	0.000521	TRUE	TRUE	-1.83	1.02	-0.814
DPP3	Q9NY33	0.00110347	0.0024	TRUE	TRUE	-2.08	1.16	-0.925
DPP4	P27487	2.37264e-08	1.52e-06	TRUE	TRUE	5.49	-3.05	2.44
DPP7	Q9UHL4	0.00104261	0.00228	TRUE	TRUE	-1.51	0.841	-0.673
DPP9	Q86TI2	2.97575e-06	2.83e-05	TRUE	TRUE	-2.2	1.22	-0.977
DPY30	Q9C005	0.00058975	0.00142	TRUE	TRUE	-1.86	1.03	-0.825
DPYSL2	Q14195	0.000995593	0.0022	TRUE	TRUE	-1.57	0.872	-0.698
DPYSL2.1	Q16555	6.65412e-05	0.000241	TRUE	TRUE	-2.19	1.21	-0.971
DRAP1	Q14919	8.03478e-05	0.000281	TRUE	TRUE	-1.67	0.93	-0.744
DRG1	Q9Y295	4.12969e-06	3.44e-05	TRUE	TRUE	-2.28	1.26	-1.01
DSC1	Q08554	5.1179e-07	1.02e-05	TRUE	TRUE	3.44	-1.91	1.53
DSC2	Q02487	1.51496e-05	8e-05	TRUE	TRUE	1.93	-1.07	0.857
DSC3	Q14574	1.93392e-08	1.35e-06	TRUE	TRUE	4.18	-2.32	1.86
DSG1	Q02413	4.66029e-07	9.94e-06	TRUE	TRUE	3.55	-1.97	1.58
DSG2	Q14126	0.00018072	0.000533	TRUE	TRUE	1.58	-0.88	0.704
DSG4	Q86SJ6	0.000130356	0.00041	TRUE	TRUE	2.42	-1.34	1.08
DSP	P15924	5.93138e-07	1.11e-05	TRUE	TRUE	3.38	-1.88	1.5
DST	Q03001	0.00216064	0.00429	TRUE	TRUE	-1.17	0.652	-0.522
DSTN	P60981	4.99894e-05	0.000194	TRUE	TRUE	-1.85	1.03	-0.823
DTD1	Q8TEA8	0.00198987	0.00399	TRUE	TRUE	-1.55	0.862	-0.689
DUSP12	Q9UNI6	0.00146026	0.00306	TRUE	TRUE	-1.58	0.876	-0.7
DUSP14	O95147	9.49237e-06	5.73e-05	TRUE	TRUE	2.07	-1.15	0.921
DUSP23	Q9BVJ7	0.000272326	0.000745	TRUE	TRUE	-3.92	2.18	-1.74
DUSP3	P51452	5.56937e-06	4.1e-05	TRUE	TRUE	-2.83	1.57	-1.26
DXO	O77932	0.000737128	0.00171	TRUE	TRUE	1.34	-0.745	0.596
DYM	Q7RTS9	0.000163075	0.000492	TRUE	TRUE	1.37	-0.763	0.61
DYNC1H1	Q14204	0.000102153	0.000338	TRUE	TRUE	-1.41	0.783	-0.626
DYNC1I2	Q13409	5.37827e-06	4e-05	TRUE	TRUE	-2.13	1.18	-0.948
DYNC1LI1.1	Q9Y6G9	0.000654641	0.00155	TRUE	TRUE	-1.47	0.817	-0.654
DYNC1LI2	O43237	4.42549e-06	3.61e-05	TRUE	TRUE	-2.27	1.26	-1.01
DYNLL1	P63167	0.000738681	0.00172	TRUE	TRUE	-2.02	1.12	-0.899
DYNLL1.1	P63167	0.00517255	0.00913	TRUE	TRUE	-1.23	0.683	-0.547
DYNLRB1	Q8TF09	0.00172223	0.00353	TRUE	TRUE	-1.57	0.872	-0.697
EBNA1BP2	Q99848	0.00146116	0.00306	TRUE	TRUE	-1.88	1.04	-0.833
ECE1	P42892	6.64826e-05	0.000241	TRUE	TRUE	-1.47	0.815	-0.652
ECHDC1	Q9NTX5	0.00166144	0.00342	TRUE	TRUE	-1.17	0.649	-0.519
ECHS1	P30084	0.000237577	0.000668	TRUE	TRUE	-1.73	0.959	-0.767
ECM1	Q16610	9.41324e-06	5.71e-05	TRUE	TRUE	3.27	-1.82	1.45
ECPAS	Q5VYK3	0.000828189	0.00188	TRUE	TRUE	-1.22	0.68	-0.544
EDF1	O60869	0.000588611	0.00141	TRUE	TRUE	-2.03	1.13	-0.904
EDIL3	O43854	4.93095e-06	3.81e-05	TRUE	TRUE	3.6	-2	1.6
EDN1	P05305	1.21975e-09	1.74e-07	TRUE	TRUE	-6.56	3.65	-2.92
EEA1	Q15075	6.59559e-07	1.19e-05	TRUE	TRUE	-2.45	1.36	-1.09
EEF1A1	P68104	0.000394408	0.00101	TRUE	TRUE	-1.4	0.78	-0.624
EEF1B2	P24534	2.41895e-06	2.53e-05	TRUE	TRUE	-2.32	1.29	-1.03
EEF1B2.1	P24534	3.30202e-06	3e-05	TRUE	TRUE	-3.46	1.92	-1.54
EEF1D	P29692	4.72751e-06	3.75e-05	TRUE	TRUE	-2.25	1.25	-1
EEF1E1	O43324	4.37356e-05	0.000176	TRUE	TRUE	-1.7	0.945	-0.756
EEF1G	P26641	4.63584e-06	3.73e-05	TRUE	TRUE	-2.4	1.33	-1.07
EEF2	P13639	4.75115e-05	0.000188	TRUE	TRUE	-1.46	0.811	-0.649
EEF2.1	P13639	0.000564752	0.00136	TRUE	TRUE	-1.25	0.694	-0.555
EFEMP1	Q12805	1.79668e-05	9.04e-05	TRUE	TRUE	-2.39	1.33	-1.06
EFEMP2	O95967	5.60674e-06	4.11e-05	TRUE	TRUE	2.89	-1.6	1.28
EFNA1	P20827	0.000149212	0.000458	TRUE	TRUE	-1.82	1.01	-0.807
EFNA5	P52803	3.00342e-05	0.000132	TRUE	TRUE	-2.52	1.4	-1.12
EFNB1	P98172	2.08429e-06	2.28e-05	TRUE	TRUE	2.69	-1.49	1.19
EFR3A	Q14156	1.76959e-05	8.93e-05	TRUE	TRUE	1.92	-1.07	0.854
EFTUD2	Q15029	3.91866e-05	0.000162	TRUE	TRUE	-1.83	1.02	-0.814
EGFR	P00533	5.96547e-05	0.000222	TRUE	TRUE	2.7	-1.5	1.2
EGLN1	Q9GZT9	3.02907e-05	0.000133	TRUE	TRUE	-1.82	1.01	-0.808
EIF1	O60739	3.15524e-05	0.000137	TRUE	TRUE	-1.77	0.982	-0.786
EIF1AD	Q8N9N8	5.93304e-06	4.28e-05	TRUE	TRUE	2.05	-1.14	0.911
EIF1AX	O14602	0.000359172	0.000934	TRUE	TRUE	-3.14	1.75	-1.4
EIF1AX.1	P47813	4.703e-06	3.75e-05	TRUE	TRUE	-3.16	1.76	-1.41
EIF2A	Q9BY44	3.2257e-05	0.000139	TRUE	TRUE	-1.94	1.08	-0.862
EIF2AK2	P19525	0.00130116	0.00277	TRUE	TRUE	-1.41	0.783	-0.627
EIF2B1	Q14232	5.47285e-06	4.07e-05	TRUE	TRUE	-1.78	0.988	-0.79
EIF2B2	P49770	0.000347548	0.00091	TRUE	TRUE	-1.69	0.938	-0.75
EIF2B3	Q9NR50	0.00529628	0.00932	TRUE	TRUE	-1.81	1	-0.803
EIF2B5	Q13144	4.34065e-05	0.000175	TRUE	TRUE	-2.64	1.47	-1.17
EIF2S1	P05198	1.15339e-05	6.59e-05	TRUE	TRUE	-1.9	1.06	-0.847
EIF2S2	P20042	2.70183e-06	2.71e-05	TRUE	TRUE	-1.98	1.1	-0.882
EIF2S3	P41091	1.67014e-05	8.55e-05	TRUE	TRUE	-2.01	1.12	-0.894
EIF3A	Q14152	3.72456e-06	3.24e-05	TRUE	TRUE	-1.91	1.06	-0.85
EIF3B	P55884	4.86089e-07	1.01e-05	TRUE	TRUE	-2.85	1.58	-1.27
EIF3C	B5ME19	3.5864e-07	8.79e-06	TRUE	TRUE	-2.25	1.25	-0.999
EIF3D	O15371	3.97893e-05	0.000164	TRUE	TRUE	-3.24	1.8	-1.44
EIF3E	P60228	2.10651e-05	0.000101	TRUE	TRUE	-1.54	0.855	-0.684
EIF3F	O00303	4.50464e-05	0.00018	TRUE	TRUE	-1.43	0.796	-0.637
EIF3G	O75821	0.00144938	0.00305	TRUE	TRUE	-1.13	0.629	-0.503
EIF3H	O15372	3.82801e-05	0.000159	TRUE	TRUE	-2.54	1.41	-1.13
EIF3I	Q13347	0.000115776	0.000371	TRUE	TRUE	-2.05	1.14	-0.912
EIF3J	O75822	9.10327e-05	0.000309	TRUE	TRUE	-2.81	1.56	-1.25
EIF3K	Q9UBQ5	8.52908e-06	5.36e-05	TRUE	TRUE	-2.2	1.22	-0.978
EIF3L	Q9Y262	1.49299e-05	7.93e-05	TRUE	TRUE	-1.99	1.1	-0.883
EIF3M	Q7L2H7	0.000168906	0.000506	TRUE	TRUE	-1.26	0.701	-0.561
EIF4A1	P38919	5.78748e-05	0.000218	TRUE	TRUE	-1.42	0.786	-0.629
EIF4A2	Q14240	1.68342e-06	2e-05	TRUE	TRUE	-2.52	1.4	-1.12
EIF4A3	P38919	4.93151e-06	3.81e-05	TRUE	TRUE	-2.05	1.14	-0.909
EIF4E	P06730	2.90114e-06	2.8e-05	TRUE	TRUE	-2.46	1.37	-1.09
EIF4E2	O60573	0.000290227	0.000786	TRUE	TRUE	-1.73	0.962	-0.77
EIF4G1	O43432	0.000121748	0.000387	TRUE	TRUE	-1.83	1.02	-0.812
EIF4G1.1	Q04637	4.2755e-05	0.000173	TRUE	TRUE	-1.82	1.01	-0.807
EIF5	P55010	1.75765e-05	8.88e-05	TRUE	TRUE	-2.16	1.2	-0.96
EIF5A	P63241	0.00249788	0.00484	TRUE	TRUE	-1.45	0.804	-0.643
EIF5B	O60841	5.00423e-07	1.02e-05	TRUE	TRUE	-2.37	1.32	-1.05
EIF6	P56537	0.00135179	0.00287	TRUE	TRUE	-1.37	0.761	-0.609
ELAVL1	Q15717	9.37636e-06	5.69e-05	TRUE	TRUE	-2.06	1.15	-0.917
ELMO1	Q92556	0.00166867	0.00343	TRUE	TRUE	-1.2	0.666	-0.533
ELMO1.1	Q92556	0.000262981	0.000726	TRUE	TRUE	-1.32	0.733	-0.587
ELOB	Q15370	3.075e-05	0.000135	TRUE	TRUE	-1.88	1.04	-0.835
ELOC	Q15369	9.14318e-06	5.63e-05	TRUE	TRUE	-2.12	1.18	-0.943
ELP4	Q96EB1	1.46295e-06	1.88e-05	TRUE	TRUE	3.29	-1.83	1.46
EMC1	Q8N766	3.57911e-05	0.000151	TRUE	TRUE	2.21	-1.23	0.984
EMILIN1	Q9Y6C2	2.88373e-08	1.74e-06	TRUE	TRUE	7.78	-4.32	3.46
EML1	O00423	8.52755e-10	1.39e-07	TRUE	TRUE	-4.53	2.51	-2.01
EML1.1	O00423	2.09064e-06	2.28e-05	TRUE	TRUE	-2.52	1.4	-1.12
EML3	Q32P44	1.55517e-06	1.93e-05	TRUE	TRUE	-2.79	1.55	-1.24
EML4	Q9HC35	0.000350253	0.000915	TRUE	TRUE	-1.33	0.737	-0.59
ENG	P17813	0.000220606	0.000629	TRUE	TRUE	-1.31	0.727	-0.582
ENGASE	Q8NFI3	0.000491169	0.00121	TRUE	TRUE	1.93	-1.07	0.859
ENO1	P06733	0.000159481	0.000483	TRUE	TRUE	-1.52	0.844	-0.675
ENOPH1	Q9UHY7	0.000198085	0.000575	TRUE	TRUE	-2.34	1.3	-1.04
ENPP2	Q13822	1.29763e-06	1.74e-05	TRUE	TRUE	2.95	-1.64	1.31
ENSG00000281759	A0A0G2JRQ6	0.000356743	0.000928	TRUE	TRUE	2.92	-1.62	1.3
ENSG00000282150	A0A0J9YY99	3.22955e-06	2.95e-05	TRUE	TRUE	3.15	-1.75	1.4
EOGT	Q5NDL2	6.20648e-06	4.37e-05	TRUE	TRUE	-2.34	1.3	-1.04
EPB41L2	O43491	9.37148e-05	0.000316	TRUE	TRUE	1.72	-0.957	0.765
EPB41L3	Q9Y2J2	4.89801e-06	3.8e-05	TRUE	TRUE	-2.47	1.37	-1.1
EPHA4	P29320	0.00194027	0.0039	TRUE	TRUE	1.08	-0.598	0.478
EPHB2	P29323	0.00105305	0.0023	TRUE	TRUE	-1.31	0.727	-0.582
EPHB4	P54760	8.17279e-05	0.000284	TRUE	TRUE	-1.77	0.983	-0.787
EPN2	O95208	5.72416e-05	0.000216	TRUE	TRUE	-2.06	1.15	-0.917
EPPK1	P58107	1.10037e-05	6.38e-05	TRUE	TRUE	3.52	-1.95	1.56
EPRS1	P07814	6.50018e-05	0.000237	TRUE	TRUE	-1.53	0.849	-0.679
EPS15	P42566	0.000368467	0.000951	TRUE	TRUE	-1.53	0.848	-0.678
EPS15L1	Q9UBC2	0.00103622	0.00227	TRUE	TRUE	-1.18	0.656	-0.525
ERCC1	P07992	1.88695e-05	9.34e-05	TRUE	TRUE	2.39	-1.33	1.06
ERCC6L	Q2NKX8	7.57293e-06	4.91e-05	TRUE	TRUE	2.37	-1.32	1.05
ERGIC1	Q969X5	9.1984e-06	5.63e-05	TRUE	TRUE	2.59	-1.44	1.15
ERH	P84090	0.00167004	0.00344	TRUE	TRUE	-1.8	0.998	-0.799
ERI3	O43414	5.91696e-05	0.000221	TRUE	TRUE	-1.79	0.994	-0.795
ERLIN1	O75477	4.695e-05	0.000186	TRUE	TRUE	2.36	-1.31	1.05
ERLIN1.1	O75477	5.75014e-05	0.000217	TRUE	TRUE	2.89	-1.6	1.28
ESD	P10768	1.39074e-05	7.5e-05	TRUE	TRUE	-2.01	1.12	-0.894
ESM1	Q9NQ30	1.21328e-07	4.84e-06	TRUE	TRUE	-5.6	3.11	-2.49
ESYT1	Q9BSJ8	6.04544e-06	4.33e-05	TRUE	TRUE	-2.34	1.3	-1.04
ESYT2	A0FGR8	0.00131301	0.00279	TRUE	TRUE	-2.78	1.54	-1.23
ETF1	P62495	4.02253e-06	3.38e-05	TRUE	TRUE	-1.9	1.06	-0.846
ETNK1	Q9HBU6	3.93402e-07	9.41e-06	TRUE	TRUE	3.02	-1.68	1.34
ETV6	P41212	0.00385754	0.00711	TRUE	TRUE	1.23	-0.681	0.545
EVA1B	Q9NVM1	0.000371648	0.000957	TRUE	TRUE	1.49	-0.83	0.664
EWSR1	Q01844	0.000229083	0.000648	TRUE	TRUE	-2.07	1.15	-0.919
EXD2	Q9NVH0	8.23092e-06	5.2e-05	TRUE	TRUE	-2.92	1.62	-1.3
EXOC6B	Q9Y2D4	0.00558034	0.00973	TRUE	TRUE	1.53	-0.847	0.678
EXOC7	Q9UPT5	0.000146447	0.000451	TRUE	TRUE	-1.41	0.784	-0.627
EXOSC3	Q9NQT5	0.000320091	0.000851	TRUE	TRUE	1.2	-0.664	0.531
EXOSC5	Q9NQT4	0.00211171	0.0042	TRUE	TRUE	-1.29	0.718	-0.574
EXOSC8	Q96B26	0.000490004	0.00121	TRUE	TRUE	-1.99	1.11	-0.885
EXT1	Q16394	3.01814e-07	8.29e-06	TRUE	TRUE	3.34	-1.85	1.48
EXT2	Q93063	3.45114e-07	8.73e-06	TRUE	TRUE	3.15	-1.75	1.4
EXTL2	Q9UBQ6	0.000264545	0.000729	TRUE	TRUE	1.81	-1.01	0.806
EZR.1	P15311	1.80976e-05	9.08e-05	TRUE	TRUE	-2.11	1.17	-0.937
EZR.2	P15311	0.000376552	0.000967	TRUE	TRUE	-2.19	1.22	-0.973
F10	P00742	4.43711e-07	9.72e-06	TRUE	TRUE	4.67	-2.59	2.07
F11	P03951	0.00161236	0.00334	TRUE	TRUE	3.4	-1.89	1.51
F11R	Q9Y624	1.35018e-06	1.79e-05	TRUE	TRUE	-2.58	1.43	-1.15
F12	P00748	9.06027e-10	1.4e-07	TRUE	TRUE	10.4	-5.77	4.62
F13A1	P00488	3.29566e-06	2.99e-05	TRUE	TRUE	4.63	-2.57	2.06
F13B	P05160	0.00137597	0.00291	TRUE	TRUE	1.87	-1.04	0.832
F2	P00734	1.21014e-06	1.68e-05	TRUE	TRUE	6.03	-3.35	2.68
F2R	P25116	0.00071138	0.00166	TRUE	TRUE	-1.31	0.73	-0.584
F5	P12259	0.00400837	0.00736	TRUE	TRUE	2.09	-1.16	0.927
F9	P00740	0.000236231	0.000665	TRUE	TRUE	4.24	-2.35	1.88
FABP4	P15090	0.00242272	0.00472	TRUE	TRUE	-3.68	2.04	-1.63
FABP5	Q01469	6.29125e-05	0.000231	TRUE	TRUE	-2.02	1.12	-0.9
FAHD1	Q6P587	1.7074e-05	8.7e-05	TRUE	TRUE	-2.92	1.62	-1.3
FAHD2A	Q6P2I3	0.00205462	0.0041	TRUE	TRUE	-1.9	1.06	-0.846
FAM114A1	Q8IWE2	0.00546498	0.00956	TRUE	TRUE	-1.14	0.635	-0.508
FAM118B	Q9BPY3	5.75212e-07	1.1e-05	TRUE	TRUE	-2.62	1.46	-1.17
FAM20B	O75063	0.000994692	0.0022	TRUE	TRUE	1.59	-0.884	0.707
FAM3C	Q92520	0.000517061	0.00127	TRUE	TRUE	1.69	-0.941	0.752
FAM49A	Q9H0Q0	4.42489e-07	9.72e-06	TRUE	TRUE	-3.33	1.85	-1.48
FAM49A.1	Q9H0Q0	1.34676e-05	7.34e-05	TRUE	TRUE	-2.5	1.39	-1.11
FAM49B	Q9NUQ9	3.53693e-05	0.00015	TRUE	TRUE	-1.61	0.897	-0.717
FAM50A	Q14320	6.96153e-06	4.64e-05	TRUE	TRUE	-2.62	1.46	-1.17
FAM50A.1	Q14320	3.1681e-07	8.42e-06	TRUE	TRUE	-3.09	1.72	-1.37
FAM98A	Q52LJ0	0.00119161	0.00256	TRUE	TRUE	-1.88	1.04	-0.835
FAM98A.1	Q8NCA5	0.00153335	0.00319	TRUE	TRUE	-1.42	0.79	-0.632
FAM98B	Q52LJ0	5.78764e-05	0.000218	TRUE	TRUE	-1.69	0.937	-0.75
FAP	Q12884	1.33608e-06	1.78e-05	TRUE	TRUE	4.45	-2.47	1.98
FARP1	Q9Y4F1	1.73953e-07	6.1e-06	TRUE	TRUE	3.53	-1.96	1.57
FARS2	O95363	0.00465446	0.00833	TRUE	TRUE	1.26	-0.699	0.559
FARSB	Q9NSD9	4.65609e-05	0.000185	TRUE	TRUE	-1.75	0.972	-0.777
FASN	P49327	6.46749e-07	1.18e-05	TRUE	TRUE	-2.74	1.52	-1.22
FAT1	Q14517	1.57456e-05	8.21e-05	TRUE	TRUE	2.65	-1.47	1.18
FAT4	Q6V0I7	0.000766296	0.00176	TRUE	TRUE	-1.66	0.924	-0.739
FBLIM1	Q8WUP2	0.00070006	0.00164	TRUE	TRUE	-1.45	0.803	-0.643
FBLN1	P23142	6.86121e-09	6.09e-07	TRUE	TRUE	6.81	-3.78	3.03
FBLN2	P98095	1.78888e-07	6.2e-06	TRUE	TRUE	7.35	-4.09	3.27
FBN1	P35555	1.10656e-05	6.4e-05	TRUE	TRUE	2.83	-1.57	1.26
FBN1.1	P35555	2.97598e-06	2.83e-05	TRUE	TRUE	3.41	-1.89	1.51
FBN2	P35556	2.53313e-07	7.66e-06	TRUE	TRUE	4.78	-2.66	2.13
FBXL18	Q96ME1	0.00113087	0.00245	TRUE	TRUE	-1.51	0.838	-0.67
FBXO22	Q8NEZ5	0.00508315	0.00898	TRUE	TRUE	-1.45	0.807	-0.645
FBXO28	Q9NVF7	1.35223e-06	1.79e-05	TRUE	TRUE	4.05	-2.25	1.8
FBXO3	Q9UK99	0.00248095	0.00482	TRUE	TRUE	-1.06	0.589	-0.471
FBXO4	Q9UKT5	0.000348419	0.000911	TRUE	TRUE	2.1	-1.17	0.935
FBXO42	Q6P3S6	0.00564374	0.00983	TRUE	TRUE	1.13	-0.628	0.502
FBXO44	Q9H4M3	2.20903e-05	0.000105	TRUE	TRUE	1.94	-1.08	0.864
FBXO7	Q9Y3I1	0.000967243	0.00215	TRUE	TRUE	-1.65	0.919	-0.735
FBXW9	Q5XUX1	2.28673e-06	2.43e-05	TRUE	TRUE	2.1	-1.17	0.934
FCGBP	Q9Y6R7	9.01895e-07	1.43e-05	TRUE	TRUE	3.47	-1.93	1.54
FCHO2	Q0JRZ9	3.66558e-06	3.2e-05	TRUE	TRUE	-2.23	1.24	-0.989
FCN3	O75636	0.000185245	0.000545	TRUE	TRUE	3.08	-1.71	1.37
FDPS	P14324	4.28439e-08	2.35e-06	TRUE	TRUE	-4.83	2.68	-2.15
FEN1	P39748	7.82468e-05	0.000275	TRUE	TRUE	-2.57	1.43	-1.14
FER	P16591	0.005422	0.0095	TRUE	TRUE	2.83	-1.57	1.26
FERMT3	Q86UX7	3.99162e-06	3.37e-05	TRUE	TRUE	-3.77	2.1	-1.68
FETUB	Q9UGM5	0.000201653	0.000584	TRUE	TRUE	2.93	-1.63	1.3
FGD4	Q96M96	1.21726e-07	4.84e-06	TRUE	TRUE	-3.36	1.87	-1.49
FGF16	O43320	7.09688e-05	0.000253	TRUE	TRUE	1.97	-1.1	0.877
FGF2	P09038	0.00480929	0.00857	TRUE	TRUE	-1.06	0.59	-0.472
FGFR1OP	O95684	3.02961e-05	0.000133	TRUE	TRUE	1.79	-0.993	0.795
FH	P07954	0.00451905	0.00814	TRUE	TRUE	-1.87	1.04	-0.83
FHL1	Q13642	0.000145153	0.000447	TRUE	TRUE	-2.3	1.28	-1.02
FHL2	Q14192	0.000146783	0.000451	TRUE	TRUE	-1.86	1.04	-0.829
FKBP10	Q96AY3	6.45932e-06	4.46e-05	TRUE	TRUE	4.02	-2.23	1.78
FKBP11	Q9NYL4	0.000132434	0.000415	TRUE	TRUE	3.41	-1.9	1.52
FKBP1A	P62942	7.73045e-07	1.32e-05	TRUE	TRUE	-3.11	1.73	-1.38
FKBP2	P26885	0.00111876	0.00243	TRUE	TRUE	-1.38	0.765	-0.612
FKBP4	Q02790	1.34179e-05	7.33e-05	TRUE	TRUE	-2.52	1.4	-1.12
FKBP5	Q13451	6.22374e-05	0.000229	TRUE	TRUE	-2.26	1.25	-1
FLAD1	Q8NFF5	2.57967e-06	2.65e-05	TRUE	TRUE	2.12	-1.18	0.941
FLG	P20930	0.000222879	0.000634	TRUE	TRUE	2.28	-1.27	1.01
FLG2	Q5D862	9.29231e-06	5.67e-05	TRUE	TRUE	2.93	-1.63	1.3
FLII	Q13045	0.000112308	0.000362	TRUE	TRUE	-1.36	0.756	-0.605
FLNA	O75369	0.000259374	0.000718	TRUE	TRUE	-1.56	0.868	-0.694
FLNA.1	O75369	9.1382e-05	0.000309	TRUE	TRUE	-1.62	0.898	-0.719
FLNA.2	P21333	4.97119e-05	0.000194	TRUE	TRUE	-1.6	0.89	-0.712
FLNA.3	P21333	0.00302779	0.00575	TRUE	TRUE	-1.52	0.846	-0.677
FLNB	O75369	1.83297e-07	6.31e-06	TRUE	TRUE	-3.3	1.83	-1.47
FLNB.1	O75369	2.446e-05	0.000113	TRUE	TRUE	-1.95	1.08	-0.864
FLOT1	O75955	0.000547948	0.00133	TRUE	TRUE	1.26	-0.699	0.559
FLRT3	Q9NZU0	1.46571e-08	1.12e-06	TRUE	TRUE	4.15	-2.31	1.85
FLT1	P09619	0.000103517	0.000341	TRUE	TRUE	-1.85	1.03	-0.822
FMC1	Q96HJ9	0.00551555	0.00963	TRUE	TRUE	1.13	-0.628	0.503
FMNL3	Q8IVF7	0.00371735	0.00689	TRUE	TRUE	1.4	-0.779	0.624
FMOD	Q06828	0.002048	0.0041	TRUE	TRUE	3.71	-2.06	1.65
FMR1.2	Q06787	6.95573e-05	0.000249	TRUE	TRUE	-1.92	1.07	-0.855
FN1	P02751	0.00412733	0.00755	TRUE	TRUE	1.22	-0.676	0.541
FN3K	Q9H479	0.00194357	0.00391	TRUE	TRUE	-1.19	0.66	-0.528
FN3KRP	Q9HA64	3.30113e-05	0.000142	TRUE	TRUE	-2.54	1.41	-1.13
FNBP1L	Q15642	3.71925e-05	0.000155	TRUE	TRUE	2.87	-1.59	1.28
FNBP1L.1	Q5T0N5	0.000114811	0.000369	TRUE	TRUE	-2.09	1.16	-0.927
FNDC3B	Q53EP0	1.0741e-05	6.27e-05	TRUE	TRUE	1.83	-1.01	0.812
FNTA	P49354	1.43872e-05	7.69e-05	TRUE	TRUE	-2.05	1.14	-0.912
FNTB	P49356	2.73205e-06	2.73e-05	TRUE	TRUE	-2.55	1.42	-1.13
FPGT	O14772	4.9648e-06	3.82e-05	TRUE	TRUE	2.24	-1.25	0.998
FRAS1	Q86XX4	0.00265506	0.00511	TRUE	TRUE	1.43	-0.793	0.635
FRK.1	P42685	7.13295e-06	4.73e-05	TRUE	TRUE	-1.8	1	-0.8
FRMPD1	Q5SYB0	2.48428e-06	2.58e-05	TRUE	TRUE	2.67	-1.48	1.19
FSCN1	Q16658	0.000238291	0.000669	TRUE	TRUE	-1.93	1.07	-0.86
FSD1	Q9BTV5	0.00452963	0.00816	TRUE	TRUE	-1.05	0.582	-0.465
FSTL1	Q12841	2.64408e-05	0.000119	TRUE	TRUE	2.44	-1.35	1.08
FSTL3	O95633	2.84692e-07	8.06e-06	TRUE	TRUE	4.19	-2.33	1.86
FTO	Q9C0B1	4.02718e-07	9.44e-06	TRUE	TRUE	-2.82	1.57	-1.25
FUBP1.2	Q96AE4	0.00371511	0.00689	TRUE	TRUE	-1.39	0.77	-0.616
FUT11	Q495W5	0.0017374	0.00356	TRUE	TRUE	-1.76	0.979	-0.783
FXN	Q16595	2.81572e-05	0.000126	TRUE	TRUE	-1.93	1.07	-0.856
G3BP1.1	Q13283	1.54006e-05	8.11e-05	TRUE	TRUE	-2.69	1.5	-1.2
G3BP2	Q9UN86	0.000187587	0.00055	TRUE	TRUE	-2.09	1.16	-0.929
G6PD	P11413	0.000153318	0.000468	TRUE	TRUE	-1.47	0.818	-0.654
GAA	P10253	0.00105029	0.00229	TRUE	TRUE	-1.26	0.702	-0.562
GABARAP	O95166	1.05712e-07	4.49e-06	TRUE	TRUE	-2.8	1.56	-1.25
GABARAP.1	O95166	0.000461616	0.00115	TRUE	TRUE	1.46	-0.808	0.647
GABARAP.2	O95166	0.000314508	0.00084	TRUE	TRUE	2.19	-1.22	0.974
GABARAPL2	P60520	2.23198e-08	1.5e-06	TRUE	TRUE	-3.25	1.8	-1.44
GABPB1	Q06547	0.00212921	0.00424	TRUE	TRUE	1.26	-0.698	0.558
GALK2	Q01415	0.00205013	0.0041	TRUE	TRUE	-1.14	0.631	-0.505
GALNS	P34059	0.00239085	0.00466	TRUE	TRUE	-1.42	0.788	-0.631
GALNT1	Q10472	0.000174025	0.000518	TRUE	TRUE	-1.65	0.916	-0.733
GALNT10	Q86SR1	0.00123038	0.00264	TRUE	TRUE	1.61	-0.896	0.717
GALNT12	Q8IXK2	0.00216244	0.00429	TRUE	TRUE	1.89	-1.05	0.838
GALNT12.1	Q8IXK2	1.51891e-06	1.92e-05	TRUE	TRUE	3.27	-1.82	1.45
GALNT2	Q10471	0.00016517	0.000497	TRUE	TRUE	2.06	-1.14	0.914
GALNT2.1	Q10471	0.00104446	0.00228	TRUE	TRUE	1.94	-1.08	0.862
GALNT2.2	Q10471	0.000212757	0.000611	TRUE	TRUE	2.11	-1.17	0.938
GALNT4	Q8N4A0	0.000247872	0.000692	TRUE	TRUE	1.94	-1.08	0.861
GALNT5	Q7Z7M9	1.14794e-05	6.57e-05	TRUE	TRUE	4.47	-2.49	1.99
GAPDH	P04406	0.000144345	0.000446	TRUE	TRUE	-1.4	0.778	-0.622
GARS1	P41250	0.000404739	0.00103	TRUE	TRUE	-1.27	0.703	-0.563
GART	P22102	6.2761e-05	0.000231	TRUE	TRUE	-1.7	0.945	-0.756
GAS1	P54826	5.10707e-06	3.87e-05	TRUE	TRUE	5.26	-2.92	2.34
GAS6	Q14393	0.000308693	0.000828	TRUE	TRUE	2.33	-1.29	1.03
GATD1	Q8NB37	5.54997e-06	4.09e-05	TRUE	TRUE	-3.1	1.72	-1.38
GATD3A	A0A0B4J2D5	0.000296668	0.000801	TRUE	TRUE	-2.09	1.16	-0.929
GBE1	Q04446	3.36937e-05	0.000144	TRUE	TRUE	-2.74	1.52	-1.22
GBF1	Q92538	4.29597e-06	3.55e-05	TRUE	TRUE	2.74	-1.52	1.22
GBP1	P32455	0.00395762	0.00727	TRUE	TRUE	-1.08	0.602	-0.482
GBP1.1	P32455	0.000292313	0.000791	TRUE	TRUE	-2.42	1.35	-1.08
GBP2	P32456	4.5281e-05	0.000181	TRUE	TRUE	-2.24	1.24	-0.993
GC	P02774	0.00123758	0.00265	TRUE	TRUE	2.43	-1.35	1.08
GCLC	P48506	0.000554293	0.00134	TRUE	TRUE	-1.58	0.878	-0.702
GCLM	P48507	3.30827e-05	0.000142	TRUE	TRUE	-2.11	1.17	-0.936
GCN1	Q92616	0.000351798	0.000917	TRUE	TRUE	1.37	-0.762	0.609
GDA	Q9Y2T3	0.000331064	0.000875	TRUE	TRUE	2.25	-1.25	1
GDAP2	Q9NXN4	7.407e-06	4.84e-05	TRUE	TRUE	2.16	-1.2	0.962
GDF6	Q6KF10	0.00394617	0.00726	TRUE	TRUE	-1.74	0.967	-0.773
GDI1	P31150	0.000401561	0.00102	TRUE	TRUE	-1.81	1.01	-0.807
GDI1.1	P31150	3.12514e-05	0.000136	TRUE	TRUE	-1.96	1.09	-0.871
GDI2	P50395	2.09503e-05	0.000101	TRUE	TRUE	-2.18	1.21	-0.971
GEMIN6	Q8WXD5	0.00108706	0.00237	TRUE	TRUE	-1.25	0.693	-0.555
GFPT1	O94808	0.00502736	0.0089	TRUE	TRUE	1.07	-0.597	0.478
GFPT2	O94808	8.82526e-07	1.43e-05	TRUE	TRUE	5.03	-2.79	2.24
GGA1	Q9NZ52	0.000751317	0.00174	TRUE	TRUE	-1.42	0.789	-0.631
GGA1.1	Q9UJY5	0.00322728	0.00609	TRUE	TRUE	-1.5	0.833	-0.666
GGACT	Q9BVM4	0.00401443	0.00737	TRUE	TRUE	-1.29	0.718	-0.574
GGCT	O75223	0.00424487	0.00773	TRUE	TRUE	-1.29	0.717	-0.573
GID8	Q9NWU2	0.00101186	0.00223	TRUE	TRUE	1.05	-0.582	0.466
GIMAP4	Q9NUV9	1.60842e-06	1.98e-05	TRUE	TRUE	-5.05	2.8	-2.24
GIMAP8	Q8ND71	5.33023e-05	0.000205	TRUE	TRUE	-1.77	0.983	-0.786
GINS1	Q14691	0.00100235	0.00221	TRUE	TRUE	1.16	-0.644	0.515
GINS4	Q9BRT9	0.000222072	0.000632	TRUE	TRUE	1.18	-0.655	0.524
GIPC1	O14908	0.00236797	0.00463	TRUE	TRUE	1.07	-0.595	0.476
GIPC2	Q8TF65	6.93365e-06	4.64e-05	TRUE	TRUE	2.17	-1.21	0.965
GIT1	Q14161	3.74517e-07	9e-06	TRUE	TRUE	-2.83	1.57	-1.26
GIT1.1	Q9Y2X7	0.00145358	0.00305	TRUE	TRUE	-2.06	1.14	-0.914
GJA1	P17302	4.84161e-05	0.00019	TRUE	TRUE	2.69	-1.49	1.19
GLG1	Q92896	0.000313405	0.000838	TRUE	TRUE	-1.37	0.76	-0.608
GLIPR1	P48060	0.000115006	0.000369	TRUE	TRUE	1.5	-0.835	0.668
GLIPR2	Q9H4G4	0.00164685	0.0034	TRUE	TRUE	1.46	-0.812	0.649
GLMN	Q92990	0.000866211	0.00195	TRUE	TRUE	-1.61	0.893	-0.714
GLO1	Q04760	4.02664e-07	9.44e-06	TRUE	TRUE	-3.2	1.78	-1.42
GLOD4	Q9HC38	7.19013e-06	4.74e-05	TRUE	TRUE	-3.21	1.78	-1.43
GLRX	P35754	9.69779e-06	5.81e-05	TRUE	TRUE	2.32	-1.29	1.03
GLRX3	O76003	1.31357e-06	1.75e-05	TRUE	TRUE	-2.46	1.37	-1.09
GLS	O94925	0.000839798	0.0019	TRUE	TRUE	1.81	-1	0.803
GLTP	Q9NZD2	0.00472134	0.00844	TRUE	TRUE	-1.89	1.05	-0.839
GLYR1	Q49A26	0.00278038	0.00533	TRUE	TRUE	-1.39	0.77	-0.616
GMFB	O60234	3.89494e-06	3.31e-05	TRUE	TRUE	-2.53	1.41	-1.12
GMFB.1	P60983	0.000356145	0.000927	TRUE	TRUE	-1.46	0.809	-0.647
GMPPB	Q9Y5P6	0.000335292	0.000883	TRUE	TRUE	-1.68	0.933	-0.746
GMPR	P36959	4.65823e-05	0.000185	TRUE	TRUE	1.79	-0.994	0.795
GMPR.1	P36959	6.12118e-05	0.000227	TRUE	TRUE	-3.29	1.83	-1.46
GMPR2	Q9P2T1	1.10844e-05	6.41e-05	TRUE	TRUE	-2.26	1.26	-1.01
GMPS	P49915	2.57893e-05	0.000117	TRUE	TRUE	-1.97	1.09	-0.875
GNA11	P29992	0.000115254	0.00037	TRUE	TRUE	1.54	-0.855	0.684
GNA11.1	P29992	0.000994109	0.0022	TRUE	TRUE	1.35	-0.748	0.599
GNA11.2	O95837	9.92401e-05	0.00033	TRUE	TRUE	1.68	-0.933	0.746
GNA12	Q03113	3.26869e-06	2.98e-05	TRUE	TRUE	1.99	-1.11	0.885
GNA13	Q14344	4.01148e-06	3.38e-05	TRUE	TRUE	2.4	-1.34	1.07
GNAI1	P04899	8.00478e-07	1.35e-05	TRUE	TRUE	2.45	-1.36	1.09
GNAI1.2	P63096	3.13744e-09	3.15e-07	TRUE	TRUE	4.02	-2.23	1.78
GNAI2	P04899	5.26401e-06	3.95e-05	TRUE	TRUE	1.93	-1.07	0.858
GNAI3	P08754	1.2816e-07	4.92e-06	TRUE	TRUE	3.56	-1.98	1.58
GNAQ	P50148	0.000942013	0.0021	TRUE	TRUE	1.25	-0.692	0.553
GNAS	Q5JWF2	1.81432e-05	9.1e-05	TRUE	TRUE	1.94	-1.08	0.862
GNB2	P62879	0.000115786	0.000371	TRUE	TRUE	1.38	-0.767	0.614
GNB2.1	P62879	0.000184258	0.000543	TRUE	TRUE	1.47	-0.819	0.655
GNB4	Q9HAV0	0.00366678	0.00681	TRUE	TRUE	1.08	-0.602	0.481
GNG12	Q9UBI6	0.000302096	0.000812	TRUE	TRUE	1.38	-0.768	0.614
GNPDA1	P46926	5.82445e-05	0.000219	TRUE	TRUE	-2.66	1.48	-1.18
GNPDA1.1	P46926	0.000267897	0.000736	TRUE	TRUE	-2.55	1.41	-1.13
GNPNAT1	Q96EK6	3.16049e-06	2.93e-05	TRUE	TRUE	-2.15	1.19	-0.954
GNS	P15586	5.95978e-05	0.000222	TRUE	TRUE	-2.73	1.52	-1.21
GOLGA4	Q13439	4.7138e-06	3.75e-05	TRUE	TRUE	-1.96	1.09	-0.87
GOLGA7	Q7Z5G4	0.000529891	0.00129	TRUE	TRUE	3.13	-1.74	1.39
GOLGB1	Q14789	0.00253046	0.0049	TRUE	TRUE	1.55	-0.858	0.687
GOLPH3L	Q9H4A5	4.99275e-06	3.83e-05	TRUE	TRUE	-2.61	1.45	-1.16
GOT1	P17174	0.00228498	0.0045	TRUE	TRUE	-2.16	1.2	-0.96
GOT2	P00505	0.00112758	0.00244	TRUE	TRUE	-2.49	1.38	-1.11
GPATCH11	Q8N954	0.000611659	0.00146	TRUE	TRUE	1.27	-0.707	0.565
GPC1	P35052	2.86936e-06	2.79e-05	TRUE	TRUE	2.78	-1.54	1.23
GPC6	Q9Y625	0.000242207	0.000679	TRUE	TRUE	4.2	-2.33	1.87
GPHN	Q9NQX3	3.19143e-05	0.000138	TRUE	TRUE	-1.51	0.837	-0.669
GPI	P06744	0.000504168	0.00124	TRUE	TRUE	-2.24	1.25	-0.997
GPI.1	P06744	0.000372607	0.000959	TRUE	TRUE	-3.27	1.82	-1.45
GPLD1	P80108	0.000188817	0.000553	TRUE	TRUE	2.63	-1.46	1.17
GPNMB	Q14956	5.46132e-07	1.07e-05	TRUE	TRUE	3.43	-1.9	1.52
GPRC5A	Q8NFJ5	5.10379e-06	3.87e-05	TRUE	TRUE	4.32	-2.4	1.92
GPS1	Q13098	2.78983e-06	2.75e-05	TRUE	TRUE	-1.86	1.03	-0.827
GPX1	P07203	0.00017083	0.00051	TRUE	TRUE	-1.39	0.773	-0.618
GPX3	P22352	4.88546e-06	3.8e-05	TRUE	TRUE	4.17	-2.32	1.85
GPX4	P36969	0.000532789	0.0013	TRUE	TRUE	-1.52	0.844	-0.675
GRAMD1A	Q96CP6	5.33299e-05	0.000205	TRUE	TRUE	1.79	-0.994	0.795
GRB2	P62993	1.05416e-06	1.56e-05	TRUE	TRUE	-2.6	1.44	-1.15
GREM1	O60565	0.00445247	0.00805	TRUE	TRUE	-2.05	1.14	-0.913
GRHPR	Q9UBQ7	0.000285474	0.000776	TRUE	TRUE	-1.6	0.891	-0.713
GRWD1	Q9BQ67	0.000836875	0.0019	TRUE	TRUE	-1.62	0.899	-0.719
GSDMA	Q96QA5	2.27996e-06	2.43e-05	TRUE	TRUE	3.78	-2.1	1.68
GSDME	O60443	2.87668e-05	0.000128	TRUE	TRUE	2.12	-1.18	0.943
GSK3A.1	P49840	0.000597088	0.00143	TRUE	TRUE	-1.19	0.663	-0.53
GSKIP	Q9P0R6	0.00216265	0.00429	TRUE	TRUE	-1.68	0.933	-0.747
GSN	P06396	0.000205726	0.000594	TRUE	TRUE	1.98	-1.1	0.882
GSPT1	P15170	3.2278e-07	8.52e-06	TRUE	TRUE	-2.38	1.32	-1.06
GSR	P00390	0.00193748	0.0039	TRUE	TRUE	-1.7	0.945	-0.756
GSS	P48637	0.00231664	0.00455	TRUE	TRUE	-2.06	1.15	-0.917
GSTK1	Q9Y2Q3	0.000859423	0.00194	TRUE	TRUE	-2.13	1.19	-0.948
GSTO1	P78417	0.000146839	0.000451	TRUE	TRUE	-2.33	1.29	-1.04
GSTP1	P09211	3.35578e-06	3.01e-05	TRUE	TRUE	-2.34	1.3	-1.04
GTF2A2	P52657	0.00135545	0.00287	TRUE	TRUE	-1.36	0.758	-0.606
GTF2F1	P35269	0.00419244	0.00765	TRUE	TRUE	-1.33	0.736	-0.589
GTF2F2	P13984	0.000830278	0.00188	TRUE	TRUE	-1.14	0.635	-0.508
GTF2I	P78347	0.000845431	0.00191	TRUE	TRUE	-1.33	0.737	-0.589
GTF3C3	Q9Y5Q9	0.000553905	0.00134	TRUE	TRUE	1.53	-0.851	0.681
GUK1	Q16774	9.56954e-05	0.00032	TRUE	TRUE	-1.85	1.03	-0.822
GUSB	P08236	0.000145216	0.000447	TRUE	TRUE	-3.13	1.74	-1.39
H1FX	Q92522	5.84165e-06	4.24e-05	TRUE	TRUE	-2.46	1.37	-1.09
H2AC8	P04908	0.000585043	0.00141	TRUE	TRUE	-1.62	0.902	-0.721
H2AC8.1	P04908	0.000565393	0.00136	TRUE	TRUE	-2.39	1.33	-1.06
H2AFV	P0C0S5	0.0045196	0.00814	TRUE	TRUE	-1.79	0.995	-0.796
H2BC12	O60814	3.35588e-05	0.000144	TRUE	TRUE	-2.4	1.34	-1.07
H3-2	P68431	0.000187516	0.00055	TRUE	TRUE	-2.48	1.38	-1.1
H4C14	P62805	0.000151282	0.000463	TRUE	TRUE	-2.14	1.19	-0.951
H6PD	O95479	0.00462045	0.00828	TRUE	TRUE	1.22	-0.678	0.542
HABP2	Q14520	0.000109956	0.000357	TRUE	TRUE	2.23	-1.24	0.99
HACD3	Q9P035	1.45706e-05	7.77e-05	TRUE	TRUE	-2.04	1.14	-0.909
HADHA	P40939	0.00163673	0.00338	TRUE	TRUE	1.37	-0.761	0.609
HADHB	P55084	8.45951e-05	0.000291	TRUE	TRUE	1.76	-0.976	0.781
HAGH	Q16775	5.18611e-06	3.92e-05	TRUE	TRUE	-3.16	1.76	-1.41
HAL	P42357	1.05116e-06	1.56e-05	TRUE	TRUE	3.54	-1.97	1.57
HAPLN1	P10915	2.27182e-08	1.51e-06	TRUE	TRUE	5.35	-2.97	2.38
HAPLN1.1	P10915	0.00226032	0.00446	TRUE	TRUE	1.85	-1.03	0.822
HAPLN3	Q96S86	1.55641e-06	1.93e-05	TRUE	TRUE	-3.59	2	-1.6
HARS1	P12081	0.00035111	0.000916	TRUE	TRUE	-2.05	1.14	-0.91
HARS1.1	P12081	0.000263892	0.000728	TRUE	TRUE	-1.87	1.04	-0.829
HAT1	O14929	1.37437e-05	7.45e-05	TRUE	TRUE	-3.04	1.69	-1.35
HBA2	P69905	4.21671e-05	0.000171	TRUE	TRUE	2.49	-1.38	1.11
HBB	P02042	2.55767e-05	0.000117	TRUE	TRUE	3.27	-1.82	1.45
HBB.1	P68871	4.07491e-07	9.44e-06	TRUE	TRUE	5.94	-3.3	2.64
HBD	P02042	4.83273e-07	1.01e-05	TRUE	TRUE	4.74	-2.63	2.1
HBS1L	Q9Y450	0.000815351	0.00186	TRUE	TRUE	2.08	-1.16	0.926
HCFC1	P51610	9.36903e-05	0.000316	TRUE	TRUE	-1.69	0.94	-0.752
HCLS1	P14317	0.00157414	0.00326	TRUE	TRUE	-1.05	0.583	-0.466
HDAC1.1	Q13547	0.000218365	0.000624	TRUE	TRUE	-1.87	1.04	-0.829
HDAC2	Q92769	5.36589e-05	0.000206	TRUE	TRUE	-1.58	0.88	-0.704
HDAC6	Q9UBN7	1.39387e-05	7.51e-05	TRUE	TRUE	2.83	-1.57	1.26
HDDC3	Q8N4P3	0.00209434	0.00417	TRUE	TRUE	-2.68	1.49	-1.19
HDGF	O75475	8.01225e-05	0.00028	TRUE	TRUE	-2.49	1.38	-1.11
HDGF.1	P51858	8.72891e-08	3.99e-06	TRUE	TRUE	-3.37	1.87	-1.5
HDGFL3	Q9Y3E1	9.3577e-06	5.69e-05	TRUE	TRUE	-2.48	1.38	-1.1
HDHD3	Q9BSH5	8.55132e-06	5.37e-05	TRUE	TRUE	-1.95	1.08	-0.866
HDHD5	Q9BXW7	0.000657773	0.00155	TRUE	TRUE	1.44	-0.802	0.642
HEATR5B	Q9P2D3	8.7321e-07	1.42e-05	TRUE	TRUE	2.72	-1.51	1.21
HEBP1	Q9NRV9	0.00259391	0.00501	TRUE	TRUE	-1.35	0.749	-0.599
HEBP2	Q9Y5Z4	2.01758e-06	2.27e-05	TRUE	TRUE	-3.07	1.7	-1.36
HEG1	Q9ULI3	5.53253e-06	4.09e-05	TRUE	TRUE	3.19	-1.77	1.42
HELZ	P42694	1.84849e-06	2.13e-05	TRUE	TRUE	2.27	-1.26	1.01
HELZ2	Q9BYK8	9.58376e-06	5.75e-05	TRUE	TRUE	2.26	-1.25	1
HEXB	P07686	0.000118406	0.000378	TRUE	TRUE	-1.48	0.822	-0.658
HGFAC	Q04756	0.000875346	0.00197	TRUE	TRUE	1.85	-1.03	0.824
HGH1	Q9BTY7	0.000937437	0.00209	TRUE	TRUE	3.06	-1.7	1.36
HHIP	Q96QV1	3.33482e-08	1.95e-06	TRUE	TRUE	-6.57	3.65	-2.92
HHIPL1	Q96JK4	0.000752684	0.00174	TRUE	TRUE	3.3	-1.83	1.47
HIBCH	Q6NVY1	0.00153028	0.00319	TRUE	TRUE	-1.77	0.982	-0.785
HIF1AN	Q9NWT6	0.00381323	0.00705	TRUE	TRUE	-1.95	1.08	-0.864
HINT1	P49773	0.00031523	0.000841	TRUE	TRUE	-1.63	0.907	-0.726
HINT2	Q9BX68	0.00288428	0.00551	TRUE	TRUE	-1.67	0.928	-0.743
HIP1.1	O00291	1.47786e-05	7.87e-05	TRUE	TRUE	-2.53	1.41	-1.13
HIP1R	O75146	1.8951e-07	6.49e-06	TRUE	TRUE	-2.79	1.55	-1.24
HIST2H2AA3	Q16777	1.40153e-05	7.54e-05	TRUE	TRUE	2.63	-1.46	1.17
HIST2H2AB	P16104	3.79528e-05	0.000158	TRUE	TRUE	-2.2	1.22	-0.977
HIST3H2BB	P06899	0.000154337	0.00047	TRUE	TRUE	-2.27	1.26	-1.01
HK1	P19367	0.00217867	0.00432	TRUE	TRUE	-1.19	0.661	-0.529
HLA-A.3	P04439	0.000408516	0.00104	TRUE	TRUE	1.7	-0.944	0.755
HLA-E	P13747	9.74939e-06	5.83e-05	TRUE	TRUE	3.3	-1.83	1.47
HM13	Q8TCT9	1.69186e-05	8.64e-05	TRUE	TRUE	2.6	-1.45	1.16
HMCN1	Q96RW7	6.38407e-06	4.43e-05	TRUE	TRUE	3.38	-1.88	1.5
HMGA1	P17096	3.79348e-05	0.000158	TRUE	TRUE	-3.95	2.2	-1.76
HMGA2	P52926	0.000450802	0.00113	TRUE	TRUE	-2.07	1.15	-0.92
HMGB1	B2RPK0	1.38997e-05	7.5e-05	TRUE	TRUE	-4.42	2.45	-1.96
HMGB1.1	B2RPK0	3.10772e-06	2.91e-05	TRUE	TRUE	-3.6	2	-1.6
HMGB1.2	P09429	6.01675e-05	0.000224	TRUE	TRUE	-2.77	1.54	-1.23
HMGB2	P26583	3.83633e-06	3.28e-05	TRUE	TRUE	-4.03	2.24	-1.79
HMGB3	O15347	5.07713e-07	1.02e-05	TRUE	TRUE	-4.45	2.47	-1.98
HMGCS1	Q01581	4.09992e-07	9.44e-06	TRUE	TRUE	-3.06	1.7	-1.36
HMGN1	P05114	4.39232e-06	3.6e-05	TRUE	TRUE	-3.73	2.07	-1.66
HMOX1	P09601	3.87485e-06	3.3e-05	TRUE	TRUE	-2.31	1.28	-1.03
HMOX2	P30519	0.00484265	0.00862	TRUE	TRUE	-1.64	0.909	-0.727
HNRNPA1	A0A2R8Y4L2	0.000270153	0.000741	TRUE	TRUE	-1.94	1.08	-0.86
HNRNPA1.1	A0A2R8Y4L2	0.000648104	0.00153	TRUE	TRUE	-1.38	0.768	-0.615
HNRNPA3	P51991	0.00138557	0.00293	TRUE	TRUE	-1.17	0.65	-0.52
HNRNPC	P07910	7.70036e-05	0.000271	TRUE	TRUE	-2.39	1.33	-1.06
HNRNPC.1	P07910	0.000236398	0.000665	TRUE	TRUE	-1.46	0.811	-0.649
HNRNPD.1	Q14103	0.000121918	0.000387	TRUE	TRUE	-1.98	1.1	-0.878
HNRNPF	P31943	0.00188869	0.00382	TRUE	TRUE	-1.39	0.773	-0.619
HNRNPF.2	P52597	0.000181661	0.000536	TRUE	TRUE	-1.59	0.882	-0.705
HNRNPK	P61978	0.000244312	0.000684	TRUE	TRUE	-1.6	0.887	-0.71
HNRNPL	P14866	1.85717e-06	2.13e-05	TRUE	TRUE	-2.85	1.59	-1.27
HNRNPL.1	P14866	0.00163076	0.00337	TRUE	TRUE	-2.09	1.16	-0.93
HNRNPLL	Q8WVV9	2.55889e-05	0.000117	TRUE	TRUE	-1.67	0.925	-0.74
HNRNPM	P52272	0.00462706	0.00829	TRUE	TRUE	-1.07	0.596	-0.477
HNRNPR	O43390	7.19471e-06	4.74e-05	TRUE	TRUE	-2.86	1.59	-1.27
HNRNPR.1	O43390	5.86275e-06	4.25e-05	TRUE	TRUE	-2.27	1.26	-1.01
HNRNPU	Q00839	0.00231902	0.00455	TRUE	TRUE	-1.32	0.732	-0.585
HNRNPUL2	Q1KMD3	8.62775e-07	1.41e-05	TRUE	TRUE	-2.65	1.47	-1.18
HOMER2	Q86YM7	2.66618e-05	0.00012	TRUE	TRUE	3.1	-1.72	1.38
HP	P00738	2.51183e-12	2.21e-09	TRUE	TRUE	13.3	-7.39	5.91
HP.1	P00738	2.70472e-12	2.21e-09	TRUE	TRUE	11.8	-6.57	5.26
HPCAL1	P37235	0.000174705	0.00052	TRUE	TRUE	-1.86	1.03	-0.827
HPR	P00739	3.52523e-05	0.000149	TRUE	TRUE	2.98	-1.65	1.32
HPRT1	P00492	2.89015e-06	2.8e-05	TRUE	TRUE	-2.56	1.42	-1.14
HPX	P02790	9.17696e-05	0.00031	TRUE	TRUE	4.54	-2.52	2.02
HRAS.1	P01111	0.00135612	0.00287	TRUE	TRUE	1.06	-0.587	0.47
HRG	P04196	1.29254e-05	7.17e-05	TRUE	TRUE	3.14	-1.75	1.4
HRNR	Q86YZ3	3.01917e-05	0.000133	TRUE	TRUE	2.73	-1.52	1.21
HS1BP3	Q53T59	0.000555201	0.00134	TRUE	TRUE	-1.35	0.751	-0.601
HS6ST1	O60243	0.000393369	0.00101	TRUE	TRUE	2.47	-1.37	1.1
HSCB	Q8IWL3	0.00033646	0.000886	TRUE	TRUE	1.5	-0.834	0.667
HSF1	Q00613	1.1255e-08	8.99e-07	TRUE	TRUE	4.82	-2.68	2.14
HSP90AA1	P07900	1.22594e-05	6.9e-05	TRUE	TRUE	-2.97	1.65	-1.32
HSP90AA1.1	P07900	5.97859e-06	4.3e-05	TRUE	TRUE	-2.92	1.62	-1.3
HSP90AA1.2	P07900	8.13796e-06	5.18e-05	TRUE	TRUE	-2.62	1.46	-1.17
HSP90AA1.3	P07900	6.24243e-06	4.38e-05	TRUE	TRUE	-2.84	1.58	-1.26
HSP90AA1.4	P07900	4.3723e-07	9.72e-06	TRUE	TRUE	-3.57	1.99	-1.59
HSP90AA1.5	P07900	6.4697e-06	4.47e-05	TRUE	TRUE	-3.09	1.71	-1.37
HSP90AA1.6	P07900	6.13798e-07	1.14e-05	TRUE	TRUE	-3.52	1.95	-1.56
HSP90AA1.7	P07900	0.000375234	0.000965	TRUE	TRUE	-2.31	1.29	-1.03
HSP90AA1.8	P07900	5.49256e-05	0.00021	TRUE	TRUE	-3.82	2.12	-1.7
HSP90AA4P	Q58FG1	0.000199752	0.000579	TRUE	TRUE	-1.72	0.958	-0.766
HSP90AB1	P08238	2.76272e-06	2.75e-05	TRUE	TRUE	-2.76	1.53	-1.23
HSP90AB1.1	P08238	3.09724e-06	2.91e-05	TRUE	TRUE	-2.43	1.35	-1.08
HSP90AB1.2	P08238	1.8702e-08	1.34e-06	TRUE	TRUE	-4.04	2.24	-1.79
HSP90AB2P	Q58FF8	0.000106879	0.000348	TRUE	TRUE	-3.61	2	-1.6
HSP90AB4P	Q58FF6	0.000507882	0.00125	TRUE	TRUE	-2.12	1.18	-0.94
HSPA1A	P0DMV8	9.54449e-06	5.74e-05	TRUE	TRUE	-2.01	1.11	-0.892
HSPA1A.1	P0DMV8	0.00188671	0.00381	TRUE	TRUE	-1.48	0.822	-0.657
HSPA2	P0DMV8	6.7479e-05	0.000243	TRUE	TRUE	-1.74	0.966	-0.773
HSPA2.1	P0DMV8	0.00194753	0.00391	TRUE	TRUE	-1.16	0.642	-0.514
HSPA2.2	P11142	2.61137e-05	0.000118	TRUE	TRUE	-2	1.11	-0.89
HSPA4	O95757	0.00178124	0.00364	TRUE	TRUE	-1.67	0.928	-0.743
HSPA4.2	P34932	0.000113231	0.000365	TRUE	TRUE	-1.78	0.99	-0.792
HSPA5	P11021	0.00337303	0.00634	TRUE	TRUE	-1.15	0.638	-0.51
HSPA7	P0DMV8	0.000767876	0.00177	TRUE	TRUE	-1.58	0.876	-0.701
HSPA8	P11142	2.64272e-05	0.000119	TRUE	TRUE	-1.82	1.01	-0.81
HSPB1	P04792	0.00165398	0.00341	TRUE	TRUE	-1.08	0.601	-0.481
HSPBP1	Q9NZL4	0.00551622	0.00963	TRUE	TRUE	-1.23	0.684	-0.547
HTATSF1	O43719	0.000185014	0.000544	TRUE	TRUE	-1.49	0.829	-0.663
HUWE1	Q7Z6Z7	0.00269363	0.00518	TRUE	TRUE	-1.02	0.565	-0.452
HYAL2	Q12891	0.000788802	0.00181	TRUE	TRUE	1.02	-0.569	0.455
HYI	Q5T013	0.000105798	0.000346	TRUE	TRUE	-2.69	1.5	-1.2
IARS1	P41252	2.27705e-05	0.000107	TRUE	TRUE	-1.59	0.881	-0.705
IBA57	Q5T440	0.0010055	0.00222	TRUE	TRUE	-1.93	1.07	-0.858
ICAM2	P13598	1.19078e-06	1.66e-05	TRUE	TRUE	-2.81	1.56	-1.25
IDE	P14735	0.000150904	0.000462	TRUE	TRUE	-1.44	0.8	-0.64
IDH1	O75874	0.000319434	0.000849	TRUE	TRUE	-1.81	1.01	-0.805
IDH1.1	O75874	0.00429941	0.00781	TRUE	TRUE	-1.16	0.642	-0.514
IDI1	Q13907	5.73096e-08	3.03e-06	TRUE	TRUE	-3.36	1.87	-1.49
IER3IP1	Q9Y5U9	0.000126822	0.000401	TRUE	TRUE	1.94	-1.08	0.861
IFI16	Q16666	1.60987e-06	1.98e-05	TRUE	TRUE	-2.8	1.56	-1.25
IFITM1	P13164	6.42298e-08	3.22e-06	TRUE	TRUE	3.35	-1.86	1.49
IFT172	Q9UG01	7.56178e-06	4.91e-05	TRUE	TRUE	3.91	-2.17	1.74
IGBP1	P78318	0.00025893	0.000717	TRUE	TRUE	-2.15	1.19	-0.956
IGFALS	P35858	2.66016e-09	2.81e-07	TRUE	TRUE	8.21	-4.56	3.65
IGFBP1	P08833	0.000309557	0.000829	TRUE	TRUE	1.78	-0.988	0.791
IGFBP2	P18065	2.27177e-05	0.000107	TRUE	TRUE	-4.6	2.56	-2.04
IGFBP3	P17936	1.78098e-07	6.2e-06	TRUE	TRUE	6.39	-3.55	2.84
IGFBP4	P22692	0.00188573	0.00381	TRUE	TRUE	2.88	-1.6	1.28
IGFBP5	P24593	2.71978e-08	1.67e-06	TRUE	TRUE	9.62	-5.34	4.27
IGFBP6	P24592	2.04179e-09	2.42e-07	TRUE	TRUE	7.12	-3.96	3.17
IGHA1	P01876	4.42619e-11	1.58e-08	TRUE	TRUE	10.7	-5.97	4.78
IGHA1.1	P01876	3.50797e-12	2.3e-09	TRUE	TRUE	10.2	-5.67	4.53
IGHA2	P01877	7.57488e-09	6.56e-07	TRUE	TRUE	9.4	-5.22	4.18
IGHD	P01880	0.000104899	0.000345	TRUE	TRUE	2.49	-1.39	1.11
IGHG1	P01857	1.81187e-12	2.07e-09	TRUE	TRUE	12.1	-6.73	5.38
IGHG1.2	P01857	7.1573e-08	3.47e-06	TRUE	TRUE	4.19	-2.33	1.86
IGHG1.3	P01857	5.1779e-12	2.69e-09	TRUE	TRUE	11.8	-6.56	5.24
IGHG1.4	P01857	1.2199e-10	3.49e-08	TRUE	TRUE	10.1	-5.61	4.49
IGHG1.5	P01857	3.21235e-06	2.95e-05	TRUE	TRUE	4.08	-2.27	1.81
IGHG2	P01859	3.55252e-07	8.79e-06	TRUE	TRUE	3.28	-1.82	1.46
IGHG2.1	P01859	6.6737e-06	4.52e-05	TRUE	TRUE	3.19	-1.77	1.42
IGHG2.2	P01859	1.3875e-12	1.98e-09	TRUE	TRUE	12.2	-6.8	5.44
IGHG2.3	P01859	1.13147e-12	1.98e-09	TRUE	TRUE	12.1	-6.72	5.38
IGHG3	P01860	2.45553e-07	7.59e-06	TRUE	TRUE	3.61	-2.01	1.6
IGHG4	P01861	3.58553e-07	8.79e-06	TRUE	TRUE	3.53	-1.96	1.57
IGHM	P01871	2.07636e-09	2.42e-07	TRUE	TRUE	11	-6.11	4.89
IGHV1-18	A0A0C4DH31	0.000438388	0.0011	TRUE	TRUE	2.86	-1.59	1.27
IGHV1-18.1	A0A0C4DH31	3.61386e-12	2.3e-09	TRUE	TRUE	11	-6.13	4.9
IGHV1-2	P23083	0.000361494	0.000938	TRUE	TRUE	2.11	-1.17	0.936
IGHV1-3	A0A0B4J2H0	4.31394e-05	0.000174	TRUE	TRUE	2.41	-1.34	1.07
IGHV1-3.1	A0A0C4DH29	0.000406769	0.00103	TRUE	TRUE	2.37	-1.32	1.05
IGHV1-46	P01743	0.000101655	0.000337	TRUE	TRUE	2.07	-1.15	0.918
IGHV1-69.1	P01742	0.000337682	0.000888	TRUE	TRUE	2.66	-1.48	1.18
IGHV1-8	P0DP01	0.000882737	0.00198	TRUE	TRUE	1.92	-1.06	0.851
IGHV1OR15-1	A0A075B7D0	1.83065e-06	2.12e-05	TRUE	TRUE	2.89	-1.61	1.28
IGHV2-26	A0A0B4J1V2	4.94243e-05	0.000193	TRUE	TRUE	2.23	-1.24	0.993
IGHV2-70D	A0A0C4DH43	0.000216057	0.000619	TRUE	TRUE	1.54	-0.854	0.683
IGHV3-13	A0A075B7F0	2.53391e-06	2.61e-05	TRUE	TRUE	3.12	-1.73	1.39
IGHV3-13.1	P01766	0.0048414	0.00862	TRUE	TRUE	1.3	-0.724	0.579
IGHV3-15	A0A0B4J1V0	0.00017252	0.000515	TRUE	TRUE	2.48	-1.38	1.1
IGHV3-15.1	A0A0B4J1V0	5.27993e-07	1.05e-05	TRUE	TRUE	3.28	-1.82	1.46
IGHV3-35	A0A0C4DH35	7.62014e-06	4.94e-05	TRUE	TRUE	2.38	-1.32	1.06
IGHV3-38	A0A0C4DH36	0.00288821	0.00551	TRUE	TRUE	1.88	-1.04	0.834
IGHV3-43	A0A0B4J1X8	0.00354186	0.00662	TRUE	TRUE	2.59	-1.44	1.15
IGHV3-43D	P01782	2.99535e-05	0.000132	TRUE	TRUE	1.91	-1.06	0.85
IGHV3-49	A0A0A0MS15	1.85029e-05	9.21e-05	TRUE	TRUE	2.59	-1.44	1.15
IGHV3-49.1	A0A0A0MS15	8.083e-05	0.000282	TRUE	TRUE	2.38	-1.32	1.06
IGHV3-64	A0A075B6Q5	0.000277553	0.000758	TRUE	TRUE	2.3	-1.28	1.02
IGHV3-64D	A0A0J9YX35	7.31204e-05	0.00026	TRUE	TRUE	2.1	-1.17	0.934
IGHV3-7	A0A0B4J1V1	6.04307e-07	1.13e-05	TRUE	TRUE	3.09	-1.72	1.37
IGHV3-7.1	P01780	1.4994e-06	1.91e-05	TRUE	TRUE	2.88	-1.6	1.28
IGHV3-72	A0A0B4J1Y9	7.38846e-05	0.000262	TRUE	TRUE	2.86	-1.59	1.27
IGHV3-74	A0A075B7B8	3.20014e-06	2.95e-05	TRUE	TRUE	3.22	-1.79	1.43
IGHV3OR16-12	A0A075B7B8	2.01873e-06	2.27e-05	TRUE	TRUE	2.69	-1.5	1.2
IGHV3OR16-9	S4R460	4.0963e-12	2.34e-09	TRUE	TRUE	11.8	-6.58	5.26
IGHV4-28	A0A0C4DH34	1.92977e-05	9.47e-05	TRUE	TRUE	2.23	-1.24	0.992
IGHV4-30-4	A0A0C4DH41	2.47292e-06	2.58e-05	TRUE	TRUE	2.74	-1.52	1.22
IGHV4-4	A0A075B6R2	0.000164308	0.000495	TRUE	TRUE	1.9	-1.06	0.844
IGHV5-51	A0A0C4DH38	1.81002e-05	9.08e-05	TRUE	TRUE	2.83	-1.57	1.26
IGHV6-1	A0A0B4J1U7	6.5884e-06	4.5e-05	TRUE	TRUE	2.72	-1.51	1.21
IGKC	P01834	1.28218e-12	1.98e-09	TRUE	TRUE	11.3	-6.26	5.01
IGKJ3	A0A0A0MT96	0.00492086	0.00874	TRUE	TRUE	1.55	-0.859	0.687
IGKV1-13	A0A0B4J2D9	0.00124016	0.00265	TRUE	TRUE	2.52	-1.4	1.12
IGKV1-17	A0A0C4DH72	0.00127787	0.00273	TRUE	TRUE	2.2	-1.22	0.976
IGKV1-33	P01593	0.000572092	0.00138	TRUE	TRUE	3.37	-1.87	1.5
IGKV1-39	A0A0C4DH72	0.00122935	0.00263	TRUE	TRUE	3.11	-1.73	1.38
IGKV1-5	P01602	1.85501e-05	9.22e-05	TRUE	TRUE	2.55	-1.42	1.13
IGKV2-24	A0A075B6R9	7.40339e-05	0.000263	TRUE	TRUE	2.58	-1.43	1.15
IGKV2-29	A0A075B6S2	1.11978e-10	3.49e-08	TRUE	TRUE	8.92	-4.96	3.96
IGKV2-40	A0A087WW87	0.00297484	0.00566	TRUE	TRUE	3.74	-2.08	1.66
IGKV3-11	A0A0A0MRZ8	3.14283e-06	2.93e-05	TRUE	TRUE	3.69	-2.05	1.64
IGKV3-15	A0A075B6H7	0.00118322	0.00255	TRUE	TRUE	2.3	-1.28	1.02
IGKV3-20	A0A0C4DH25	2.27867e-05	0.000107	TRUE	TRUE	3.57	-1.98	1.58
IGKV3-20.1	P01619	1.39109e-06	1.82e-05	TRUE	TRUE	3.82	-2.12	1.7
IGKV3D-15	A0A087WSY6	6.9422e-05	0.000249	TRUE	TRUE	1.86	-1.03	0.826
IGKV3D-20	A0A0C4DH25	6.28784e-06	4.4e-05	TRUE	TRUE	2.96	-1.64	1.31
IGKV4-1	P06312	1.70513e-06	2.02e-05	TRUE	TRUE	3.49	-1.94	1.55
IGKV6D-21	A0A0A0MT36	0.00140614	0.00296	TRUE	TRUE	1.96	-1.09	0.871
IGLC2	P0DOY2	1.65236e-10	4.29e-08	TRUE	TRUE	9.9	-5.5	4.4
IGLL1	P15814	0.000799108	0.00182	TRUE	TRUE	2.23	-1.24	0.99
IGLL5	A0M8Q6	1.33409e-10	3.63e-08	TRUE	TRUE	10.4	-5.78	4.62
IGLV1-36	A0A0B4J1U3	0.00542449	0.0095	TRUE	TRUE	2.74	-1.52	1.22
IGLV1-47	P01700	1.95992e-05	9.58e-05	TRUE	TRUE	2.91	-1.62	1.29
IGLV1-51	P01701	2.27351e-05	0.000107	TRUE	TRUE	1.94	-1.08	0.863
IGLV2-11	P01706	0.000173175	0.000517	TRUE	TRUE	2.11	-1.17	0.937
IGLV2-11.1	P01706	2.04565e-09	2.42e-07	TRUE	TRUE	5.13	-2.85	2.28
IGLV2-14	P01704	0.00101296	0.00223	TRUE	TRUE	2.97	-1.65	1.32
IGLV2-18	A0A075B6J9	0.000871332	0.00196	TRUE	TRUE	1.84	-1.02	0.816
IGLV2-23	P01705	0.00186409	0.00378	TRUE	TRUE	3.75	-2.08	1.67
IGLV2-8	P01709	8.75862e-05	0.000299	TRUE	TRUE	2.25	-1.25	0.999
IGLV3-10	A0A075B6K0	0.00036263	0.00094	TRUE	TRUE	1.86	-1.03	0.827
IGLV3-19	P01714	0.000788703	0.00181	TRUE	TRUE	2.52	-1.4	1.12
IGLV3-21	A0A075B6K2	0.000190965	0.000557	TRUE	TRUE	2.26	-1.26	1
IGLV3-27	P01717	0.00156523	0.00325	TRUE	TRUE	1.51	-0.841	0.673
IGLV3-9	A0A075B6K5	0.00383838	0.00709	TRUE	TRUE	2.98	-1.66	1.32
IGLV5-39	A0A0G2JS06	0.00192275	0.00387	TRUE	TRUE	2.02	-1.12	0.896
IGLV7-43	A0A075B6I9	4.95505e-05	0.000193	TRUE	TRUE	2.62	-1.46	1.16
IGLV8-61	A0A075B6I0	4.93571e-05	0.000193	TRUE	TRUE	2.45	-1.36	1.09
IGLV9-49	A0A0B4J1Y8	0.000559235	0.00135	TRUE	TRUE	1.5	-0.833	0.667
IGSF10	Q6WRI0	0.00189032	0.00382	TRUE	TRUE	1.72	-0.958	0.767
IGSF8	Q969P0	4.33994e-07	9.71e-06	TRUE	TRUE	3.61	-2.01	1.61
IKBIP	Q70UQ0	9.49502e-05	0.000319	TRUE	TRUE	2.77	-1.54	1.23
IL11	P20809	0.00140607	0.00296	TRUE	TRUE	4.29	-2.38	1.91
IL1RAP	Q9NPH3	2.74938e-05	0.000123	TRUE	TRUE	2.2	-1.22	0.978
IL36G	Q9NZH8	1.15562e-05	6.59e-05	TRUE	TRUE	4.07	-2.26	1.81
IL6	P05231	3.82121e-06	3.28e-05	TRUE	TRUE	5.21	-2.89	2.31
ILF2	Q12905	1.20022e-06	1.67e-05	TRUE	TRUE	-2.74	1.52	-1.22
ILF3	Q12906	2.23161e-06	2.39e-05	TRUE	TRUE	-2.73	1.52	-1.21
ILF3.1	Q12906	0.00284674	0.00544	TRUE	TRUE	-1.77	0.982	-0.786
ILKAP	Q9H0C8	5.66026e-05	0.000214	TRUE	TRUE	-1.98	1.1	-0.882
IMP3	Q9NV31	9.28034e-05	0.000313	TRUE	TRUE	2.59	-1.44	1.15
IMPA1	P29218	0.00445655	0.00806	TRUE	TRUE	-1.62	0.899	-0.719
IMPA2	O14732	8.5999e-07	1.41e-05	TRUE	TRUE	3.48	-1.93	1.55
IMPDH1.1	P20839	0.00197899	0.00397	TRUE	TRUE	1.19	-0.66	0.528
INF2	Q27J81	0.000916624	0.00205	TRUE	TRUE	-1.48	0.821	-0.657
INHBA	P08476	1.29805e-05	7.18e-05	TRUE	TRUE	5.07	-2.82	2.25
INPP1	P49441	5.32182e-05	0.000205	TRUE	TRUE	-2.87	1.59	-1.27
INPP5A	Q14642	0.00424751	0.00773	TRUE	TRUE	1.76	-0.981	0.784
INPP5B	P32019	3.47162e-05	0.000148	TRUE	TRUE	1.79	-0.995	0.796
INPP5D	O15357	0.0019335	0.00389	TRUE	TRUE	2.21	-1.23	0.98
INTS11	Q5TA45	1.5764e-07	5.67e-06	TRUE	TRUE	-3.46	1.92	-1.54
INTS7	Q9NVH2	4.90425e-06	3.8e-05	TRUE	TRUE	-2.66	1.48	-1.18
IPO5	O00410	8.1866e-05	0.000284	TRUE	TRUE	-1.56	0.865	-0.692
IPO5.1	O00410	0.000237786	0.000668	TRUE	TRUE	-1.71	0.95	-0.76
IPO7	O15397	0.000682801	0.0016	TRUE	TRUE	-1.86	1.03	-0.827
IPO7.1	O95373	6.26807e-06	4.4e-05	TRUE	TRUE	-2.78	1.55	-1.24
IPO9	Q96P70	3.93286e-06	3.34e-05	TRUE	TRUE	-2.37	1.32	-1.05
IQGAP1	P46940	3.84072e-06	3.28e-05	TRUE	TRUE	-2.05	1.14	-0.911
IQGAP1.1	P46940	3.21015e-05	0.000139	TRUE	TRUE	-2.19	1.21	-0.971
IQGAP2	Q13576	0.00174531	0.00357	TRUE	TRUE	1.7	-0.946	0.757
IREB2	P48200	2.49494e-05	0.000115	TRUE	TRUE	2.69	-1.49	1.19
IRF2BPL	Q9H1B7	0.000552581	0.00134	TRUE	TRUE	-1.78	0.989	-0.791
IRF3	Q14653	0.000292869	0.000792	TRUE	TRUE	-1.52	0.844	-0.675
IRF6	O14896	0.00190297	0.00384	TRUE	TRUE	1.54	-0.858	0.686
IRGQ	Q8WZA9	3.44621e-07	8.73e-06	TRUE	TRUE	-3.08	1.71	-1.37
IRS4	O14654	0.00182512	0.00371	TRUE	TRUE	-2.27	1.26	-1.01
ISG15	P05161	6.59777e-05	0.00024	TRUE	TRUE	-2.33	1.29	-1.03
ISG20L2	Q9H9L3	0.000155016	0.000472	TRUE	TRUE	3.06	-1.7	1.36
ISLR	O14498	1.22695e-07	4.84e-06	TRUE	TRUE	6.41	-3.56	2.85
ISOC1	Q96CN7	1.3438e-05	7.33e-05	TRUE	TRUE	-2.57	1.43	-1.14
ISOC2	Q96AB3	0.000100918	0.000335	TRUE	TRUE	-1.61	0.897	-0.718
IST1	P53990	6.95779e-06	4.64e-05	TRUE	TRUE	-1.8	0.998	-0.798
ISYNA1	Q9NPH2	7.94005e-05	0.000278	TRUE	TRUE	-2.06	1.15	-0.916
ITGA1	P56199	2.28365e-06	2.43e-05	TRUE	TRUE	5.26	-2.92	2.34
ITGA11	Q9UKX5	3.26173e-05	0.000141	TRUE	TRUE	3.32	-1.85	1.48
ITGA3	P26006	4.51437e-07	9.81e-06	TRUE	TRUE	3.47	-1.93	1.54
ITGA4	P13612	2.6374e-09	2.81e-07	TRUE	TRUE	5.88	-3.27	2.61
ITGAV	P06756	6.71001e-05	0.000242	TRUE	TRUE	1.73	-0.96	0.768
ITGB1	P05556	0.000337903	0.000888	TRUE	TRUE	1.25	-0.696	0.557
ITGB5	P18084	8.12468e-07	1.36e-05	TRUE	TRUE	2.48	-1.38	1.1
ITGB6	P18564	5.2327e-05	0.000202	TRUE	TRUE	1.59	-0.886	0.709
ITGB7	P05107	0.00124943	0.00267	TRUE	TRUE	1.31	-0.73	0.584
ITIH1	P19827	2.98113e-08	1.78e-06	TRUE	TRUE	6.04	-3.36	2.68
ITIH2	P19823	7.04434e-05	0.000251	TRUE	TRUE	3.06	-1.7	1.36
ITIH4	Q14624	0.00011599	0.000371	TRUE	TRUE	3.35	-1.86	1.49
ITSN1.1	Q15811	0.00025893	0.000717	TRUE	TRUE	1.29	-0.715	0.572
ITSN2	Q9NZM3	1.11692e-05	6.43e-05	TRUE	TRUE	-1.86	1.03	-0.826
IWS1	Q96ST2	0.00572253	0.00995	TRUE	TRUE	-1.93	1.07	-0.858
JAK1	P23458	4.27507e-05	0.000173	TRUE	TRUE	2.19	-1.22	0.975
JCAD	Q9P266	0.0022862	0.0045	TRUE	TRUE	1.6	-0.889	0.711
JCHAIN	P01591	9.99913e-10	1.5e-07	TRUE	TRUE	7.31	-4.06	3.25
JUP	P14923	5.90473e-06	4.27e-05	TRUE	TRUE	2.54	-1.41	1.13
KANK1	Q14678	0.001026	0.00225	TRUE	TRUE	1.47	-0.816	0.653
KANK3	Q6NY19	3.35542e-06	3.01e-05	TRUE	TRUE	2.26	-1.26	1.01
KARS1	Q15046	8.10604e-06	5.17e-05	TRUE	TRUE	-2.29	1.27	-1.02
KATNAL1	Q9BW62	0.000746154	0.00173	TRUE	TRUE	1.48	-0.825	0.66
KATNAL2	Q8IYT4	8.20943e-05	0.000285	TRUE	TRUE	-2.12	1.18	-0.944
KATNB1	Q9BVA0	4.77376e-06	3.75e-05	TRUE	TRUE	2.99	-1.66	1.33
KCTD12	Q68DU8	2.41459e-08	1.53e-06	TRUE	TRUE	-5.28	2.93	-2.35
KCTD17	Q8N5Z5	3.91614e-05	0.000162	TRUE	TRUE	2.09	-1.16	0.927
KCTD9	Q7L273	2.43507e-05	0.000113	TRUE	TRUE	2.98	-1.66	1.32
KEAP1	Q14145	2.1212e-06	2.3e-05	TRUE	TRUE	3.01	-1.67	1.34
KHDRBS1.1	Q07666	0.000228938	0.000648	TRUE	TRUE	-2.2	1.22	-0.98
KHNYN	O15037	0.000143325	0.000443	TRUE	TRUE	2.09	-1.16	0.928
KIF13A	O43896	0.0022232	0.00439	TRUE	TRUE	1.38	-0.767	0.614
KIF5B	O60282	1.25298e-06	1.72e-05	TRUE	TRUE	-2.29	1.27	-1.02
KIFAP3.1	Q92845	0.000428238	0.00108	TRUE	TRUE	1.34	-0.746	0.597
KIN	O60870	0.000433993	0.00109	TRUE	TRUE	1.34	-0.744	0.595
KIRREL1	Q96J84	9.26783e-05	0.000313	TRUE	TRUE	1.52	-0.843	0.675
KITLG	P21583	0.000133822	0.000418	TRUE	TRUE	4.32	-2.4	1.92
KLC1	Q07866	1.11135e-05	6.42e-05	TRUE	TRUE	-2.14	1.19	-0.953
KLC1.1	Q07866	0.000546191	0.00133	TRUE	TRUE	-1.89	1.05	-0.838
KLC1.2	Q07866	1.12533e-06	1.61e-05	TRUE	TRUE	-2.34	1.3	-1.04
KLC1.3	Q07866	5.82442e-07	1.11e-05	TRUE	TRUE	-2.43	1.35	-1.08
KLHL13	Q9P2J3	0.00087417	0.00196	TRUE	TRUE	-2.04	1.13	-0.907
KLHL5	Q96PQ7	2.90452e-06	2.8e-05	TRUE	TRUE	2.85	-1.58	1.27
KLHL7	Q8IXQ5	0.000397711	0.00101	TRUE	TRUE	1.37	-0.761	0.609
KLK5	Q9Y337	0.00200623	0.00402	TRUE	TRUE	-1.52	0.847	-0.678
KLKB1	P03952	3.08021e-06	2.9e-05	TRUE	TRUE	5.27	-2.93	2.34
KNG1	P01042	4.103e-05	0.000168	TRUE	TRUE	8.79	-4.88	3.9
KPNA2	P52292	0.00426467	0.00776	TRUE	TRUE	-1.4	0.776	-0.621
KPNA3.1	O00505	3.08107e-05	0.000135	TRUE	TRUE	-2.06	1.14	-0.915
KPNB1	Q14974	7.48033e-05	0.000265	TRUE	TRUE	-1.68	0.935	-0.748
KPRP	Q5T749	1.01603e-05	5.99e-05	TRUE	TRUE	3.54	-1.97	1.57
KPTN	Q9Y664	3.68276e-06	3.2e-05	TRUE	TRUE	2.33	-1.29	1.04
KRT1.1	O95678	2.45459e-05	0.000113	TRUE	TRUE	3.01	-1.67	1.34
KRT1.2	P02538	4.16917e-05	0.00017	TRUE	TRUE	3.01	-1.67	1.34
KRT1.3	P04259	4.70496e-06	3.75e-05	TRUE	TRUE	2.44	-1.36	1.09
KRT1.4	P04264	4.64932e-06	3.73e-05	TRUE	TRUE	2.66	-1.48	1.18
KRT1.5	P04264	4.24796e-05	0.000172	TRUE	TRUE	2.94	-1.63	1.31
KRT1.6	P04264	6.57962e-05	0.000239	TRUE	TRUE	3.94	-2.19	1.75
KRT10	O76013	2.31432e-05	0.000108	TRUE	TRUE	2.54	-1.41	1.13
KRT10.1	P02533	1.94459e-05	9.52e-05	TRUE	TRUE	2.68	-1.49	1.19
KRT10.3	P02533	6.14708e-06	4.36e-05	TRUE	TRUE	2.48	-1.38	1.1
KRT10.4	P13645	6.42662e-05	0.000235	TRUE	TRUE	2.68	-1.49	1.19
KRT10.5	P13645	9.02025e-06	5.57e-05	TRUE	TRUE	3.62	-2.01	1.61
KRT10.7	P13645	0.00126487	0.0027	TRUE	TRUE	2.4	-1.33	1.06
KRT13	A0A140TA62	0.000101902	0.000337	TRUE	TRUE	7.15	-3.97	3.18
KRT13.2	P02533	0.00256251	0.00496	TRUE	TRUE	2.91	-1.62	1.29
KRT13.3	P02533	5.61886e-07	1.08e-05	TRUE	TRUE	4.28	-2.38	1.9
KRT14	P02533	4.61126e-07	9.93e-06	TRUE	TRUE	3.52	-1.96	1.57
KRT14.1	P02533	3.45966e-06	3.07e-05	TRUE	TRUE	3.49	-1.94	1.55
KRT14.2	P02533	1.86881e-05	9.26e-05	TRUE	TRUE	3.83	-2.13	1.7
KRT14.3	P02533	0.000752907	0.00174	TRUE	TRUE	2.46	-1.37	1.09
KRT14.4	P02533	1.2697e-06	1.72e-05	TRUE	TRUE	3.52	-1.95	1.56
KRT14.5	P02533	5.91549e-05	0.000221	TRUE	TRUE	3.64	-2.02	1.62
KRT14.6	P02533	6.51804e-06	4.48e-05	TRUE	TRUE	3.23	-1.79	1.44
KRT16	P08727	6.7167e-05	0.000242	TRUE	TRUE	3.16	-1.76	1.41
KRT16.1	P08779	3.77097e-06	3.26e-05	TRUE	TRUE	3.89	-2.16	1.73
KRT17	P08727	1.29713e-05	7.18e-05	TRUE	TRUE	3.24	-1.8	1.44
KRT17.1	Q04695	2.82188e-06	2.76e-05	TRUE	TRUE	4.03	-2.24	1.79
KRT17.2	Q04695	1.74423e-05	8.84e-05	TRUE	TRUE	3.09	-1.71	1.37
KRT19	P08727	0.00111918	0.00243	TRUE	TRUE	3.1	-1.72	1.38
KRT2	O95678	5.00938e-07	1.02e-05	TRUE	TRUE	2.87	-1.59	1.27
KRT2.11	P12035	6.87122e-05	0.000247	TRUE	TRUE	2.87	-1.59	1.27
KRT2.12	P35908	0.000363712	0.000941	TRUE	TRUE	2.53	-1.41	1.13
KRT2.3	O95678	0.000482301	0.00119	TRUE	TRUE	2.79	-1.55	1.24
KRT2.4	O95678	0.000285979	0.000777	TRUE	TRUE	3.7	-2.05	1.64
KRT2.5	O95678	8.33467e-08	3.87e-06	TRUE	TRUE	4.65	-2.59	2.07
KRT2.6	O95678	3.92833e-05	0.000162	TRUE	TRUE	2.73	-1.52	1.21
KRT2.7	P02538	1.42463e-06	1.85e-05	TRUE	TRUE	2.85	-1.58	1.27
KRT23	Q9C075	1.26306e-06	1.72e-05	TRUE	TRUE	3.83	-2.13	1.7
KRT24	Q2M2I5	4.90641e-06	3.8e-05	TRUE	TRUE	3.72	-2.07	1.65
KRT3.2	P02538	1.25723e-06	1.72e-05	TRUE	TRUE	3.79	-2.11	1.68
KRT3.6	P12035	7.72873e-06	4.96e-05	TRUE	TRUE	3.83	-2.13	1.7
KRT31.1	A0A140TA62	0.00287293	0.00549	TRUE	TRUE	-5.99	3.33	-2.66
KRT31.3	O76009	0.00159597	0.00331	TRUE	TRUE	5.58	-3.1	2.48
KRT4	P05787	0.0023218	0.00455	TRUE	TRUE	2.46	-1.37	1.09
KRT5	O95678	3.19917e-06	2.95e-05	TRUE	TRUE	3.79	-2.11	1.68
KRT5.3	P02538	5.82128e-07	1.11e-05	TRUE	TRUE	3.46	-1.92	1.54
KRT5.4	P02538	6.48968e-07	1.18e-05	TRUE	TRUE	4	-2.22	1.78
KRT5.5	P02538	6.44681e-05	0.000236	TRUE	TRUE	2.25	-1.25	0.998
KRT5.6	P04259	0.00446316	0.00807	TRUE	TRUE	3.37	-1.87	1.5
KRT5.7	P13647	1.16242e-06	1.64e-05	TRUE	TRUE	3.22	-1.79	1.43
KRT6A	O95678	6.85914e-06	4.61e-05	TRUE	TRUE	3.89	-2.16	1.73
KRT6A.1	O95678	0.000471359	0.00117	TRUE	TRUE	3.13	-1.74	1.39
KRT6A.2	P02538	2.63559e-06	2.67e-05	TRUE	TRUE	3.81	-2.12	1.69
KRT6A.3	P02538	0.000138804	0.000432	TRUE	TRUE	3.93	-2.18	1.75
KRT6A.4	P02538	7.31065e-06	4.79e-05	TRUE	TRUE	3.66	-2.03	1.63
KRT6A.5	P02538	8.73403e-06	5.46e-05	TRUE	TRUE	3.4	-1.89	1.51
KRT6A.6	P02538	5.80587e-07	1.11e-05	TRUE	TRUE	4.65	-2.58	2.06
KRT6A.7	P02538	5.52888e-06	4.09e-05	TRUE	TRUE	3.93	-2.18	1.75
KRT6B	P04259	1.63478e-06	1.98e-05	TRUE	TRUE	3.79	-2.1	1.68
KRT6B.1	P04259	3.6523e-06	3.2e-05	TRUE	TRUE	3.51	-1.95	1.56
KRT6C	P48668	0.000255209	0.000709	TRUE	TRUE	3.66	-2.03	1.63
KRT7.1	P08729	2.26025e-06	2.41e-05	TRUE	TRUE	-4.63	2.57	-2.06
KRT7.2	P08729	4.1742e-07	9.54e-06	TRUE	TRUE	3.31	-1.84	1.47
KRT7.3	P08729	0.00190967	0.00385	TRUE	TRUE	-1.41	0.784	-0.627
KRT72	Q14CN4	0.00144323	0.00304	TRUE	TRUE	2.41	-1.34	1.07
KRT72.1	Q14CN4	1.61746e-05	8.37e-05	TRUE	TRUE	3.5	-1.95	1.56
KRT77	Q7Z794	0.000198648	0.000576	TRUE	TRUE	3.2	-1.78	1.42
KRT77.1	Q7Z794	2.65984e-05	0.00012	TRUE	TRUE	3.54	-1.97	1.57
KRT78	Q8N1N4	1.55647e-06	1.93e-05	TRUE	TRUE	3.23	-1.79	1.44
KRT79	Q5XKE5	0.000215731	0.000618	TRUE	TRUE	3.63	-2.02	1.61
KRT8	P05787	3.44657e-10	7.04e-08	TRUE	TRUE	7.95	-4.42	3.54
KRT80	Q6KB66	5.36411e-06	4e-05	TRUE	TRUE	3.39	-1.88	1.51
KRT9	P35527	2.28134e-05	0.000107	TRUE	TRUE	2.55	-1.41	1.13
KTI12	Q96EK9	6.58979e-06	4.5e-05	TRUE	TRUE	2.64	-1.47	1.17
LACTB2	Q53H82	0.00130598	0.00278	TRUE	TRUE	-1.6	0.888	-0.711
LAMA1.1	P25391	0.000168968	0.000506	TRUE	TRUE	3.05	-1.7	1.36
LAMA2	P24043	3.82697e-08	2.14e-06	TRUE	TRUE	6	-3.33	2.67
LAMA3	O15230	6.03576e-05	0.000224	TRUE	TRUE	3.01	-1.67	1.34
LAMA5	O15230	6.05412e-05	0.000225	TRUE	TRUE	2.49	-1.38	1.11
LAMB2.1	P55268	0.00380437	0.00704	TRUE	TRUE	2.4	-1.33	1.07
LAMP2	P13473	4.90952e-05	0.000192	TRUE	TRUE	-1.83	1.02	-0.814
LAMTOR2	Q9Y2Q5	0.00179257	0.00365	TRUE	TRUE	-1.19	0.66	-0.528
LAMTOR3	Q9UHA4	7.86533e-06	5.03e-05	TRUE	TRUE	-2.37	1.32	-1.05
LANCL1	O43813	1.61384e-06	1.98e-05	TRUE	TRUE	-2.53	1.4	-1.12
LANCL2	Q9NS86	0.00146675	0.00307	TRUE	TRUE	-1.34	0.742	-0.593
LAP3	P28838	2.41968e-06	2.53e-05	TRUE	TRUE	-3.28	1.82	-1.46
LARP4	Q71RC2	9.38269e-05	0.000316	TRUE	TRUE	1.93	-1.07	0.856
LARS1	Q9P2J5	1.5732e-05	8.21e-05	TRUE	TRUE	-1.82	1.01	-0.811
LBP	P18428	0.00014507	0.000447	TRUE	TRUE	2.82	-1.57	1.25
LBR	Q14739	0.00111027	0.00241	TRUE	TRUE	-1.71	0.947	-0.758
LCAT	P04180	0.000210573	0.000606	TRUE	TRUE	2.54	-1.41	1.13
LCMT1	Q9UIC8	2.80389e-05	0.000125	TRUE	TRUE	-1.74	0.968	-0.774
LCN1	P31025	0.00394927	0.00726	TRUE	TRUE	2.31	-1.28	1.03
LCP1	P13796	9.15972e-06	5.63e-05	TRUE	TRUE	3.07	-1.7	1.36
LCP1.1	P13796	9.27008e-05	0.000313	TRUE	TRUE	-1.78	0.99	-0.792
LDHAL6B	Q9BYZ2	0.000163042	0.000492	TRUE	TRUE	-1.69	0.937	-0.749
LDHB	P07195	8.41515e-05	0.00029	TRUE	TRUE	-1.98	1.1	-0.879
LDLR	P01130	0.00517166	0.00913	TRUE	TRUE	-1.32	0.735	-0.588
LENG8	Q96PV6	7.25163e-07	1.27e-05	TRUE	TRUE	4.01	-2.23	1.78
LEO1	Q8WVC0	0.00368404	0.00684	TRUE	TRUE	-2.92	1.62	-1.3
LGALS1	P09382	0.000192962	0.000562	TRUE	TRUE	-1.43	0.792	-0.634
LGALS3BP	Q08380	2.11516e-11	9.3e-09	TRUE	TRUE	10.8	-6.01	4.81
LGALS7B	P47929	2.21502e-07	7.2e-06	TRUE	TRUE	4.52	-2.51	2.01
LGALS9	O00182	1.84054e-05	9.2e-05	TRUE	TRUE	2.22	-1.23	0.985
LGALS9B	Q3B8N2	0.000193154	0.000563	TRUE	TRUE	2.56	-1.42	1.14
LGMN	Q99538	0.000193767	0.000564	TRUE	TRUE	-1.85	1.03	-0.82
LHPP	Q9H008	0.000328521	0.00087	TRUE	TRUE	1.22	-0.675	0.54
LIF	P15018	0.000351323	0.000917	TRUE	TRUE	3.65	-2.03	1.62
LIG1	P18858	3.97088e-06	3.36e-05	TRUE	TRUE	-1.82	1.01	-0.808
LIPG	Q9Y5X9	0.00530755	0.00933	TRUE	TRUE	-1.83	1.02	-0.812
LLGL1	Q15334	1.54664e-05	8.13e-05	TRUE	TRUE	2.33	-1.3	1.04
LMAN1	P49257	1.41495e-06	1.84e-05	TRUE	TRUE	3.16	-1.75	1.4
LMNA	P02545	0.00212716	0.00423	TRUE	TRUE	-1.36	0.754	-0.603
LMNA.1	P02545	0.00248109	0.00482	TRUE	TRUE	-1.73	0.961	-0.769
LMNB1	P20700	4.50009e-05	0.00018	TRUE	TRUE	-2.61	1.45	-1.16
LMNB2	Q03252	0.000522781	0.00128	TRUE	TRUE	-2.14	1.19	-0.951
LMOD1	P29536	2.28843e-05	0.000107	TRUE	TRUE	1.88	-1.04	0.835
LORICRIN	P23490	9.06082e-07	1.43e-05	TRUE	TRUE	4.44	-2.47	1.97
LOX	P28300	3.14494e-05	0.000137	TRUE	TRUE	1.78	-0.988	0.791
LOXL1	Q08397	8.83268e-10	1.4e-07	TRUE	TRUE	6.44	-3.58	2.86
LOXL3	P58215	2.0944e-07	6.95e-06	TRUE	TRUE	5.92	-3.29	2.63
LOXL4	Q96JB6	0.000187006	0.000549	TRUE	TRUE	2.63	-1.46	1.17
LPA	P00747	0.000415961	0.00105	TRUE	TRUE	3.82	-2.12	1.7
LPA.1	P08519	1.13377e-07	4.66e-06	TRUE	TRUE	6.42	-3.56	2.85
LRG1	P02750	6.09077e-06	4.35e-05	TRUE	TRUE	3.05	-1.69	1.36
LRIG3	Q6UXM1	0.00288262	0.00551	TRUE	TRUE	1.63	-0.908	0.727
LRP1	Q07954	7.9974e-08	3.78e-06	TRUE	TRUE	4.82	-2.68	2.14
LRP11	Q86VZ4	0.00026228	0.000725	TRUE	TRUE	3.03	-1.68	1.35
LRP6	O75581	5.38094e-06	4e-05	TRUE	TRUE	2.34	-1.3	1.04
LRRC20	Q8TCA0	7.98365e-05	0.00028	TRUE	TRUE	-2.64	1.47	-1.17
LRRC40	Q9H9A6	1.11548e-05	6.43e-05	TRUE	TRUE	-1.79	0.997	-0.797
LRRC47	Q8N1G4	0.000177565	0.000526	TRUE	TRUE	-1.6	0.891	-0.713
LRRC57	Q8N9N7	0.00079636	0.00182	TRUE	TRUE	-1.33	0.737	-0.59
LRRC59	Q96AG4	0.000155931	0.000474	TRUE	TRUE	-1.88	1.04	-0.834
LRRC8A.1	Q8IWT6	0.000539532	0.00131	TRUE	TRUE	1.32	-0.734	0.587
LSG1	Q9H089	0.00420897	0.00767	TRUE	TRUE	-1.01	0.561	-0.449
LSM1	O15116	0.000518228	0.00127	TRUE	TRUE	-1.32	0.732	-0.585
LSM12	Q3MHD2	4.18247e-05	0.00017	TRUE	TRUE	-2.05	1.14	-0.91
LSM2	Q9Y333	1.76253e-06	2.05e-05	TRUE	TRUE	-2.56	1.42	-1.14
LSM4	Q9Y4Z0	0.000128147	0.000404	TRUE	TRUE	-2.15	1.19	-0.954
LSM6	P62312	1.98195e-05	9.67e-05	TRUE	TRUE	-2.57	1.43	-1.14
LSM8	O95777	0.000610396	0.00146	TRUE	TRUE	-3.26	1.81	-1.45
LTA4H	P09960	2.26893e-05	0.000107	TRUE	TRUE	-2.26	1.26	-1.01
LTBP3	Q9NS15	0.00363705	0.00677	TRUE	TRUE	1.67	-0.929	0.743
LUC7L2	Q9Y383	9.16743e-05	0.00031	TRUE	TRUE	-1.8	1	-0.801
LUC7L3	O95232	0.000383409	0.000982	TRUE	TRUE	-1.26	0.698	-0.559
LUM	P51884	6.39039e-10	1.11e-07	TRUE	TRUE	8.75	-4.86	3.89
LUZP1	Q86V48	2.33928e-05	0.000109	TRUE	TRUE	-2.01	1.12	-0.895
LXN	Q9BS40	9.76267e-06	5.83e-05	TRUE	TRUE	-2.58	1.43	-1.15
LY75	O60449	0.000255335	0.000709	TRUE	TRUE	1.33	-0.74	0.592
LYAR	Q9NX58	0.000348033	0.00091	TRUE	TRUE	-1.4	0.78	-0.624
LYPLA1	O75608	0.000203121	0.000587	TRUE	TRUE	-1.56	0.869	-0.695
LYPLA2	O95372	8.15747e-06	5.19e-05	TRUE	TRUE	-3.81	2.11	-1.69
LYPLAL1	Q5VWZ2	0.00363013	0.00676	TRUE	TRUE	-1.51	0.841	-0.673
LYZ	P61626	3.39675e-05	0.000145	TRUE	TRUE	3.2	-1.78	1.42
LZIC	Q8WZA0	4.81673e-05	0.00019	TRUE	TRUE	-1.88	1.05	-0.838
LZTFL1	Q9NQ48	0.000106533	0.000347	TRUE	TRUE	-2.66	1.48	-1.18
MACF1	Q15149	0.00461003	0.00827	TRUE	TRUE	-1.55	0.863	-0.69
MACF1.1	Q9UPN3	3.56493e-07	8.79e-06	TRUE	TRUE	-2.84	1.58	-1.26
MACROD1	Q9BQ69	0.000161208	0.000488	TRUE	TRUE	2.36	-1.31	1.05
MACROH2A1	O75367	1.73178e-06	2.04e-05	TRUE	TRUE	-2.75	1.53	-1.22
MAD1L1	Q9Y6D9	0.000193712	0.000564	TRUE	TRUE	-1.31	0.727	-0.581
MAEA	Q7L5Y9	0.00275195	0.00528	TRUE	TRUE	1.19	-0.663	0.53
MAGOH	P61326	0.000383148	0.000982	TRUE	TRUE	-2.75	1.53	-1.22
MAN1A1	O60476	4.34908e-07	9.71e-06	TRUE	TRUE	3.91	-2.17	1.74
MAN1A1.1	P33908	5.9247e-08	3.1e-06	TRUE	TRUE	4.16	-2.31	1.85
MAN1B1	Q9UKM7	0.000106568	0.000347	TRUE	TRUE	1.88	-1.04	0.835
MAN2A1	P49641	5.55314e-05	0.000211	TRUE	TRUE	2.1	-1.17	0.934
MAN2A1.1	Q16706	2.74929e-05	0.000123	TRUE	TRUE	2.2	-1.22	0.979
MAN2B1	O00754	2.98301e-05	0.000132	TRUE	TRUE	-2.13	1.19	-0.949
MAN2C1	Q9NTJ4	0.000234284	0.000661	TRUE	TRUE	-1.83	1.02	-0.814
MANBA	O00462	8.10653e-07	1.36e-05	TRUE	TRUE	2.95	-1.64	1.31
MAP1LC3A	A6NCE7	0.000149678	0.000459	TRUE	TRUE	-3.57	1.98	-1.59
MAP1LC3B	A6NCE7	5.92542e-06	4.28e-05	TRUE	TRUE	-2.54	1.41	-1.13
MAP1S	Q66K74	5.93579e-05	0.000221	TRUE	TRUE	-2.14	1.19	-0.951
MAP2	P11137	0.00109103	0.00237	TRUE	TRUE	1.54	-0.857	0.685
MAP2K1.1	Q02750	2.44877e-05	0.000113	TRUE	TRUE	-2.18	1.21	-0.97
MAP3K3	Q99759	0.00255171	0.00494	TRUE	TRUE	-2.07	1.15	-0.92
MAPK1	P27361	1.10422e-05	6.39e-05	TRUE	TRUE	-2.44	1.36	-1.08
MAPK1.1	P28482	1.6898e-06	2.01e-05	TRUE	TRUE	-2.3	1.28	-1.02
MAPK11	Q15759	3.23024e-06	2.95e-05	TRUE	TRUE	2.51	-1.39	1.12
MAPK12	P53778	0.00150155	0.00313	TRUE	TRUE	-1.89	1.05	-0.839
MAPK15	Q8TD08	0.000102818	0.000339	TRUE	TRUE	2	-1.11	0.89
MAPK3	P27361	4.41274e-06	3.6e-05	TRUE	TRUE	-2.24	1.25	-0.997
MAPK9	P45984	0.000113895	0.000366	TRUE	TRUE	-1.5	0.835	-0.668
MAPRE1	Q15691	0.000255403	0.000709	TRUE	TRUE	-2.39	1.33	-1.06
MAPRE1.1	Q15691	7.08677e-06	4.7e-05	TRUE	TRUE	-2.66	1.48	-1.18
MAPRE2	Q15555	0.00427804	0.00777	TRUE	TRUE	-1.23	0.682	-0.546
MAPRE3	Q9UPY8	6.31178e-06	4.41e-05	TRUE	TRUE	1.96	-1.09	0.871
MARCKS	P29966	0.00221759	0.00439	TRUE	TRUE	-1.38	0.765	-0.612
MARCKSL1	P49006	0.00152945	0.00319	TRUE	TRUE	-2.16	1.2	-0.962
MARS1	P56192	0.000483917	0.0012	TRUE	TRUE	-1.47	0.815	-0.652
MARS2	Q96GW9	1.15801e-05	6.59e-05	TRUE	TRUE	1.97	-1.09	0.876
MASP1	P48740	2.58763e-06	2.65e-05	TRUE	TRUE	5.36	-2.98	2.38
MASP2	O00187	1.55398e-07	5.62e-06	TRUE	TRUE	4.6	-2.56	2.05
MAST4	O15021	0.00154052	0.00321	TRUE	TRUE	1.41	-0.786	0.629
MAT2A	P31153	0.00013754	0.000428	TRUE	TRUE	-2.29	1.27	-1.02
MAT2B	Q9NZL9	0.000127713	0.000403	TRUE	TRUE	-2.51	1.39	-1.11
MATN2	O00339	6.34931e-08	3.22e-06	TRUE	TRUE	6.1	-3.39	2.71
MATR3	P43243	0.00298044	0.00567	TRUE	TRUE	-1.22	0.675	-0.54
MB21D2	Q8IYB1	0.0052153	0.00919	TRUE	TRUE	1.49	-0.826	0.661
MBD2	Q9UBB5	3.13418e-07	8.37e-06	TRUE	TRUE	-2.61	1.45	-1.16
MBL2	P11226	0.00180674	0.00368	TRUE	TRUE	1.46	-0.811	0.648
MBNL1	Q5VZF2	0.0044131	0.00799	TRUE	TRUE	-1.17	0.648	-0.519
MBTPS1	Q14703	0.000169854	0.000508	TRUE	TRUE	1.7	-0.943	0.755
MCAM	P43121	3.32219e-07	8.57e-06	TRUE	TRUE	-3.2	1.78	-1.42
MCRIP1	C9JLW8	0.000458432	0.00114	TRUE	TRUE	-1.59	0.883	-0.706
MCTS1	A0A3B3IRV3	4.77044e-07	1.01e-05	TRUE	TRUE	-2.46	1.37	-1.1
MDC1	Q14676	0.00319945	0.00605	TRUE	TRUE	1.11	-0.615	0.492
MDH1	P40925	0.00182611	0.00371	TRUE	TRUE	-1.71	0.949	-0.759
MDK	P21741	0.000793848	0.00182	TRUE	TRUE	-2.81	1.56	-1.25
MDP1	Q86V88	0.00435604	0.0079	TRUE	TRUE	-2.48	1.38	-1.1
ME1	P48163	0.000458382	0.00114	TRUE	TRUE	-2.11	1.17	-0.939
ME3	Q16798	1.24584e-05	6.99e-05	TRUE	TRUE	2.02	-1.12	0.899
MED15	Q96RN5	0.000370661	0.000955	TRUE	TRUE	3.1	-1.72	1.38
MED18	Q9BUE0	4.62278e-05	0.000184	TRUE	TRUE	-1.45	0.807	-0.646
MEGF6	O75095	0.000707756	0.00165	TRUE	TRUE	1.34	-0.744	0.596
MELTF	P08582	7.17744e-06	4.74e-05	TRUE	TRUE	4.25	-2.36	1.89
MEMO1	Q9Y316	4.03847e-05	0.000166	TRUE	TRUE	-2.35	1.31	-1.04
MERTK	Q12866	0.000764145	0.00176	TRUE	TRUE	1.39	-0.77	0.616
METAP2	P50579	4.25143e-06	3.52e-05	TRUE	TRUE	-2.32	1.29	-1.03
METRN	Q9UJH8	6.4364e-06	4.46e-05	TRUE	TRUE	3.35	-1.86	1.49
METRNL	Q641Q3	7.23258e-06	4.76e-05	TRUE	TRUE	3.11	-1.73	1.38
METTL14	Q9HCE5	0.000459914	0.00115	TRUE	TRUE	-2.07	1.15	-0.921
METTL26	Q96S19	0.000518269	0.00127	TRUE	TRUE	-1.41	0.785	-0.628
METTL3	Q86U44	0.00112176	0.00243	TRUE	TRUE	-2.09	1.16	-0.928
METTL5	Q9NRN9	0.000168689	0.000506	TRUE	TRUE	-1.74	0.968	-0.775
MFAP1	P55081	0.000394339	0.00101	TRUE	TRUE	-1.76	0.979	-0.783
MFAP2	P55001	0.000537047	0.00131	TRUE	TRUE	2.71	-1.51	1.21
MFAP4	P55083	0.00488674	0.00869	TRUE	TRUE	2.3	-1.28	1.02
MFGE8	Q08431	1.70672e-08	1.25e-06	TRUE	TRUE	5.95	-3.31	2.65
MFSD10	Q14728	8.73264e-05	0.000298	TRUE	TRUE	3.08	-1.71	1.37
MGAT1	P26572	0.00141169	0.00297	TRUE	TRUE	1.64	-0.913	0.731
MGAT4A	Q9UM21	2.92892e-06	2.81e-05	TRUE	TRUE	2.25	-1.25	1
MGST1	P10620	0.00237106	0.00463	TRUE	TRUE	2.12	-1.18	0.943
MICALL1	Q8N3F8	8.42139e-05	0.00029	TRUE	TRUE	1.66	-0.925	0.74
MIEN1	Q9BRT3	0.00143873	0.00303	TRUE	TRUE	-1.4	0.78	-0.624
MIER1	Q8N108	0.000771543	0.00177	TRUE	TRUE	1.29	-0.717	0.574
MIF4GD	A9UHW6	0.00136929	0.0029	TRUE	TRUE	-1.16	0.643	-0.514
MKNK1	Q9BUB5	0.000161941	0.00049	TRUE	TRUE	-1.78	0.989	-0.791
MLEC	Q14165	0.00376685	0.00697	TRUE	TRUE	1.5	-0.836	0.669
MLST8	Q9BVC4	2.27606e-06	2.43e-05	TRUE	TRUE	3.61	-2.01	1.61
MME	P08473	1.47852e-05	7.87e-05	TRUE	TRUE	6.1	-3.39	2.71
MMP10	P08254	0.00560236	0.00976	TRUE	TRUE	-2.71	1.51	-1.21
MMP16	P51512	0.00214653	0.00427	TRUE	TRUE	2.1	-1.17	0.933
MMP19	Q99542	4.52771e-06	3.66e-05	TRUE	TRUE	4.22	-2.34	1.87
MMRN1	Q13201	1.61044e-06	1.98e-05	TRUE	TRUE	-7	3.89	-3.11
MMRN2	Q9H8L6	0.000133413	0.000417	TRUE	TRUE	-2.79	1.55	-1.24
MOB1A	Q7L9L4	0.000289866	0.000785	TRUE	TRUE	-1.16	0.644	-0.515
MOB2	Q70IA6	0.000420468	0.00106	TRUE	TRUE	-1.09	0.605	-0.484
MOB3A	Q96BX8	0.000266509	0.000733	TRUE	TRUE	-1.36	0.755	-0.604
MOB4	Q9Y3A3	2.1003e-05	0.000101	TRUE	TRUE	-3.14	1.74	-1.39
MOGS	Q13724	9.49648e-06	5.73e-05	TRUE	TRUE	2.2	-1.22	0.977
MORF4L1	Q15014	8.19792e-06	5.2e-05	TRUE	TRUE	4.44	-2.47	1.97
MORF4L1.1	Q9UBU8	0.000459772	0.00115	TRUE	TRUE	1.32	-0.736	0.589
MORF4L2	Q15014	0.00220264	0.00436	TRUE	TRUE	-1.14	0.636	-0.508
MOSPD2	Q8NHP6	0.000747521	0.00173	TRUE	TRUE	-1.28	0.709	-0.567
MPI	P34949	0.000388906	0.000995	TRUE	TRUE	-3.77	2.09	-1.68
MPO	P05164	9.79069e-06	5.84e-05	TRUE	TRUE	2.94	-1.63	1.31
MPP6	Q9NZW5	9.74415e-07	1.48e-05	TRUE	TRUE	2.28	-1.26	1.01
MPST	P25325	4.02875e-06	3.38e-05	TRUE	TRUE	-2.81	1.56	-1.25
MPZL1	O95297	0.000102666	0.000339	TRUE	TRUE	1.97	-1.09	0.873
MRC2	Q9UBG0	0.00195974	0.00393	TRUE	TRUE	1.08	-0.601	0.481
MRGPRF	Q96AM1	0.000140758	0.000437	TRUE	TRUE	1.65	-0.915	0.732
MRPL1	Q9BYD6	0.0055961	0.00976	TRUE	TRUE	-1.18	0.655	-0.524
MRPL40	Q9NQ50	2.74736e-05	0.000123	TRUE	TRUE	1.7	-0.944	0.755
MRPL49	Q13405	3.37076e-06	3.02e-05	TRUE	TRUE	2.2	-1.22	0.976
MRTO4	Q9UKD2	4.59859e-05	0.000183	TRUE	TRUE	-2.67	1.48	-1.19
MSH6	P52701	0.000167048	0.000502	TRUE	TRUE	1.26	-0.703	0.562
MSN	P26038	1.02118e-05	6.01e-05	TRUE	TRUE	-2.27	1.26	-1.01
MSN.1	P26038	9.24292e-06	5.65e-05	TRUE	TRUE	-1.76	0.976	-0.781
MSRA	Q9UJ68	0.00460846	0.00827	TRUE	TRUE	-1.5	0.834	-0.667
MST1	P26927	0.0020709	0.00413	TRUE	TRUE	2.18	-1.21	0.967
MT1A	P02795	0.000243539	0.000682	TRUE	TRUE	-3.68	2.04	-1.64
MT1G	P02795	0.000118784	0.000378	TRUE	TRUE	-3.17	1.76	-1.41
MTA1.1	Q13330	0.000807912	0.00184	TRUE	TRUE	-1.09	0.606	-0.485
MTA1.2	Q13330	3.65756e-05	0.000153	TRUE	TRUE	2.51	-1.4	1.12
MTA2	O94776	5.45845e-05	0.000209	TRUE	TRUE	-2.18	1.21	-0.97
MTAP	Q13126	0.00104879	0.00229	TRUE	TRUE	-1.46	0.81	-0.648
MT-CO2	P00403	2.13801e-05	0.000102	TRUE	TRUE	3.15	-1.75	1.4
MTHFD1	P11586	0.000224429	0.000638	TRUE	TRUE	-1.29	0.719	-0.575
MTHFR	P42898	0.000507132	0.00125	TRUE	TRUE	1.53	-0.848	0.678
MTM1	Q13496	6.58462e-06	4.5e-05	TRUE	TRUE	-2.05	1.14	-0.911
MTMR10	Q9NXD2	2.79807e-06	2.75e-05	TRUE	TRUE	2.58	-1.43	1.15
MTMR2	Q13614	0.000328834	0.00087	TRUE	TRUE	-1.44	0.801	-0.641
MTMR9	Q96QG7	0.00248322	0.00482	TRUE	TRUE	-1.94	1.08	-0.863
MTPN	P58546	2.89387e-06	2.8e-05	TRUE	TRUE	-3.24	1.8	-1.44
MTREX	P42285	8.82927e-05	0.000301	TRUE	TRUE	-2.08	1.15	-0.923
MTRF1L	Q9UGC7	0.000109711	0.000356	TRUE	TRUE	2.03	-1.13	0.903
MUC5B	Q9HC84	0.000770494	0.00177	TRUE	TRUE	2.17	-1.21	0.966
MUCL1	Q96DR8	0.00232764	0.00456	TRUE	TRUE	2.1	-1.17	0.933
MVD	P53602	1.70753e-06	2.02e-05	TRUE	TRUE	-3.38	1.88	-1.5
MVK	Q03426	0.004363	0.00791	TRUE	TRUE	1.17	-0.649	0.519
MVP	Q14764	0.000203124	0.000587	TRUE	TRUE	2.15	-1.19	0.953
MXRA5	Q9NR99	0.000589049	0.00141	TRUE	TRUE	2.73	-1.52	1.21
MXRA7	P84157	6.66626e-05	0.000241	TRUE	TRUE	2.28	-1.26	1.01
MYADM	Q96S97	2.03006e-06	2.27e-05	TRUE	TRUE	3.5	-1.94	1.55
MYCT1	Q8N699	1.01859e-07	4.44e-06	TRUE	TRUE	-3.78	2.1	-1.68
MYD88	Q99836	3.59289e-05	0.000151	TRUE	TRUE	-2.03	1.13	-0.903
MYEF2	Q9P2K5	0.00028841	0.000782	TRUE	TRUE	-1.32	0.731	-0.585
MYH1.6	A7E2Y1	0.000176306	0.000523	TRUE	TRUE	-2.47	1.37	-1.1
MYH10	P35579	2.93263e-05	0.00013	TRUE	TRUE	-1.95	1.09	-0.868
MYH10.1	P35579	1.17333e-05	6.67e-05	TRUE	TRUE	-2.36	1.31	-1.05
MYH14	P35579	0.000236667	0.000666	TRUE	TRUE	-2.64	1.47	-1.17
MYH14.1	Q7Z406	2.71141e-07	7.94e-06	TRUE	TRUE	-3.49	1.94	-1.55
MYH9	P35579	3.44946e-05	0.000147	TRUE	TRUE	-1.95	1.08	-0.867
MYL12A	O14950	5.90767e-05	0.000221	TRUE	TRUE	-2.1	1.17	-0.935
MYL6	P14649	0.00227553	0.00448	TRUE	TRUE	-2.07	1.15	-0.921
MYL6.1	P60660	4.986e-05	0.000194	TRUE	TRUE	-2.09	1.16	-0.93
MYL9	O14950	1.24451e-05	6.99e-05	TRUE	TRUE	-1.73	0.959	-0.768
MYLK2	Q9H1R3	0.00443339	0.00802	TRUE	TRUE	-1.48	0.822	-0.657
MYO1B	O43795	1.86726e-05	9.26e-05	TRUE	TRUE	2.9	-1.61	1.29
MYO1C	O00159	5.60879e-07	1.08e-05	TRUE	TRUE	2.76	-1.53	1.23
MYO1E	Q12965	0.00234839	0.00459	TRUE	TRUE	1.18	-0.658	0.526
MYO6	Q9UM54	1.3879e-05	7.5e-05	TRUE	TRUE	-2.18	1.21	-0.967
MZT1	Q08AG7	1.94586e-06	2.22e-05	TRUE	TRUE	2.7	-1.5	1.2
MZT2A	Q6NZ67	9.68868e-05	0.000323	TRUE	TRUE	-1.58	0.878	-0.702
NAA10	P41227	7.98572e-05	0.00028	TRUE	TRUE	-1.67	0.929	-0.743
NAA10.1	P41227	2.96517e-05	0.000131	TRUE	TRUE	-1.77	0.981	-0.785
NAA15	Q6N069	0.000296762	0.000801	TRUE	TRUE	-1.5	0.835	-0.668
NAA15.1	Q9BXJ9	7.03808e-06	4.68e-05	TRUE	TRUE	-2.05	1.14	-0.911
NAA20	P61599	0.00021963	0.000627	TRUE	TRUE	-2.53	1.4	-1.12
NAA25	Q14CX7	5.34764e-05	0.000205	TRUE	TRUE	-1.93	1.07	-0.857
NAA50	Q9GZZ1	3.08995e-05	0.000135	TRUE	TRUE	-2.08	1.16	-0.926
NABP1	Q96AH0	4.56906e-06	3.69e-05	TRUE	TRUE	2.46	-1.37	1.09
NACA	E9PAV3	0.00417809	0.00762	TRUE	TRUE	-1.15	0.641	-0.513
NADK	O95544	0.00129201	0.00275	TRUE	TRUE	1.39	-0.774	0.619
NADK2	Q4G0N4	0.00177184	0.00362	TRUE	TRUE	1.03	-0.573	0.458
NAE1	Q13564	3.03485e-05	0.000133	TRUE	TRUE	-2.36	1.31	-1.05
NAGA	P17050	4.96064e-06	3.82e-05	TRUE	TRUE	-2.03	1.13	-0.904
NAGK	Q9UJ70	0.00148727	0.00311	TRUE	TRUE	-1.23	0.684	-0.547
NAGPA	Q9UK23	0.000180247	0.000532	TRUE	TRUE	1.92	-1.07	0.852
NAMPT	P43490	1.96857e-08	1.36e-06	TRUE	TRUE	-3.11	1.73	-1.38
NANS	Q9NR45	1.91162e-05	9.41e-05	TRUE	TRUE	-2.02	1.12	-0.9
NAP1L1	P55209	9.51007e-05	0.000319	TRUE	TRUE	-2.27	1.26	-1.01
NAP1L4	Q99733	1.01424e-05	5.99e-05	TRUE	TRUE	-2.84	1.58	-1.26
NAP1L5	Q96NT1	6.38047e-06	4.43e-05	TRUE	TRUE	2.1	-1.16	0.932
NAPA	P54920	1.33703e-05	7.33e-05	TRUE	TRUE	-1.74	0.964	-0.772
NAPRT	Q6XQN6	0.000153597	0.000468	TRUE	TRUE	-2.92	1.62	-1.3
NARS1	O43776	2.24551e-05	0.000106	TRUE	TRUE	-1.68	0.935	-0.748
NARS2	Q96I59	5.24764e-06	3.94e-05	TRUE	TRUE	2.22	-1.23	0.988
NASP	P49321	0.000264401	0.000729	TRUE	TRUE	-3.41	1.89	-1.52
NAXE	Q8NCW5	8.76012e-06	5.46e-05	TRUE	TRUE	-2.93	1.63	-1.3
NCAM1	P13591	1.58989e-06	1.97e-05	TRUE	TRUE	3.39	-1.88	1.51
NCAM2	O15394	8.38559e-06	5.28e-05	TRUE	TRUE	2.79	-1.55	1.24
NCBP1	Q09161	0.00359033	0.0067	TRUE	TRUE	-1.48	0.824	-0.659
NCBP3	Q53F19	7.18866e-05	0.000256	TRUE	TRUE	1.79	-0.997	0.798
NCCRP1	Q6ZVX7	1.50196e-05	7.96e-05	TRUE	TRUE	3.09	-1.72	1.37
NCEH1	Q6PIU2	0.000520264	0.00127	TRUE	TRUE	1.67	-0.927	0.741
NCK1	O43639	0.00502484	0.0089	TRUE	TRUE	-1.36	0.758	-0.607
NCKAP1	Q9Y2A7	9.26925e-05	0.000313	TRUE	TRUE	-1.43	0.792	-0.634
NCL	P19338	9.97589e-05	0.000332	TRUE	TRUE	-2.73	1.52	-1.21
NCOA5	Q9HCD5	8.38156e-06	5.28e-05	TRUE	TRUE	-1.96	1.09	-0.873
NCS1	P62166	5.25066e-06	3.94e-05	TRUE	TRUE	2.69	-1.5	1.2
NDE1	Q9NXR1	7.99605e-05	0.00028	TRUE	TRUE	1.58	-0.879	0.703
NDRG4	Q9ULP0	4.11289e-07	9.44e-06	TRUE	TRUE	-3.49	1.94	-1.55
NDST1	P52848	1.31702e-05	7.25e-05	TRUE	TRUE	2.76	-1.53	1.23
NDUFA2	O43678	0.000275524	0.000753	TRUE	TRUE	-1.97	1.09	-0.874
NDUFAB1	O14561	0.000664924	0.00157	TRUE	TRUE	-1.82	1.01	-0.81
NDUFV2	P19404	0.00050655	0.00125	TRUE	TRUE	-2.42	1.34	-1.07
NECAP1	Q8NC96	4.18337e-05	0.00017	TRUE	TRUE	-2.22	1.23	-0.986
NECAP2	Q9NVZ3	1.2854e-05	7.15e-05	TRUE	TRUE	-2.84	1.58	-1.26
NEDD8	Q15843	0.000187409	0.00055	TRUE	TRUE	-2.04	1.13	-0.905
NEGR1	Q7Z3B1	0.00164237	0.00339	TRUE	TRUE	2.22	-1.24	0.988
NEK7	Q8TDX7	4.25501e-05	0.000172	TRUE	TRUE	3.06	-1.7	1.36
NEK9	Q8TD19	0.000383026	0.000982	TRUE	TRUE	-1.39	0.775	-0.62
NELFA	Q9H3P2	1.65313e-06	1.98e-05	TRUE	TRUE	2.52	-1.4	1.12
NELFB	Q8WX92	0.000392179	0.001	TRUE	TRUE	-1.77	0.985	-0.788
NELFCD	Q8IXH7	1.09989e-05	6.38e-05	TRUE	TRUE	-1.94	1.08	-0.861
NELFE	P18615	0.000786533	0.0018	TRUE	TRUE	-1.06	0.589	-0.471
NEO1	Q92859	1.22207e-10	3.49e-08	TRUE	TRUE	5.86	-3.25	2.6
NES	P48681	6.50512e-06	4.48e-05	TRUE	TRUE	-3.87	2.15	-1.72
NEU1	Q99519	0.000366523	0.000947	TRUE	TRUE	-1.57	0.873	-0.698
NEU2	Q9Y3R4	1.22439e-05	6.9e-05	TRUE	TRUE	3.7	-2.05	1.64
NFATC2IP	Q8NCF5	2.04843e-06	2.27e-05	TRUE	TRUE	2.85	-1.59	1.27
NFIB	O00712	0.000816563	0.00186	TRUE	TRUE	1.01	-0.559	0.447
NFIC	P08651	0.000299422	0.000807	TRUE	TRUE	-2.21	1.23	-0.984
NFU1	Q9UMS0	1.33931e-05	7.33e-05	TRUE	TRUE	-2.34	1.3	-1.04
NFYB	P25208	0.000895722	0.00201	TRUE	TRUE	-1.45	0.806	-0.645
NFYC	Q13952	0.00017453	0.00052	TRUE	TRUE	-1.64	0.914	-0.731
NHEJ1	Q9H9Q4	3.94453e-06	3.34e-05	TRUE	TRUE	2.04	-1.14	0.909
NHLRC2	Q8NBF2	6.96853e-07	1.23e-05	TRUE	TRUE	-2.42	1.35	-1.08
NHLRC3	Q5JS37	1.15246e-05	6.59e-05	TRUE	TRUE	2.29	-1.27	1.02
NHSL2	Q5HYW2	0.000443818	0.00111	TRUE	TRUE	2.55	-1.42	1.14
NIBAN1	Q9BZQ8	2.39789e-07	7.49e-06	TRUE	TRUE	4.48	-2.49	1.99
NIBAN2	Q96TA1	0.000123774	0.000392	TRUE	TRUE	-1.61	0.893	-0.714
NID1	P14543	0.000132954	0.000416	TRUE	TRUE	2.34	-1.3	1.04
NID1.1	P14543	1.89932e-05	9.38e-05	TRUE	TRUE	3.57	-1.98	1.59
NID2	Q14112	1.38084e-06	1.81e-05	TRUE	TRUE	7.14	-3.97	3.17
NIPSNAP3A	Q9BS92	0.000657496	0.00155	TRUE	TRUE	-2.19	1.21	-0.972
NISCH	Q9Y2I1	8.91973e-05	0.000303	TRUE	TRUE	-2.11	1.17	-0.939
NKAP	Q8N5F7	0.000229162	0.000648	TRUE	TRUE	1.92	-1.07	0.855
NLN	Q9BYT8	0.000328324	0.00087	TRUE	TRUE	-2.15	1.19	-0.955
NME1	O60361	3.50675e-05	0.000149	TRUE	TRUE	-2.14	1.19	-0.952
NME1.1	P15531	1.33935e-05	7.33e-05	TRUE	TRUE	-2.47	1.37	-1.1
NME1.2	P15531	0.000248578	0.000693	TRUE	TRUE	-2.52	1.4	-1.12
NME2	O60361	0.000110357	0.000357	TRUE	TRUE	-2.04	1.13	-0.907
NME2.1	P22392	0.0034761	0.00651	TRUE	TRUE	-3.81	2.12	-1.69
NME2P1	O60361	9.52218e-06	5.73e-05	TRUE	TRUE	-2.47	1.37	-1.1
NMRK1	Q9NWW6	9.54672e-05	0.00032	TRUE	TRUE	1.48	-0.821	0.656
NMT1	O60551	2.96519e-05	0.000131	TRUE	TRUE	-2.59	1.44	-1.15
NMT1.1	P30419	0.00215884	0.00429	TRUE	TRUE	-1.6	0.889	-0.711
NMT2	O60551	0.000296147	0.0008	TRUE	TRUE	-1.49	0.827	-0.662
NOL3	O60936	0.000890679	0.002	TRUE	TRUE	1.89	-1.05	0.839
NOL4L	Q96MY1	0.000100905	0.000335	TRUE	TRUE	-1.37	0.76	-0.608
NOLC1	Q14978	0.00113858	0.00246	TRUE	TRUE	-1.41	0.785	-0.628
NOP56	O00567	7.70223e-05	0.000271	TRUE	TRUE	-1.51	0.837	-0.669
NOP58	Q9Y2X3	0.00384437	0.0071	TRUE	TRUE	-1.23	0.682	-0.546
NOS3	P29474	4.99944e-06	3.83e-05	TRUE	TRUE	3.31	-1.84	1.47
NOTCH1	P46531	0.000311489	0.000834	TRUE	TRUE	-1.17	0.652	-0.522
NOTCH2	Q04721	2.24666e-07	7.21e-06	TRUE	TRUE	3.22	-1.79	1.43
NOTCH3	Q9UM47	2.32957e-06	2.46e-05	TRUE	TRUE	2.88	-1.6	1.28
NOVA2	Q9UNW9	7.37912e-05	0.000262	TRUE	TRUE	2.55	-1.42	1.14
NPC2	P61916	0.00542672	0.0095	TRUE	TRUE	-1.59	0.883	-0.706
NPEPL1	Q8NDH3	0.000154046	0.00047	TRUE	TRUE	-2.08	1.15	-0.923
NPEPPS	A6NEC2	0.000175054	0.00052	TRUE	TRUE	-1.83	1.02	-0.812
NPLOC4	Q8TAT6	1.62333e-07	5.8e-06	TRUE	TRUE	-2.77	1.54	-1.23
NPM1	P06748	0.000262621	0.000726	TRUE	TRUE	-2.22	1.23	-0.985
NPTN	Q9Y639	6.88067e-07	1.23e-05	TRUE	TRUE	2.76	-1.53	1.23
NQO1	P15559	0.00177443	0.00363	TRUE	TRUE	2.64	-1.47	1.17
NR6A1	Q15406	0.00326858	0.00616	TRUE	TRUE	2.95	-1.64	1.31
NRAS	P01111	0.00380333	0.00704	TRUE	TRUE	1.09	-0.606	0.485
NRBP1	Q9UHY1	0.000234343	0.000661	TRUE	TRUE	-2.44	1.36	-1.09
NRCAM	Q92823	5.10903e-07	1.02e-05	TRUE	TRUE	-4.03	2.24	-1.79
NRDC	O43847	1.59436e-05	8.28e-05	TRUE	TRUE	-3.25	1.8	-1.44
NRP2	O60462	5.35562e-05	0.000205	TRUE	TRUE	1.82	-1.01	0.809
NRXN3	Q9Y4C0	0.00426822	0.00776	TRUE	TRUE	2.43	-1.35	1.08
NSFL1C	Q9UNZ2	1.00072e-05	5.94e-05	TRUE	TRUE	-2.73	1.52	-1.21
NSMAF	Q92636	0.000746493	0.00173	TRUE	TRUE	-1.65	0.916	-0.733
NSMCE3	Q96MG7	3.22572e-05	0.000139	TRUE	TRUE	1.7	-0.945	0.756
NT5C3B	Q969T7	0.00413958	0.00756	TRUE	TRUE	1.13	-0.628	0.502
NT5DC1	Q5TFE4	0.000645761	0.00153	TRUE	TRUE	-1.52	0.846	-0.677
NT5DC2	Q9H857	0.000923225	0.00206	TRUE	TRUE	1.31	-0.726	0.581
NT5E	P21589	2.58682e-07	7.78e-06	TRUE	TRUE	3.13	-1.74	1.39
NTM	Q9P121	1.09482e-05	6.37e-05	TRUE	TRUE	3.2	-1.78	1.42
NUB1	Q9Y5A7	0.00026458	0.000729	TRUE	TRUE	1.94	-1.08	0.863
NUCB1	P80303	0.000283455	0.000771	TRUE	TRUE	2.19	-1.22	0.975
NUCKS1	Q9H1E3	2.71731e-07	7.94e-06	TRUE	TRUE	-3.91	2.17	-1.74
NUDC	Q9Y266	4.43305e-06	3.61e-05	TRUE	TRUE	-2.8	1.55	-1.24
NUDCD1	Q96RS6	2.0548e-05	9.96e-05	TRUE	TRUE	-2.17	1.21	-0.965
NUDCD2	Q8WVJ2	0.00303757	0.00576	TRUE	TRUE	-1.19	0.662	-0.53
NUDCD3	Q8IVD9	0.000429303	0.00108	TRUE	TRUE	-2.78	1.55	-1.24
NUDT18	Q6ZVK8	0.000361215	0.000938	TRUE	TRUE	1.16	-0.645	0.516
NUDT2	P50583	0.000173104	0.000517	TRUE	TRUE	-2.34	1.3	-1.04
NUDT21	O43809	9.18493e-07	1.44e-05	TRUE	TRUE	-2.29	1.27	-1.02
NUDT3	A0A024RBG1	0.00029796	0.000803	TRUE	TRUE	-2.14	1.19	-0.952
NUDT3.1	O95989	7.19955e-06	4.74e-05	TRUE	TRUE	-2.98	1.66	-1.33
NUDT4	A0A024RBG1	1.53537e-06	1.93e-05	TRUE	TRUE	-2.54	1.41	-1.13
NUDT4.1	A0A024RBG1	1.67532e-06	2e-05	TRUE	TRUE	-2.99	1.66	-1.33
NUDT5	Q9UKK9	0.000160142	0.000485	TRUE	TRUE	-1.82	1.01	-0.808
NUFIP2	Q7Z417	0.00127503	0.00272	TRUE	TRUE	1.11	-0.618	0.494
NUMA1	Q14980	4.91962e-05	0.000192	TRUE	TRUE	-1.9	1.05	-0.843
NUP107	P57740	0.0037304	0.00691	TRUE	TRUE	1.11	-0.616	0.493
NUP133	Q8WUM0	6.87818e-05	0.000247	TRUE	TRUE	-1.72	0.956	-0.765
NUP214	P35658	3.8773e-05	0.000161	TRUE	TRUE	-2.38	1.32	-1.06
NUP50	Q9UKX7	6.04788e-05	0.000225	TRUE	TRUE	-2.37	1.32	-1.05
NUTF2	P61970	1.60108e-05	8.3e-05	TRUE	TRUE	-2.68	1.49	-1.19
NXF1	Q9UBU9	0.000611368	0.00146	TRUE	TRUE	-1.47	0.818	-0.654
NXN	Q6DKJ4	0.000412948	0.00105	TRUE	TRUE	-1.49	0.827	-0.661
NXT1	Q9NPJ8	0.000115701	0.000371	TRUE	TRUE	1.32	-0.734	0.587
OAF	Q86UD1	9.7935e-07	1.48e-05	TRUE	TRUE	2.82	-1.57	1.25
[truncated: 1,193 more rows]

## Sheet: Fig3D - Cells
Concentrations of selected prostaglandins and arachidonic acid in ng/cell pellet
Sample Name	PGD2, ng/ml	PGF2a, ng/ml	PGE2, ng/ml	8-iso-PGE2, ng/ml	8-iso-PGF2a, ng/ml	AA, ng/ml	Sample ID	Protein content (pellet) (µg)
KB_2021_032_Hansmann Hass_Pellet_LM_001	N/A	0.04599	1.281	N/A	N/A	8.966	M3	83.44
KB_2021_032_Hansmann Hass_Pellet_LM_002	N/A	0.006658	0.142	N/A	N/A	6.249	M1	53.94
KB_2021_032_Hansmann Hass_Pellet_LM_003	N/A	0.004835	0.002232	N/A	N/A	N/A	H4	83.35
KB_2021_032_Hansmann Hass_Pellet_LM_004	N/A	0.03216	1.139	N/A	N/A	3.798	M4	55.48
KB_2021_032_Hansmann Hass_Pellet_LM_005	N/A	0.004952	0.0967	N/A	N/A	5.643	M2	50.68
KB_2021_032_Hansmann Hass_Pellet_LM_006	N/A	0.003187	0.07839	N/A	N/A	2.443	M5	42.44
KB_2021_032_Hansmann Hass_Pellet_LM_007	0.001072	0.01321	0.005785	N/A	N/A	N/A	H6	7.34
KB_2021_032_Hansmann Hass_Pellet_LM_008	0.0008905	0.005658	0.003064	N/A	N/A	N/A	H1	19.6
KB_2021_032_Hansmann Hass_Pellet_LM_009	0.001173	0.01567	0.00402	N/A	N/A	N/A	H2	35.76
Concentrations of selected prostaglandins and arachidonic acid in ng/mg protein pellet								Protein content (pellet) (µg)
KB_2021_032_Hansmann Hass_Pellet_LM_001	N/A	0.551174	15.3523	N/A	N/A	107.454	M3	83.44
KB_2021_032_Hansmann Hass_Pellet_LM_002	N/A	0.123433	2.63255	N/A	N/A	115.851	M1	53.94
KB_2021_032_Hansmann Hass_Pellet_LM_003	N/A	0.0580084	0.0267786	N/A	N/A	N/A	H4	83.35
KB_2021_032_Hansmann Hass_Pellet_LM_004	N/A	0.579668	20.5299	N/A	N/A	68.4571	M4	55.48
KB_2021_032_Hansmann Hass_Pellet_LM_005	N/A	0.0977111	1.90805	N/A	N/A	111.346	M2	50.68
KB_2021_032_Hansmann Hass_Pellet_LM_006	N/A	0.0750943	1.84708	N/A	N/A	57.5636	M5	42.44
KB_2021_032_Hansmann Hass_Pellet_LM_007	0.146049	1.79973	0.788147	N/A	N/A	N/A	H6	7.34
KB_2021_032_Hansmann Hass_Pellet_LM_008	4.54337e-05	0.000288673	0.000156327	N/A	N/A	N/A	H1	19.6
KB_2021_032_Hansmann Hass_Pellet_LM_009	0.032802	0.438199	0.112416	N/A	N/A	N/A	H2	35.76

## Sheet: Fig3D - CM
Concentrations of selected prostaglandins and arachidonic acid in ng
Sample Name	PGF2a, ng/ml	PGE2, ng/ml	AA, ng/ml	Sample ID	Protein content (pellet) (µg)
KB_2021_019_Hansmann_Lm_002	0.9337	38.12	< 0	M3-CM	83.4
KB_2021_019_Hansmann_Lm_003	0.243	N/A	< 0	H4-CM	53.9
KB_2021_019_Hansmann_Lm_004	2.001	46.97	< 0	M4-CM	83.4
KB_2021_019_Hansmann_Lm_005	0.04669	0.7433	< 0	M2-CM	55.5
KB_2021_019_Hansmann_Lm_007	N/A	1.975	< 0	M5-CM	50.7
KB_2021_019_Hansmann_Lm_008	0.4156	0.03335	< 0	H1-CM	42.4
KB_2021_019_Hansmann_Lm_009	0.4746	N/A	< 0	H6-CM	7.3
KB_2021_019_Hansmann_Lm_010	0.1904	N/A	< 0	H2-CM	19.6
KB_2021_019_Hansmann_Lm_011	0.03552	1.06	< 0	M1-CM	35.8
Concentrations of selected prostaglandins and arachidonic acid in ng/mg protein pellet					Protein content (pellet) (µg)
KB_2021_032_Hansmann Hass_Pellet_LM_001	11.1954	457.074	N/A	M3-CM	83.4
KB_2021_032_Hansmann Hass_Pellet_LM_002	4.50835	N/A	N/A	H4-CM	53.9
KB_2021_032_Hansmann Hass_Pellet_LM_003	23.9928	563.189	N/A	M4-CM	83.4
KB_2021_032_Hansmann Hass_Pellet_LM_004	0.841261	13.3928	N/A	M2-CM	55.5
KB_2021_032_Hansmann Hass_Pellet_LM_005	N/A	38.9546	N/A	M5-CM	50.7
KB_2021_032_Hansmann Hass_Pellet_LM_006	N/A	0.786557	N/A	H1-CM	42.4
KB_2021_032_Hansmann Hass_Pellet_LM_007	65.0137	N/A	N/A	H6-CM	7.3
KB_2021_032_Hansmann Hass_Pellet_LM_008	9.71429	N/A	N/A	H2-CM	19.6
KB_2021_032_Hansmann Hass_Pellet_LM_009	0.992179	29.6089	N/A	M1-CM	35.8
